# Supplementary material for: Priority Intervention Targets Identified Using an In-Depth Sampling HIV Molecular Network in a Non-Subtype B Epidemics Area
Source: Front Cell Infect Microbiol. 2021 Mar 29;11:642903. doi: 10.3389/fcimb.2021.642903 (PMC8039375; doi:10.3389/fcimb.2021.642903)
Supplement: Supplementary file 2 [file Table_1.xlsx]

## Sheet: CRF01_AE-1542
>053104_160602_AE3
~~~~~~~~~~~~~~~TGGCAACGACCCCTTGTTCCAGTAAAAATAGGGGGGCAGCTAAAAGAAGCTCTATTAGATACAGGAGCAGATGATACAGTATTAGAAGATATAAATTTGCCAGGAAAATGGAAACCAAAAATGATAGGGGGAATTGGAGGTTTTATCAAAGTAAGGCAATATGAACAGGTACTTTTAGAAATTTGTGGAAAAAGGGCTATAGGTACAGTGCTAGTAGGACCTACACCTGTCAACATAATTGGACGAAATATGTTGACTCAGATTGGATGTACTTTAAATTTCCCAATTAGTCCTATTGACACTGTACCAGTAGCATTAAAACCAGGAATGGATGGGCCAAAGGTCAAACAGTGGCCATTGACAGAAGAAAAAATAAAAGCATTA…
>053106_160602_AE3
~~~~~~~~~~~~~~~TGGCAACGACCCCTTGTTACAGTAAAAATAGGGGGGCAGCTAAAAGAAGCTCTATTAGATACAGGAGCAGATGATACAGTATTAGAAGATATAAATTTGCCAGGAAAATGGAAACCAAAAATGATAGGGGGAATTGGAGGTTTTATCAAAGTAAGGCAATATGAACAGGTACTTTTAGAAATTTGTGGAAAAAAGGCTGTAGGTACAGTGCTAGTAGGACCTACACCTGTCAACATAATTGGACGAAATATGTTGACTCARATTGGATGTACTTTAAATTTCCCAATTAGTCCTATTGACACTGTACCAGTAGCATTAAAACCAGGAATGGATGGGCCAAAGGTCAAACAGTGGCCATTGACAGAAGAAAAAATAAAAGCATTA…
>060707_160608_AE3
~~~~~~~~~~~~~~~TGGCAACGACCCCTTGTCACAGTAAAAATAGGGGGACAGCTAAAAGAAGCTCTATTAGATACAGGAGCAGATGATACAGTATTAGAAGATATAAATTTGCCAGGAAAATGGAAACCAAAAATGATAGGGGGAATTGGAGGTTTTATCAARGTAAGGCAATATGAACAGGTACTTTTAGAAATTTGTGGAAAAAAGGCTATAGGTACAGTGCTAGTAGGACCTACACCTGTCAACATAATTGGACGAAATATGTTGACTCGAATTGGATGTACTCTAAATTTCCCAATTAGTCCTATTGACACTGTACCAGTAGCATTAAAACCAGGAATGGATGGGCCAAAGGTCAAACAGTGGCCATTGACAGAAGAAAAAATAAAAGCATTA…
>082317_160825_AE3
~~~~~~~~~~~~~~~TGGCAACGACCCCTTGTCACAGTAAAAATAGGGGGACAGCTAAAAGAAGCTCTATTAGATACAGGAGCAGATGATACAGTATTAGAAGATATAAATTTGCCAGGAAAATGGAAACCAAAAATGATAGGGGGAATTGGAGGTTTTATYAAAGTAAGGCAATATGAACAGGTACTTTTAGAAATTTGTGGAAAAAAGGCTATAGGTACAGTGCTAGTAGGACCTACACCTGTCAACATAATTGGACGAAATATGTTGACTCAGATTGGATGTACTTTAAATTTCCCAATTAGTCCTATTGACACTGTACCAGTAGCATTAAAACCAGGAATGGATGGGCCAAAGGTCAAACAGTGGCCATTGACAGAAGAAAAAATAAAAGCATTA…
>091302_160914_AE3
~~~~~~~~~~~~~~~TGGCAACGACCCCTTGTCACAGTAAAAATAGGGGGACAGCTAAAAGAAGCTCTATTAGATACAGGAGCAGATGATACAGTATTAGAAGATATAAATTTGCCAGGAAAATGGAAACCAAAAATGATAGGGGGAATTGGAGGTTTTATCAAAGTAAGRCAATATGAACAGGTACTTTTAGAAATTTGTGGAAAAAGGGCTATAGGTACAGTGYTAGTAGGACCTACACCTGTCAACATAATTGGACGAAATATGTTGACTCAGATTGGATGTACTTTAAATTTCCCAATTAGTCCTATTGACACTGTACCAGTARCATTAAAACCAGGAATGGATGGGCCAAAGGTCAAACAGTGGCCATTGACAGAAGAAAAAATAAAAGCATTA…
>092006_160922_AE3
~~~~~~~~~~~~~~~TGGCAACGACCCCTTGTCACAGTAAAAATAGGGGGACAGCTAAAAGAAGCTCTATTAGATACAGGAGCAGATGATACAGTATTAGAAGATRTAAATTTRCCAGGAAAATGGAAACCAAAAATGATAGGGGGAATTGGAGGTTTTATCAAAGTAARGCAATATGAACAGGTACTTTTAGAAATTTGTGGAAAAAAGGCTATAGGTACAGTGCTAGTAGGGCCTACACCTGTCAACATAATTGGACGAAATATGTTGACTCAGATTGGATGTACTTTAAATTTCCCAATTAGTCCTATTGACACTGTACCAGTAGCATTAAAACCAGGAATGGATGGGCCAAAGGTCAAACARTGGCCATTGACAGAAGAAAAAATAAAAGCATTA…
>110816_161110_AE3
~~~~~~~~~~~~~~~TGGCAACGACCCCTTGTCACAGTAAAATTAGGGGGACAGCTAAAAGAAGCTCTATTAGATACAGGRGCAGATGATACAGTATTAGAAGATATAAACTTGCCAGGGAAATGGAAACCAAAAATGATAGGGGGAATTGGAGGTTTTATCAAAGTAAGGCAATATGAACAGGTACCTATAGAAATTTGTGGAAAAAAGGCTGTAGGTACAGTGCTAGTAGGACCTACACCTGTCAACATAATTGGACGAAATATGTTGACTCAGATTGGATGTACTTTAAATTTCCCAATTAGTCCTATTGACACTGTACCAGTAWCATTAAAACCAGGAATGGATGGGCCAAAGGTCAAACAGTGGCCATTGACAGAAGAAAAAATAAAAGCATTA…
>112911_161201_AE3
~~~~~~~~~~~~~~~TGGCAACGACCCCTTGTCACAGTAAAAATAGGGGGACAGCTAAAAGAAGCTCTATTAGATACAGGAGCAGATGATACAGTATTAGAAGATATAAATTTGCCAGGAAAATGGAARCCAAAAATGATAGGGGGAATTGGAGGTTTTATCAAAGTAARGCAATATGAACAGGTACTTTTAGAAATTTGTGGRAAAAGGGCTATAGGTACAGTGCTAGTAGGACCTACACCTGTCAACATAATTGGACGAAATATGTTGACTCAGATTGGATGTACTTTAAATTTCCCAATTAGTCCTATTGACACTGTACCRGTAGCATTAAAACCAGGAATGGATGGGCCAAAGGTCAAACAGTGGCCATTGACAGAAGAAAAAATAAAAGCATTA…
>121308_161215_AE3
~~~~~~~~~~~~~~~TGGCAACGACCCCTTGTCACAGTAAAAtTAGGGGGACAGCTAAAAGAAGCTCTATTAGATACAGGAGCAGATGATACAGTATTAGAAGATATAAACTTGCCAGGGAAATGGAAACCAAGAATGATAGGGGGAATTGGAGGTTTTATCAAAGTAAGGCAATATGAACAGGTACCTATAGAAATTTGTGGAAAAAAGGCTGTAGGTACAGTGCTAGTAGGACCTACACCTGTCAACATAATTGGACGAAATATGTTGACTCAGATTGGATGTACTTTAAATTTCCCAATTAGTCCTATTGACACTGTACCAGTAdCATTAAAACCAGGAATGGATGGGCCAAAGGTCAAACAGTGGCCATTGACAGAAGAAAAAATAAAAGCATTA…
>122716_161229_AE3
~~~~~~~~~~~~~~~TGGCAACGACCCCTTGTCACAGTAAAATTAGGGGGACAGCTAAAAGAAGCTCTATTAGATACAGGAGCAGATGATACAGTATTAGAAGATATAAACTTGCCAGGGAAATGGAAACCAAAAATGATAGGGGGAATTGGAGGTTTTATCAAAGTAAGGCAATATGACCAGGTACCTATAGAAATTTGTGGAAGAAAGGCTGTAGGTACAGTGCTAGTAGGACCTACACCTGTCAACATAATTGGACGAAATATGTTGACTCAGATTGGATGTACTTTAAATTTCCCAATTAGTCCTATTRACACTGTACCAGTAGCGTTAAAACCAGGAATGGATGGGCCAAAGGTCAAACARTGGCCATTGACAGAAGAAAAAATAAAAGCATTA…
>130008_160122_AE3
~~~~~~~~~~~~~~~TGGCAACGACCCCTTGTTACAGTAAAAATAGGGGGGCAGCTAAAAGAAGCTCTATTAGATACAGGAGCAGATGATACAGTATTAGAAGATATAAATTTGCCAGGAAAATGGAAACCAAAAATGATAGGGGGAATTGGAGGTTTTATCAAAGTAAGGCAATAWGAACAGGTACTTTTAGAAATTTGTGGAAAAAGGGCTATAGGTACAGTGCTAGTAGGACCTACACCTGTCAACATAATTGGACGAAATATGTTGACTCAGATTGGATGTACTTTAAATTTCCCAATTAGTCCTATTGACACTGTACCAGTAGCATTAAAACCAGGAATGGATGGGCCAAAGGTCAAACAGTGGCCATTGACAGAAGAAAAAATAAAAGCATTA…
>022104_170223_AE3
~~~~~~~~~~~~~~~TGGCARCGACCCCTTGTCACAGTAAAAKTAGGGGGACAGCTAAAAGAAGCTCTATTAGATACAGGAGCAGATGATACAGTATTAGAAGATATAAACTTGCCAGGGAAATGGAAACCAARAATGATAGGGGGAATTGGAGGTTTTATCAAAGTAAGGCAATATGAACAGGTAYCTATAGAAATTTGTGGAAAAAAGGCTGTAGGTACAGTGCTAGTAGGACCTACACCTGTCAACATAATTGGACGAAATATGTTGACTCAGATTGGATGTACTTTAAATTTCCCAATTAGTCCTATTGACACTGTACCAGTAACATTAAAACCAGGAATGGATGGGCCAAAGGTCAAACAGTGGCCATTGACAGAAGAAAAAATAAAAGCATTA…
>303224_170321_AE3
CCTCAAATCACTCTTTGGCAACGACCCCTTGTCACAGTAAAAGTAGGGGGACAGCTAAAAGAAGCTCTATTAGATACAGGAGCAGATGATACAGTATTAGAAGATATAAACTTGCCAGGGAAATGGAAACCAAAAATGATAGGGGGAATTGGAGGTTTTATCAAAGTAAGGCAATATGAACAGGTACCTATAGAAATTTGTGGAAAAAAGGCTGTAGGTACAGTGCTAGTAGGACCCACACCTGTCAACATAATTGGACGAAATATGTTGACTCAGATTGGATGTACTTTAAATTTCCCAATTAGTCCTATTGACACTGTACCAGTAGCATTAAAACCAGGAATGGATGGGCCAAAAGTCAAACAGTGGCCATTGACAGAAGAAAAAATAAAAGCATTA…
>303480_170921_AE3
CCTCAAATCACTCTTTGGCAACGACCCCTTGTCACAGTAAAAGTAGGGGGACAGCTAAAAGAAGCTCTATTAGATACAGGAGCAGATGATACAGTATTAGAAGATATAAACTTGCCAGGGAAATGGAAACCAAAAATGATAGGGGGAATTGGAGGTTTTATCAAAGTAAGGCAATATGAACAGGTACCTATAGAAATTTGTGGAAAAAAGGCTGTAGGTACAGTGCTAGTAGGACCTACACCTGTCAACATAATTGGACGAAATATGTTGACTCAGATTGGATGTACTTTAAATTTCCCAATTAGTCCTATTGAWACTGTACCAGTAGCATTAAAACCAGGAATGGATGGGCCAAAAGTCAAACAGTGGCCATTGACAGAAGAAAAAATAAAAGCATTA…
>041118_170413_AE3
~~~~~~~~~~~~~~~TGGCAACGACCCCTTGTCACAGTAAAAATAGGGGGACAGCTAAAAGAAGCTCTATTAGATACAGGAGCAGATGATACAGTATTAGAAGATATAAATTTRCCAGGAAAATGGAAACCWAAAATGATAGGGGGAATTGGAGGTTTTATCAAAGTAARGCAATATGAACAGGTACTTWTAGAAATTTGTGGAAAAARGGCTAYAGGTACAGTGCTAGTAGGACCTACACCTGTCAACATAATTGGACGAAATATGTTGACTCAGATTGGATGTACTTTAAATTTCCCAATTAGTCCTATTGACACTGTACCAGTAGCATTAAAACCAGGAATGGATGGGCCAAAGGTCAAACARTGGCCATTGACAGAAGAAAAAATAAAAGCATTA…
>042504_170427_AE3
~~~~~~~~~~~~~~~TGGCAACGACCCCTYGTYACAGTAAAAATAGGGGGACAGCTAAAAGAAGCTCTATTAGATACAGGAGCAGATGATACAGTATTAGAAGATATAAATTTGCCAGGAAAATGGAAACCAAAAATGATAGGGGGAATTGGAGGTTTTATCAAAGTAAGGCAATATGAACAGGTACTTTTAGAAATTTGTGGAAAAAAGGCTATAGGTACAGTGCTAGTAGGACCTACACCTGTCAACATAATTGGACGAAATATGTTGACTCAGATTGGATGTACTTTAAATTTCCCAATTAGTCCTATTGACACTGTACCAGTAGCATTAAAACCAGGAATGGATGGGCCAAAGGTCAAACAGTGGCCATTGACAGAAGAAAAAATAAAAGCATTA…
>303335_170606_AE3
~~~~~~~~~~~~~~~TGGCAACGACCCCTTGTCACAGTAAAAATAGGGGGACAGCTAAAAGAAGCTCTATTAGATACAGGAGCAGATGATACAGTATTAGAAGATATAAATTTGCCAGGAAAATGGAAACCAAAAATGATAGGGGGAATTGGAGGTTTTATCAAAGTAAGGCAATATGAACAGGTACTTTTAGAAATTTGTGGRAAAAGGGCTATAGGTACAGTGCTAGTAGGACCTACACCTGTCAACATAATTGGACGAAAYATGTTGACTCAGATTGGATGTACTTTAAATTTCCCAATTAGTCCTATTGACACTGTACCRGTAGCATTAAAACCAGGAATGGATGGGCCAAAGGTCAAACAGTGGCCATTGACAGAAGAAAAAATAAAAGCATTA…
>070416_170706_AE3
~~~~~~~~~~~~~~~TGGCAACGACCCCTTGTCACARTAAAAATAGGGGGACAGCTAAGAGAAGCTCTATTAGATACAGGAGCAGATGATACAGTATTAGAAGAWATARATTTGCCAGGAAAATGGAAACCAAAAATGATAGGGGGAATTGGAGGTTTTATCAAAGTAAGGCAATATGAAGARATACCTATAGAAATTTGTGGAAARAAGGCTATAGGTACAGTGCTAGTAGGACCTACACCTGTCAACATAATTGGACGAAAYATGTTGACTCAGCTTGGATGTACTTTAAATTTYCCAATTAGTCCTATTGACACTGTACCAGTAAAATTAAAACCAGGAATGGATGGGCCAAAGGTCAAACAGTGGCCATTGWCAGAAGAAAAAATAAAAGCATTA…
>303451_170822_AE3
CCTCAAATCACTCTTTGGCAACGACCCCTWGTCACAGTAAAAATAGGGGGACAGCTAAAAGAAGCTCTATTAGATACAGGAGCAGATGATACAGTATTAGAAGATATAAATTTGCCAGGAAAATGGAAACCAAAAATGATAGGGGGAATTGGAGGTTTTATCAAAGTAAGACAATATGACCAGRTACTTATAGAAATTTGTGGAAAAAAGGCTATAGGTACAGTGCTAGTAGGACCTACACCTGTCAACATAATTGGACGAAAYATGTTGACTCAGRTGGGATGTACTTTAAATTTCCCGATTAGTCCTATTGACACTGTACCAGTAGCATTAAAACCAGGAATGGATGGGCCAAAGGTCAGACAGTGGCCATTGACAGAAGAAAAAATAAAAGCATTA…
>303470_170914_AE3
CCTCAAATCACTCTTTGGCAACGACCCCTTGTCACAGTAAAAATAGGGGGACAGCTAAAAGAAGCTCTATTAGATACAGGAGCAGATGATACAGTATTAGAAGATATAAATTTGCCAGGAAAATGGAAACCAAAAATGATAGGGGGAATTGGAGGTTTTATCAAAGTAAGACAATATGACCAGGTACCTATAGAAATTTGTGGAAAAAAGGCTATAGGTACAGTACTAGTAGGAYCTACACCTGTCAACATAATTGGACGAAATATGTTGACTCAGATAGGATGTACTTTAAATTTCCCGATTAGTCCTATTGACACTGTACCAGTAGCATTAAAACCAGGAATGGATGGGCCAAAGGTCAAACAGTGGCCATTGACAGAAGAAAAAATAAAAGCATTA…
>101006_171012_AE3
~~~~~~~~~~~~~~~TGGCAACGACCCCTTGTCACAGTAAAAATAGGGGGACAGCTAAAAGAAGCTCTATTAGATACAGGAGCAGATGATACAGTATTAGAAGATATAAATTTGCCAGGAAAATGGAAACCAAAAATGATAGGGGGAATTGGAGGTTTTATCAAAGTAAGGCAATATGAACAGGTACCTTTAGAAATTTGTGGAAAAAGGGCYATAGGTACAGTGCTAGTAGGACCTACACCTGTCAACATAATTGGACGAAATATGTTGACTCAGATTGGATGTACTTTAAATTTCCCAATTAGTCCTATTGACACTGTACCAGTAGCATTAAAACCAGGAATGGATGGGCCAAAGGTCAAACAATGGCCATTGACAGAAGAAAAAATAAAAGCATTA…
>121911_171221_AE3
~~~~~~~~~~~~~~~TGGCAACGACCCCTTGTTACAGTAAAAGTAGGGGGACAGCTAAAAGAAGCTCTATTAGATACAGGAGCAGATGATACAGTATTAGAAGATATAAACTTGCCAGGGAAATGGAAACCAAAAATGATAGGGGGAATTGGAGGTTTTATCAAAGTAAGGCAATATGAACAGGTACCTATAGAAATTTGTGGAAAAAAGGCTGTAGGTACAGTGCTAGTAGGACCTACACCTGTCAACATAATTGGACGAAATATGTTGACTCAGATTGGATGTACTTTAAATTTCCCAATTAGTCCTATTGATACTGTACCAGTAGCATTAAAACCAGGAATGGATGGGCCAAAAATCAAACAGTGGCCATTAACAGAAGAAAAAATAAAAGCATTA…
>122608_171226_AE3
~~~~~~~~~~~~~~~TGGCAACGACCCCTTGTCACAGTAAAATTAGGGGGACARCTAAAAGAAGCTCTATTAGATACAGGAGCAGATGATACAGTATTAGAAGATATAAACTTGCCAGGGAAATGGAAACCAAAAATGATAGGGGGAaTTGGAGGTTTTATCAAAGTAAGGCAATATGAACAGGTGCCTATAGAAATTTGTGGAAAAAAGGCTGTAGGTACAGTGCTAGTAGGACCTACACCTGTCAACATAATTGGACGAAATATGTTGACTCAGATTGGGTGTACTTTAAATTTCCCAATTAGTCCTATTAACACTGTACCAGTAGCATTAAAACCAGGAATGGATGGGCCAAAGGTCAAACAGTGGCCATTGACAGAAGAAAAAATAAAAGCATTA…
>022721_180301_AE3
~~~~~~~~~~~~~~~TGGCAACGACCCCTTGTCACAGTAAAAATAGGGGGACAGCTAAAAGARGCTYTATTAGATACAGGAGCAGATGATACAGTATTAGAAGATATAAATTTGCCAGGAAAATGGAAACCAAAAATGATAGGGGGAATTGGAGGTTTTATCAAAGTAAGGCAATATGAACAGGTACTTTTAGAAATTTGTGGAAAAAGGGCTATAGGTACAGTGCTAGTAGGACCTACACCTGTCAACATAATTGGACGAAATATGTTGACTCAGATTGGATGTACTTTAAATTTCCCAATTAGTCCTATTGACACTGTACCAGTAGCATTAAAACCAGGAATGGATGGGCCAAAGGTCAAACAGTGGCCATTGACAGAAGAAAAAATAAAAGCATTA…
>031304_180315_AE3
~~~~~~~~~~~~~~~TGGCAACGACCCCTTGTTACAGTAAAAGTAGGGGGACARCTAAAAGAAGCTCTATTAGATACAGGAGCAGATGATACAGTATTAGAAGATATAAACTTGCCAGGGAAATGGAAACCAAAAATGATAGGGGGAATTGGAGGTTTTATCAAAGTAAGGCAATATGAACAGGTACCTATAGAAATTTGTGGAAAAAAGGCTGTAGGTACAGTGCTAGTAGGACCTACACCTGTCAACATAATTGGACGAAATATGTTGACTCAGATTGGATGTACTTTAAATTTCCCAATTAGTCCTATTGATACTGTACCAGTAGCATTAAAACCAGGAATGGATGGGCCAAAAATCAAACAGTGGCCATTAACAGAAGAAAAAATAAAAGCATTA…
>032715_180329_AE3
~~~~~~~~~~~~~~~TGGCAACGACCCCTTGTCACAGTAAAAATAGGGGGACAGTTAAAAGAAGCTCTATTAGATACAGGAGCAGATGATACAGTATTAGAAGATATAAACTTACCAGGGAARTGGAAACCAAAAATGATAGGGGGAATTGGAGGTTTTATCAAAGTAARGCAATATGAACAGGTAACTATAGAAATTTGTGGAAAAAAGGCTGTAGGTACAGTGCTAGTAGGACCTACACCTGTCAACATAATTGGACGAAATATGTTGACTCAGATTGGATGTACTTTAAATTTCCCAATTAGTCCTATTGACACTGTACCAGTAGCATTAAAACCAGGAATGGATGGGCCAAAGGTCAAACAGTGGCCATTGACAGAAGAAAAAATAAAAGCATTA…
>032717_180329_AE3
~~~~~~~~~~~~~~~TGGCARCGACCCCTTGTCACAGTAAAAKTAGGGGGACAGCTAAAAGAAGCTCTATTAGATACAGGAGCAGATGATACAGTATTAGAAGATATAAAYTTGCCAGGGAAATGGAAACCAARAATGATAGGGGGAATTGGAGGTTTTATCAAAGTAAGGCAATATGAACAGGTACCTATAGAAATTTGTGGAAAAAAGGCTGTAGGTACAGTGCTAGTAGGACCTACACCTGTCAACATAATTGGACGAAATATGTTGACTCAGATTGGATGTACTTTAAATTTCCCAATTAGTYCTATTGASACTGTACCAGTAACATTAAAACCAGGAATGGATGGGCCAAAGGTCAAACAGTGGCCATTGACAGAAGAAAAAATAAAAGCATTA…
>041007_180412_AE3
~~~~~~~~~~~~~~~TGGCAACGACCCCTTGTCACAGTAAGAATAGGGGGACAGCTAAAAGAAGCTCTATTAGATACAGGAGCAGATGATACAGTATTAGAAGATATAAATTTGCCAGGAAAATGGAAACCAAAAATGATAGGGGGAATTGGAGGTTTTATYAAAGTAAGGCAATATGAACAGGTACTTTTAGAAATTTGTGGAAAAAGGGCTATAGGTACAGTGCTAGTAGGACCTACACCTGTCAACATAATTGGACGAAATATGTTGACTCAGATTGGATGTACTTTAAATTTCCCAATTAGTCCTATTGACACTGTACCAGTAGCATTAAAACCAGGAATGGATGGGCCAAAGGTCAAACAATGGCCATTGACAGAAGAAAAAATAAAAGCATTA…
>072411_180726_AE3
~~~~~~~~~~~~~~~TGGCAACGACCCCTTGTCACAGTAAGAATAGGGGGACAGCTAAAAGAAGCTCTATTAGATACAGGAGCAGATGATACAGTATTAGAAGATATAAATTTGCCAGGAAAATGGAAACCAAAAATGATAGGGGGAATTGGAGGTTTTATCAAAGTAAGGCAATATGAACAGGTACTTTTAGAAATTTGTGGAAAAAGGGCTATAGGTACAGTGCTAGTAGGACCTACACCTGTCAACATAATTGGACGAAATATGTTGACTCAGATTGGATGTACTTTAAATTTCCCAATTAGTCCTATTGACACTGTACCAGTAGCATTAAAACCAGGAATGGATGGGCCAAAGGTCAAACAATGGCCATTGACAGAAGAAAAAATAAAAGCATTA…
>082104_180823_AE3
~~~~~~~~~~~~~~~TGGCAACGACCCCTTGTCACAGTAAAAATAGGGGAACAGCTAAAAGAAGCTCTATTAGATACAGGAGCAGATGATACAGTATTAGAAGATATAAACTTGCCAGGGAAATGGAAACCAAAAATGATAGGGGGAATTGGAGGTTTCATCAAAGTAAGACAATATGAACAGGTAGCTATAGAAATTTGTGGAAAAAAGGCTGTAGGTACAGTGCTAGTAGGACCTACACCTGTCAACATAATTGGACGAAATATGTTGACTCAGATTGGATGTACTTTAAATTTCCCAATTAGTCCTATTGACACTGTACCAGTAGCATTAAAACCAGGCATGGATGGGCCAAAAGTCAAACAGTGGCCATTGACAGAAGAAAAAATAAAAGCATTA…
>100933_181011_AE3
cctcaaatcactctttggcaacgaccccttgttacagtaaaaatagggggacagctaaaagaagctctattagatacaggagcagatgatacagtattagaagatataaatttgccaggaaaatggaagccaaaaatgatagggggaattggaggttttatcaaagtaaggcaatatgaacaggtacttttagaaatttgtggaaaaagggctataggtacagtgctagtaggacctacacctgtcaacataattggacgaaatatgttgactcagattggatgtactttaaatttcccaattagtcctattgacactgtaccagtagcattaaaaccaggaac~~~~~~~~~~~~~~~~~~~~~~~~~~~~~~~~~~~~~~~~~~~~~~~~~~~~~~~…
>303878_180517_AE3
~~~~~~~~~~~~~~~TGGCAACGACCTCTTGTCACAGTAAARATAGGGGGACAGCwAAAAGAAGCTCTATTAGATACAGGAGCAGATGATACAGTATTAGAAGAYATAAATTTGCCAGGAAAATGGAAACCAAAAATGATAGGGGGAATTGGAGGTTTTATCAAAGTAAGGCAATATGAACAGGTACTTTTAGAAATTTGTGGAAAAAGGGCTATAGGTACAGTGCTAGTAGGACCTACACCTGTCAACATAATTGGRCGAAATATGTTGACTCAGATTGGATGTACTTTAAATTTCCCAATTAGTCCTATTGACACTGTACCAGTAACATTAAAACCAGGAATGGATGGGCCAAAGGTCAAACAGTGGCCATTGACAGAAGAAAAAATAAAAGCATTA…
>111510_161117_AE3
CCTCAAATCACTCTTTGGCAACGACCCCTTGTCACAGTAAAAGTAGGGGGACAGTTAAAAGAAGCTCTATTAGATACAGGAGCAGATGATACAGTATTAGAAGATATAAATTTACCAGGAAAATGGAAACCAAAAATGATAGGGGGAATTGAAGGTTTTATCAAAGTAAGGCAATATGAACAGGTACTTTTAGAAATTTGTGGAAAAAAGGCTATAGGTACAGTGCTAGTAGGACCTACACCTGTCAACATAATTGGACGAAATATGTTGACTCAGATTGGATGTACTTTAAATTTCCCAATTAGTCCTATTGACACTGTACCAGTAGCATTAAAACCAGGAATGGATGGGCCAAAGGTCAAACAGTGGCCATTGACAGAAGAAAAAATAAGAGCATTA…
>072412_180726_AE3
CCTCAAATCACTCTTTGGCAACGACCTCTTGTCACAGTAAAAATAGGGGGACAGCTAAAAGAAGCTCTATTAGATACAGGAGCAGATGATACAGTATTAGAAGATATAAATTTGCCAGGAAAATGGAAACCAAAAATGATAGGGGGAATTGGAGGTTTTATCAAAGTAAGGCAATATGAACAGGTACTTTTAGAAATTTGTGGAAAAAGGGCTATAGGTACAGTGCTARTAGGACCTACACCTGTCAACATAATTGGACGAAATATGTTGACTCAGATTGGATGTACTTTAAATTTCCCAATTAGTCCTATTGACACTGTACCAGTAACATTAAAACCAGGAATGGATGGGCCAAAGGTCAAACAGTGGCCATTGACAGAAGAAAAAATAAAAGCATTA…
>051503_180517_AE3
CCTCAGATCACTCTTTGGCAACGACCCCTTGTCACAGTAAGAATAGGGGGACAGCTAAAAGAAGCTCTATTAGATACAGGAGCAGATGATACAGTATTAGAAGATATAAATTTGCCAGGAAAATGGAAACCAAAAATGATAGGGGGAATTGGAGGTTTTATCAAAGTAAGGCAATATGAACAGGTACTTTTAGAAATTTGTGGAAAAAGGGCTATAGGTACAGTGCTAGTAGGACCTACACCTGTCAACATAATTGGACGAAATATGTTGACTCAGATTGGATGTACTTTAAATTTCCCAATTAGTCCTATTGACACTGTACCAGTAGCATTAAAACCAGGAATGGATGGGCCAAAGGTCAAACAATGGCCATTGACAGAAGAAAAAATAAAAGCATTA…
>121802_181220_AE3
CCTCAGATCACTCTTTGGCAACGACCCCTTGTCACAGTAARAATAGGGGGACAGCTAAAAGAAGCTCTATTAGATACAGGAGCAGATGATACAGTATTAGAAGATATAAATTTGCCAGGAAAATGGAAACCAAAAATGATAGGGGGAATTGGAGGTTTTATCAAAGTAAGGCAATATGAACAGGTACTTTTAGAAATTTGTGGAAAAAGGGCTATAGGTACAGTGCTAGTAGGACCTACACCTGTCAACATAATTGGACGAAATATGTTGACTCAGATTGGATGTACTTTAAATTTCCCAATTAGTCCTATTGACACTGTACCAGTAGCATTAAAACCAGGAATGGATGGGCCAAAGGTCAAACAATGGCCATTGACAGAAGAAAAAATAAAAGCATTR…
>071706_180719_AE3
CCTCAAATCACTCTTTGGCAACGACCCCTTGTTACCGTAAAAATAGGGGGGCAGCTAAAAGAAGCTCTATTAGATACAGGAGCAGATGATACAGTATTAGAAGATATAAATTTGCCAGGAAAATGGAAACCAAAAATGATAGGGGGAATTGGAGGTTTTATCAAAGTAAGACAATATGAACAGGTACTTTTAGAAATTTGTGGGAAAAAGGCTATAGGTACAGTGCTAGTAGGACCTACACCTGTCAACATAATTGGACGAAATATGTTGACTCAGATTGGATGTACTTTAAATTTCCCAATTAGTCCTATTGACACTGTACCAGTAGCATTAAAACCAGGAATGGATGGGCCAAAGGTCAAACAGTGGCCATTGACAGAAGAAAAAATAAAAGCATTA…
>032716_180329_AE3
CCTCAAATCACTCTTTGGCAACGGCCCATTGTTACAGTAAAAATAGGGGGGCAGCTAAAAGAAGCTCTATTAGATACAGGAGCAGATGATACAGTATTAGAAGATATAAATTTGCCAGGAAAATGGAAACCAAAAATGATAGGGGGAATTGGAGGTTTTATCAAAGTAAGGCAATATGAACAGGTACTTTTAGAAATTTGTGGAAAAAAGGCTGTAGGTACAGTGCTAGTAGGACCTACACCTGTCAACATAATTGGACGAAATATRTTGACTCAGATTGGATGTACTTTAAATTTCCCAATTAGTCCTATTGACACTGYACCAGTAGCATTAAAACCAGGAATGGATGGGCCAAAGGTCAAACAGTGGCCATTGACAGAAGAAAAAATAAAAGCATTA…
>071208_160714_AE
~~~~~~~~~~~~~~~TGGCAACGACCCCTTGTCACAGTAAAAATAGGAGGACAGCTGAAAGAAGCTCTATTAGATACAGGAGCAGATGATACAGTATTAGAAGACATAAATTTGCCAGGAAAATGGAAACCAAAAATGATAGGGGGAATTGGAGGTTTTATCAAGGTAAGGCAATATGATCAGATACYTATAGAAATTTGTGGAAAAAAGGCTATAGGTWCAGTGTTAGTAGGACCTACACCTGTCAACATAATTGGRCGAAATATGTTGACTCAGMTTGGTTGTACTTTAAATTTTCCAATTAGTCCTATTGACACTGTACCAGTAAAATTAAAGCCAGGAATGGATGGACCAAARGTTAAACAGTGGCCATTGACAGAAGAAAAAATAAAAGCATTA…
>082314_160825_AE
~~~~~~~~~~~~~~~TGGCAACGACCCGTTGTCACAGTAAAAATAGAAGGACAGCTGAAAGAAGCTCTATTAGATACAGGAGCAGATGATACAGTATTAGAAGATATAAATTTRCCAGGAAAATGGAAACCAAAAATGATAGGGGGAATTGGAGGTTTTATCAAGGTAAAACAATATGATCAGATACTTATAGAAATTTGTGGAAAAAGGGCTATAGGTACAGTATTAGTAGGACCTACACCTGTCAACATAATTGGAMGAAATATGTTGACTCAGATTGGTTGTACTTTAAATTTCCCAATTAGTCCTATTGACACTGTACCAGTAAAATTAAAGCCAGGAATGGATGGACCAAAGGTTAAGCAGTGGCCATTGACTGAAGAAAAAATAAAAGCCTTA…
>083028_160901_AE
~~~~~~~~~~~~~~~TGGCAACGACCCCTTGTCAYAATAAAAATAGAGGGACAGCTAAAAGAAGCTCTATTAGATACAGGAGCAGATGATACAGTATTAGAAGATATAAATTTGYCAGGAAAATGGAAACCAAAAATGATAGGGGGAATTGGAGGTTTTATTAAGGTAAGGCAATATGATCAGGTACTTATAGAAATTTGTGGGAAAAAGGCTATAGGTACAGTATTAGTAGGACCCACGCCTGTCAACATAATTGGACGAAATATGTTGACTCAGCTTGGTTGTACTTTAAATTTCCCAATTAGTCCTATTGACACTGTACCAGTAGCATTAAAGCCAGGAATGGATGGACCAAAGGTTAAACAGTGGCCATTGACAGAAGAAAAAATAAAAGCATTA…
>122709_161229_AE
~~~~~~~~~~~~~~~TGGCAACGACCCCTTGTCACAATAAAAATAGGAGGACAGCTAAGAGAAGCTCTATTAGATACAGGAGCAGATGATACAGTATTAGAAGATATAAATTTGCCAGGAAAATGGAAACCAAAAATGATAGGGGGAATTGGAGGTTTTATCAARGTAAGGCAATATGATCAGATATCTATAGAAATTTGTGGAAAAAAGGCTATAGGTACAGTGTTAGTAGGACCTACACCTRTCAACATAATTGGACGAAATATGTTGACTCAGCTTGGTTGTACTTTAAATTTCCCAATYAGTCCTATTGAYACTGTACCAGTAAMATTAAAGCCAGGAATGGATGGACCAAARGTYAAACARTGGCCATTGACAGAAGAAAAAATAAAAGCATTA…
>122715_161229_AE
~~~~~~~~~~~~~~~TGGcAGCGACCCCTTGTCACAATAAAAATAGAAGGACAGCTAAGAGAAGCTCTATTAGATACAGGAGCAGATGATACAGTATTAGAAGATATAAATTTGCCAGGAARATGAAAACCAAAAATGATAGGGGGAATTGGAGGTYTTATCAAGGTAAGGCAATATGATCAGATACTTATAGAAATTTGTGGAAAAAAGGCTATAGGTACAGTATTAGTAGGACCYACACCTGTCAACATAATTGGACGAAACATGTTGACTCAGCTTGGTTGTACTTTAAATTTCCCAATTAGTCCTATTGACACTGTACCAGTAAAATTAAAGCCAGGAATGGATGGACCAAAGGTTAAACAGTGGCCATTAACAGAAGAAAAAATAAAAGCATTA…
>302955_161123_AE
cctcaaatcactctttggcaacgaccccttgtcacagtaaaaataggaggacagctaagagaagctctattagatacaggagcagatgatacagtattagaagaaataaatttaccaggaaaatggaaaccaaaaatgatagggggaattggaggttttattaaggtaaggcaatatgatcagatacttatagaaatttgtggaaaaaaggctgtaggtacagtgttagtaggacccacgcctgtcaacataattggccgaaatatgttgactcagattggttgtactttaaatttcccaattagtcctattgacactgtaccagtaaaattaaagccaggaatggatggaccaaaggttaaacartggccattgacagaagaaaaaataaaagcatta…
>302984_161214_AE
cctcaaatcactctttggcaacgaccccttgtcacagtaaaaataggagggcagctaawagaagctctattagatacaggagcagatgatacagtattagaagatataaatttgccaggaaaatggaaaccaaaaatgatagggggaattggaggttttatcaaggtaaggcaatatgatcagatacttatagaaatttgtggaaaaarggctataggwacagtgttagtaggacctacacctrtcaacataattggacgaaatatgttgactcagattggttgtactttaaatttcccaattagtcctattgacactgtaccagtaacattaaaaccaggaatggatggaccaaaggttaaacagtggccattgacaraagaaaaaataaaagcatta…
>130015_160304_AE
~~~~~~~~~~~~~~~TGGCAACGACCCCTTGTCACAGTAAAAATAGAGGGACAGCTAAAAGAAGCTCTATTAGATACAGGAGCAGATGATACAGTATTAGAAGATATAAATTTGCCAGGAAAATGGAAACCAAAAATGATAGGGGGAATTGGAGGTTTTATTAAGGTAAGGCAATATGATCAGATACTTATAGAAATTTGTGGGAAAAGGGCTATAGGTACAGTRTTAGTAGGACCCACRCCTGTCAACATAATYGGACGAAATATGTTGACTCAGCTTGGTTGTACTTTAAATTTCCCAATTAGTCCTATTGACACTGTACCAGTAWCATTAAAGCCAGGAATGGATGGACCAAAGGTTAAACAGTGGCCATTGACAGAAGAAAAAATAAAAGCATTA…
>302729_160608_AE
cctcaaatcactctttggcaacgaccccttgtcacaataaaaataggaggacagataaaagaagctctattagatacaggagcagatgatacagtgttagaagatatagatttgccaggaagatggaaaccaaaaatgatagggggaattggaggttttattaaagtaagacaatatgaggatatacctatagaaatttgtgggaaaaaagctataggtacagtattagtaggacctacacctgtcaacataattggacgaaatatgttgactcagcttggttgtactttgaatttcccaattagtcctattgacactgtaccagtaacattaaagccaggaatggatggaccaaaggttaaacagtggccattgacagaagaaaagataaaagcatta…
>302915_161102_AE
cctcaaatcactctttggcaacgaccccttgtcacagtaagagtaggaggacagctaaaagaagctctattagatacaggagcagatgatacagtattagaagatataaatttgccaggaaaatggaaaccaaaaatgatagggggaattggaggttttatcaaagtaagacaatatgatcagatacttatagaaatttgtggaaaaaaggctataggtacagtattagtaggacctacacctgtcaacataattgggcgaaatatgttgactcagattggctgtactttaaatttcccaatcagtcctattgacactgtaccagtaaaattaaaaccaggaatggatgggccaaaggttaaacagtggccattgacagaagaaaaaataaaagcatta…
>022114_170223_AE
~~~~~~~~~~~~~~~TGGCAACGACCCCTTGTCACAGTAAAAATAGGAGGACAGTTAAAAGAAGCTCTGTTAGATACAGGAGCAGATGATACAGTATTAGAAGATATAAATTTGCCAGGRAAGTGGAAACCAARAATGATAGGGGGAATTGGAGGTTTTATCAAAGTAAGGCAATATGATCAGATACTTATAGAAATTTGTGGAAAAAAGGCTATAGGTACAGTRTTAGTAGGACCTACACCTGTCAAYATAATTGGACGAAATATGTTAACTCAGATTGGTTGTACTTTAAATTTCCCCATYAGTCCTATTGACACTGTACCAGTAAAATTAAAGCCAGGAATGGATGGACCAAAGGTTAAACAGTGGCCATTGACAGAAGAAAAAATAAAAGCATTA…
>032104_170323_AE
~~~~~~~~~~~~~~~TGGCAACGACCCCTTGTCACAGTAAAAATAGGGGGACAGSTRAAAGARGCTCTATTAGATACAGGAGCAGATGATACAGTATTAGAAGATATAAATTTRCCAGGAAAATGGAAACCAAAAATGATAGGGGGAATTGGAGGTTTTATCAAAGTAAGGCAATATGATCAGATACTTRTAGAAATTTGTGGAAAAAAGGCTATAGGTACAGTRTTARTAGGACCTACACCTGTCAACATAATTGGACGAAATMTGTTGACTCAGATTGGTTGTACTTTAAATTTCCCAATYAGTCCTATTGACACTGTACCAGTAAAATTAAARCCAGGAATGGATGGACCAARAGTTAAACAGTGGCCATTGACAGAAGAAAAAATAAAAGCATTA…
>050910_170511_AE
~~~~~~~~~~~~~~~TGGCAACGACCCCTTGTCACAGTAAAAATAGGAGGACAATTAAAAGAAGCTCTATTAGACACAGGAGCAGATGATACAGTATTAGAAGATATAAATTTGCCAGGGAAATGGAAACCAAAAATGATAGGGGGAATTGGAGGTTTTATCAAGGTAAGACAATATGATCAGATACTTATAGAAATTTGTGGAAAAAAGGCTATAGGTACAGTGTTAGTAGGACCTACACCTGTCAACATAATTGGAAGAAACATGTTGACTCAGATTGGTTGTACTTTAAATTTCCCAATTAGTCCTATTGACACGGTACCAGTAAAACTAAAGCCAGGAATGGATGGACCAAAAGTTAAACAGTGGCCATTGACAGAAGAAAAAATAAAAGCATTA…
>050905_170511_AE
~~~~~~~~~~~~~~~TGGCAACGACCCCTTGTCACAGTAAAAATAGGAGGACAGCTGAGAGAAGCTCTATTAGATACAGGAGCAGATGATACAGTATTAGAAGATATARATTTGCCAGGAAAATGGAAACCAAAAATGATAGGGGGAATTGGAGGTTTTATCAAAGTAAAGCAATATGATCAGATACTTATAGAAATTTGTGGAAAAAGGGCTGTAGGTACAGTATTGATAGGRCCTACACCTGTCAACATAATTGGACGAAATATGTTGACTCAGATTGGTTGTACTCTAAATTTCCCAATTAGTCCTATTGAMACTGTACCAGTAACATTAAAGCCAGGAATGGATGGGCCAAGGATCAAACAGTGGCCATTGACAGAAGAAAAAATAATAGCATTA…
>130023_170519_AE
~~~~~~~~~~~~~~~TGGCAACGACCCCTTGTCACAGTAAAAATAGGAGGACAGCTGAAGGAAGCTCTATTAGATACAGGAGCAGATGATACAGTATTAGAAGATATAAATTTGCCAGGAAAATGGAGACCAAAAATGATAGGGGGAATTGGAGGTTTTATTAAAGTAAGGCAATATGATCAGATACTTATAGAAATTTGTGGAAAAAAGGCTATAGGTACAGTGTTGGTAGGACCTACACCTGTCAACATAATTGGACGAAATATGTTGACTCAGATTGGTTGTACTTTAAATTTCCCAATTAGTCCTATTGACACTGTACCAGTAACATTAAAGCCAGGAATGGATGGACCAAAGATTAAACAATGGCCATTGACAGAAGAAAAAATAAAAGCATTA…
>322858_170516_AE
CCTCAAATCACTCTTTGGCAACGACCCCTTGTCACAGTAAAAATAGGAGGACAGCTGAAGGAAGCTCTATTAGATACAGGAGCAGATGATACAGTATTAGAAGATATAAATTTGCCAGGAAAATGGAGACCAAAAATGATAGGGGGAATTGGAGGTTTTATTAAAGTAAGGCAATATGATCAGATACTTATAGAAATTTGTGGAAAAAAGGCTATAGGTACAGTGTTGGTAGGACCTACACCTGTCAACATAATTGGACGAAATATGTTGACTCAGATTGGTTGTACTTTAAATTTCCCAATTAGTCCTATTGACACTGTACCAGTAACATTAAAGCCAGGAATGGATGGACCAAAGATTAAACAATGGCCATTGACAGAAGAAAAAATAAAAGCATTA…
>090505_170907_AE
~~~~~~~~~~~~~~~TGGCAACGACCCGTTGTCACARTAAAAATAGAAGGACAGGTAAAAGAAGCTCTATTAGATACAGGAGCAGATGATACAGTATTAGAAGATATAAATTTRCCAGGAAAATGGAAACCAAAAATGATAGGGGGWATTGGAGGTTTTATCAAAGTAAGGCARTATGATGAGATASYTATAGAAATTTGTGGAAAAAGGGCTATAGGTACAGTRTTAGTAGGACCTACACCTGTCAACATAATTGGACGAAAYATGTTGACTCAGATTGGTTGTACTTTAAATTTYCCAATTAGYCCTATTGACACTGTACCAGTAASATTAAAGCCAGGAATGGATGGRCCAAAGGTTAAACAGTGGCCATTRACAGAAGAAAAAATAAAAGCATTA…
>101711_171019_AE
~~~~~~~~~~~~~~~TGGCAACGACCCCTTGTCACAGTAAAAATAGGAGGACAGCTGAAAGAAGCTCTATTAGATACAGGAGCAGATGATACAGTATTAGAAGATATAAATTTGCCAGGAAAATGGAAACCAAAAATGATAGGAGGAATTGGAGGTTTTATCAAGGTAAGGCAATATGATCAGATACTTATAGAAATTTGTGGAAAAAAGGCGATAGGTACAGTWTTAGTAGGACCTACACCTGTCAACATAATTGGACGAAATATGTTGACTCAGATTGGTTGTACTTTAAATTTCCCAATAAGCCCTATTGATACTGTACCAGTAAAATTAAAGCCAGGAATGGATGGACCAAAGGTTAAACAGTGGCCATTGACAGAAGAAAAAATAAAAGCATTA…
>102408_171026_AE
~~~~~~~~~~~~~~~TGGCAACGACCCCTTGTCACAGTAAAAATAGGAGGACAGCTGAAAGAAGCTCTATTAGATACAGGAGCAGATGATACAGTATTAGAAGATATAAATTTGCCAGGAAAATGGAAACCAAAAATGATAGGGGGAATTGGAGGTTTTATCAARGTAAGGCAATATGATCAGATACCTATAGAAATTTGTGGAAAAAAGGCTATAGGTACAGTATTAGTAGGACCTACACCTGTCAACATAATTGGACGAAATATGTTGACTCAGATTGGTTGTACTTTAAATTTCCCAATTAGTCCTATTGACACTGTACCAGTAACATTAAAGCCAGGAATGGATGGGCCAAAGGTTAAACAGTGGCCATTAACAGAAGAAAAAATAAAAGCATTA…
>303615_171212_AE
CCTCAAATCACTCTTTGGCAACGACCCCTTGTCACAATAAAAGTAGGAGGACAGATAAAAGAAGCTCTATTAGATACAGGAGCAGATGATACAGTATTAGAAGATATAAATTTGCYASGAAAATGGAAACCAAAAATGATAGGGGGAATTGGAGGTTTTATTAAGGTAAGACAATATGATCAGATACTTATAGAAATTTGTGGAAAAAAGGCTATAGGTACAGTGTTAGTAGGACCCACGCCTGTCAAYATAATTGGACGAAATATGTTGACTCAGCTTGGTTGTACTTTAAATTTCCCAATTAGTCCTATTGACACTGTACCAGTAAAATTAAAGCCAGGAATGGATGGACCAAAGGTTAAACAGTGGCCATTGACAGAAGAAAAAATAAAAGCATTA…
>122611_171228_AE
cctcaaatcactctttggcaacgacccatggtcacagtaaaaatagggggacagctgaaagaggctctattagatacaggagcagatgatacagtattagaagatataaatttgccaggaaaatggaaaccaaaaatgatagggggaattggaggttttatcaaagtaaggcaatatgatcagatacttatagaaatttgtggaaaaaaggctataggtacagtgttagtaggacccacacctatcaacataattggacgaaatatgttgactcaggtgggttgtactttaaacttcccaattagtcctattaacactataccagtaacattaaaaccaggaatggatggaccaagggttaaacagtggccattgacagaagaaaaaataaaagcatta…
>303255_170330_AE
CCTCAAATCACTCTTTGGCAACGACCCCTTGTCACAATAAAAATAGGAGGGCAGTTAAAAGAAGCTCTTTTAGATACAGGAGCAGATGACACGGTATTAGAAGATATAAATTTGCCAGGAAAATGGAAACCAAAAATGATAGGGGGAATTGGAGGTTTTATTAAGGTAAGGCAATATGATCAGATACTTATTGAAATTTGTGGAAGAAAAGCTATAGGTACAGTGTTAGTAGGACCCACGCCTGTCAACATAATTGGACGAAATATGTTGACTCAGCTTGGTTGTACTTTAAATTTCCCAATTAGTCCTATTGATACTGTACCAGTAAAATTAAAGCCAGGAATGGATGGACCAAAAGTTAAACAGTGGCCATTGACAGAAGAAAAAATAAAAGCCTTA…
>303344_170615_AE
CCTCAAATCACTCTTTGGCAACGACCCCTTGTCACAATAAAAATAGRAGGACAGCTAAAAGAAGCTCTGTTAGATACAGGAGCAGATGATACAGTATTAGAAGATATAAATTTGCCAGGAAAATGGAAACCAAAAATGATAGGGGGAATTGGAGGTTTTATTAARGTAAGGCAATATGATCAGATACTTATAGAAATTTGTGGAAAAAAGGCTATAGGTACAGTGTTAGTAGGACCCACGCCTGTCAACATAATTGGACGAAATATGTTGACTCAGCTTGGTTGTACTTTAAATTTCCCAATTAGTCCTATTGACACTGTACCAGTATCATTAAAGCCAGGAATGGATGGACCAAAGGTTAAACAGTGGCCATTGACAGAGGAAAAAATAAAAGCATTA…
>303678_180125_AE
~~~~~~~~~~~~~~~TGGCAACGACCCGTTGTCACAGTAAAAGTAGCAGGACAGTTGAAAGAAGCTCTATTAGATACAGGAGCAGATGACACAGTATTAGAAGATATAAATTTGCCAGGAAAATGGAAACCAAAAATGATAGGGGGAATTGGAGGTTTTATCAAAGTAAGGCAATTTGATCAGATACTTATAGAAATTTGTGGAAAAAGGGCTATAGGTTCAGTATTAGTAGGGCCTACACCTGTCAACATAATTGGACGAAATATGTTGACTCAGCTTGGTTGTACTTTAAATTTCCCAATTAGTCCTATTGACACTGTACCTGTAACATTAAAGCCAGGAATGGATGGGCCAAAGGTTAAACAGTGGCCATTAACAGAAGAAAAAATAAAAGCATTA…
>303664_180125_AE
~~~~~~~~~~~~~~~TGGCAACGACCCGTTGTCACAGTAAAAGTAGCAGGACAGTTGAAAGAAGCTCTATTAGATACAGGAGCAGATGACACAGTATTAGAAGATATAAATTTGCCAGGAAAATGGAAACCAAAAATGATAGGGGGAATTGGAGGTTTTATCAAAGTAAGGCAATATGATCAGATACTTATAGAAATTTGTGGAAAAAGGGCTATAGGTACAGTATTAGTAGGGCCTACACCTGTCAACATAATTGGACGAAATATGTTGACTCAGATTGGTTGTACTTTAAATTTCCCAATTAGTCCTATTGACACTGTACCTGTAACATTAAAGCCAGGAATGGATGGGCCAAAGGTTAAACAGTGGCCATTAACAGAAGAAAAAATAAAAGCATTA…
>303705_180206_AE
~~~~~~~~~~~~~~~TGGCAACGACCCCTTGTCACAGTAAAAATAGGAGGACAGCTAAGAGAAGCTCTATTAGATACAGGAGCAGATGATACAGTATTAGAAGAGATAAATTTGCCAGGAAAATGGAAACCAAAAATGATAGGGGGAATTGGGGGTTTTATTAAAGTAAGGCAATATGATCAGATACCCATAGAAATTTGTGGCAAAAGGGCTATAGGTACAGTGTTAGTAGGACCCACGCCTRTCAACATAATTGGACGAAAYATGTTGACTCAGCTTGGTTGTACTTTAAATTTCCCAATTAGTCMTATTGACACAGTACCAGTAAAATTAAAGCCAGGAATGGATGGACCAAAGGTTAAACAGTGGCCATTGACAGAAGAAAAAATAAAAGCATTA…
>020610_180208_AE
~~~~~~~~~~~~~~~TGGCAACGACCCCTTGTCACAGTAAAAATAGGAGGACAGTTAAGAGAAGCTCTATTAGATACAGGAGCAGATGATACAGTATTAGAAGAGATAAATTTGCCAGGAAAATGGAAACCAAAAATGATAGGGGGAATTGGGGGTTTTATTAAAGTAAGGCAATATGATCAGATACCCATAGAAATTTGTGGYAAAAAGGCTATAGGTACAGTGTTAGTAGGACCCACGCCTGTCAACATAATTGGACGAAATATGTTGACTCAGCTTGGTTGTACTTTAAATTTCCCAATTAGTCCTATTGACACAGTACCAGTAAAMTTAAAGCCAGGAATGGATGGACCAAAGGTTAAACAGTGGCCATTGACAGAAGAAAAAATAAAAGCATTA…
>303765_180314_AE
~~~~~~~~~~~~~~~TGGCAACGACCCCTTGTCACAATAAAAATAGAGGGACAGCTAAAAGAAGCTCTATTAGATACAGGAGCAGATGATACAGTATTAGAAGATATAAATTTGCCAGGAAAATGGAAACCAAAAATGATAGGGGGAATTGGAGGYTTTATTAAGGTAAGGCAATATGATCAGATACTTATAGAAATTTGTGGAAAAAGGGCTATAGGTACAGTrTTAGTAGGACCCACGCCTGTCAACATAATTGGACGAAATATGTTGACTCAGCTTGGTTGTACTTTAAATTTCCCAATTAGTCCTATTGACACTGTACCAGTAGCATTAAAGCCAGGAATGGATGGACCAAAGGTTAAACAGTGGCCATTGACAGAAGAAAAAATAAAAGCATTA…
>303798_180403_AE
~~~~~~~~~~~~~~~TGGCAACGACCCCTTGTCACAATAAAAATAGAGGGACAGCTAAAAGAAGCTCTATTAGATACAGGAGCAGATGATACAGTATTAGAAGATATAAATTTGCCAGGAAAATGGAAACCAAAAATGATAGGGGGAATTGGAGGTTTTATTAAGGTAAGGCAATATGATCAGATACTTATAGAAATTTGTGGRAAAAAGGCTATAGGTACAGTATTAGTAGGACCCACGCCTGTCAACATAATTGGACGAAATATGTTGACTCAGCTTGGTTGTACTTTAAATTTCCCAATTAGTCCTATTGACACTGTACCAGTAGCATTGAAGCCAGGAATGGATGGACCAAAGGTTAAACAGTGGCCATTGACAGARGAAAAAATAAAAGCATTA…
>303830_180418_AE
~~~~~~~~~~~~~~~TGGCARCGACCCATTGTCACAGTAAAAATAGAAGGACAGCTGAAAGARGCTCTATTAGATACAGGAGCAGATGATACAGTATTAGAAGATATAAATTTGCCAGGAAAATGGAAACCAAAAATGATAGGGGGAATTGGAGGTTTTATCAAGGTAAGRCAATATGATCAGATAMTTATAGAAATTTGTGGGAAAAAGGCTATAGGTACAGTATTAGTAGGACCTACACCTGTCAACATAATTGGRCGAAACATGTTGACGCAGATTGGTTGTACTTTAAATYTCCCAATTAGTCCTATTGACACTGTACCAGTAAAATTAAAACCAGGAATGGATGGACCAAARGTTAAACAGTGGCCATTGACAGARGAAAAAATAAAAGCATTA…
>304019_180814_AE
~~~~~~~~~~~~~~~TGGCAACGACCCCTTGTTACAGTAAAAATAGGGGGACAGCTGAAAGAAGCTCTATTAGATACAGGAGCAGATGATACAGTATTAGAAGAYATAAATTTGCCAGGGAGATGGAAACCAAAAATGATAGGGGGAATTGGAGGTTTTATCAAGGTAAGGCAATATGATCAGATACCTATAGAAATTTGTGGAAAGAAGGCTGTTGGTACAGTGTTAATAGGACCTACACCTGTCAACATAATTGGACGAAATATGTTGACTCAGATTGGTTGTACTTTAAATTTCCCAATTAGTCCTATTGATACTGTACCAGTAAAATTAAAGCCAGGAATGGATGGACCAAAGRTTAAACAGTGGCCATTAACAGCAGAAAAAATARAAGCATTA…
>304031_180821_AE
~~~~~~~~~~~~~~~TGGCAACGACCCCTTGTCACAGTAAAAATAGAAGGACAGTTGAGAGAAGCTCTATTAGATACAGGAGCAGATGATACAGTATTAGAAGATATAAACTTGCCAGGGAAATGGAAACCAAAAATGATAGGGGGAATTGGAGGTTTTATCAAGGTAAGGCAATATGATCAGATACTTATAGAAATTTGTGGAAAAAAGGCTATAGGTACAGTATTGGTAGGACCTACACCTGTCAACATAATTGGACGAAATATGTTGACTCAGCTTGGTTGTACTCTAAATTTCCCAATTAGTCCTATTGACACTGTACCAGTAACATTAAAGCCAGGAATGGATGGACCAAAGGTCAAACAGTGGCCATTGACAGAAGAAAAAATAAAAGCATTA…
>090421_180906_AE
CCTCAAATCACTCTTTGGCAACGACCCCTTGTCACAGTAAAAATAGGAGGACAGCTAAAAGAAGCTCTATTAGATACAGGAGCAGATGATACAGTATTAGAAGAAATARATTTGCCAGGAAAATGGAAACCAAAAATGATAGGGGGAATTGGAGGTTTTATTAAGGTAAGGCAATATGATSAGATACYTATAGAAATTTGTGGAAAAAGGGCTATAGGTACAGTATTAGTRGGACCCACGCCTGTCAACATAATTGGACGAAATATGTTGACTCAGATTGGTTGTACTCTAAATTTCCCAATTAGTCCTATTGACACTGTACCAGTAACATTAAAGCCAGGAATGGATGGGCCAAAGGTTAAACAGTGGCCACTGACAGAAGAAAAAATAAAAGCATTA…
>323432_180920_AE
~~~~~~~~~~~~~~~TGGCAACGACCCCTTGTYACARTAAARATAGGAGGACAGCTGAARGARGCTCTATTAGATACAGGAGCAGATGATACAGTATTAGAAGAWATAAATTTGCCAGGAAAATGGAAACCAAAAATGATAGGAGGAATTGGAGGTTTTATCAAGGTAAGGCARTATGATCAGRTACYYATAGAAATTTGTGGAAAAAAGGCGATAGGTACAGTTTTAGTAGGACCTACACCTATCAACATAATTGGACGAAATATGTTGACTCAGATTGGTTGTACTTTAAATTTCCCAATAAGCCCTATTGAAACTGTACCAGTAAAATTAAAGCCAGGAATGGATGGACCAAAGGTTAAACAGTGGCCATTGACAGAAGAAAAGATAAAAGCATTA…
>304066_180918_AE
~~~~~~~~~~~~~~~TGGCAACGACCCATTGTCACAGTAAAAATAGGAGGACAGCTAAAAGAAGCTTTATTAGATACAGGAGCAGATGATACAGTATTAGAAGATGTAGAGTTGCCAGGAAAATGGAAACCAAAAATGATAGGGGGAATTGGAGGTTTTATCAAAGTAAAGCAATATGATCAGATATCTCTAGAAATTTGTGGAAAAAAGGCTATAGGTACAGTGTTAGTAGGACCTACCCCCGTCAACATAATTGGACGAAATATGTTGACTCAGATWGGTTGTACATTAAATCTTCCAATTAGTCCTATTGACACTGTACCAGTAACATTAAAGCCAGGAATGGATGGGCCAAAGGTTAAACAGTGGCCATTGACAGARGAAAAAATAAAAGCATTA…
>100928_181011_AE
~~~~~~~~~~~~~~~TGGCAACGACCCCTTGTCACAGTAAAAATAGGAGGACAGCTGAAGGAAGCTCTATTAGATACAGGAGCAGATGATACAGTATTAGAAGATATAAATTTGCCAGGAAAATGGAGACCAAAAATGATAGGGGGAATTGGAGGTTTTATTAAAGTAAGGCAATATGATCAGATACTTATAGAAATTTGTGGAAAAAAGGCTATAGGTACAGTGTTGGTAGGACCTACACCTGTCAACATAATTGGACGAAATATGTTGACTCAGATTGGTTGTACTTTAAATTTCCCAATTAGTCCTATTGACACTGTACCAGTAACATTAAAGCCAGGAATGGATGGACCAAAGATTAAACAATGGCCATTGACAGAAGAAAAAATAAAAGCATTA…
>303718_180208_AE
~~~~~~~~~~~~~~~TGGCAACGACCCCTTGTCACAGTAAAAATAGGAGGACAGTTAAGAGAAGCTCTATTAGATACAGGAGCAGATGATACAGTATTAGAAGAGATAAATTTGCCAGGAAAATGGAAACCAAAAATGATAGGGGGAATTGGGGGTTTTATTAAAGTAAGGCAATATGATCAGATACCCATAGAAATTTGTGGYAAAAAGGCTATAGGTACAGTGTTAGTAGGACCCACGCCTGTCAACATAATTGGACGAAATATGTTGACTCAGCTTGGTTGTACTTTAAATTTCCCAATTAGTCCTATTGACACAGTACCAGTAAAMTTAAAGCCAGGAATGGATGGACCAAAGGTTAAACAGTGGCCATTGACAGAAGAAAAAATAAAAGCATTA…
>303964_180711_AE
~~~~~~~~~~~~~~~TGGCAACGACCCCTTGTCACAATAAAAATAGAAGGACAGCTGAAAGAAGCTCTATTAGATACAGGAGCAGATGATACAGTGTTAGAAGATATAAATTTGCCAGGAAAATGGAAACCAAAATTGATAGGGGGAATTGGAGGTTTTATTAGGGTAAGGCAATATGATCAGATAAGTATAGAAATTTGTGGAAAAAAGGCTATAGGTACAGTGTTAGTAGGACCTACACCTGTCAACATAATTGGACGAAATATGTTGACTCAGCTTGGTTGTACTTTAAATTTTCCAATTAGTCCTATTGACACTGTACCAGTAACATTAAAGCCAGGAATGGATGGACCAAAGGTCAAACAGTGGCCATTGACAGAGGAAAAAATAAAAGCATTA…
>062604_180628_AE
CCTCAAATCACTCTTTGGCAACGACCYMTTGTCACARTAAAAATAGAAGGACAGMTRAAAGAAGCTCTATTAGAYACAGGAGCAGATGATACAGTATTAGAAGATATARATTTGCCAGGRARRTGGAAACCAAAAATGATAGGGGGAATTGGAGGTTTTATYAARGTAAGRCAATATGATCAGATACWTATAGAAATTTGTGGAAAARGGGCTATAGGTACAGTGTTAGTAGGACCTACACCTGTYAACATAATTGGACGAAATATGTTGACTCAGATTGGTTGTACYTTAAATTTYCCAATYAGTCMTATTGAMACTGTACCAGTAAMATTAAAGCCAGGAATGGATGGACCAAAGGTTAAACARTGGCCATTGACARAAGARAAAATARAAGCATTR…
>061913_180621_AE
CCTCAAATCACTCTTTGGCAACGRCCCGTTGTCACAGTAAAAGTAGCAGGACAGTTGAAAGAAGCTCTATTAGATACAGGAGCAGATGACACAGTATTAGAAGATATAAATTTGCCAGGAAAATGGAAACCAAAAATGATAGGGGGAATTGGAGGTTTTATCAAAGTAAGGCAATATGATCAGATACTTATAGAAATTTGTGGAAAAAGGGCTATAGGTACAGTATTAGTAGGGCCTACACCTGTCAACATAATTGGACGAAATATGTTGACTCAGCTTGGTTGTACTTTAAATTTCCCAATTAGTCCTATTGACACTGTACCTGTAACATTAAAGCCAGGAATGGATGGGCCAAAGGTTAAACAGTGGCCATTRACAGAAGAAAAAATAAAAGCATTA…
>112214_161124_AE1
~~~~~~~~~~~~~~~TGGCAACGACCCCTTGTCACAGTAAAAATAGGGGGACAACTAAAAGAAGCTCTATTAGATACAGGAGCAGATGATACAGTATTAGAAGATATAAATTTGCCAGGAAAATGGAAACCAAAAATGATAGGGGGAATTGGAGGTTTTATCAAGGTAAARCAATATGATCAGATACTTATAGAAATTTGTGGGAAAAAGGCTATAGGTACAGTATTAGTAGGACCTACACCTGTCAATATAATTGGACGAAATATGTTGACTCAAATTGGTTGTACTTTAAATTTCCCCATTAGTCCTATTGACACTGTACCAGTAAAATTAAAGCCAGGAATGGATGGGCCAAAGGTTAGACARTGGCCATTGACAGAAGAAAAAATAAAAGCATTA…
>323365_180809_AE1
~~~~~~~~~~~~~~~TGGCAACGACCCGTTGTCACAGTAAAAATAGAGGGACAGCTGAAAGAAGCGCTATTAGACACAGGAGCAGATGATACAGTATTAGAAGATATAAATTTGCCAGGAAAATGGAAACCAAAAATGATAGGGGGAATTGGAGGTTTTATCAAAGTAAGACAATATGATCAGATACTTATAGAAATTTGTGGAAAAAGGGCTATAGGTACAGTGTTAGTAGGGCCTACACCTGTCAACATAATTGGACGAAATATGTTGACTCAGATTGGTTGTACTTTAAATTTTCCAATTAGTCCTATTGACACTGTACCAGTAAAATTAAAGCCAGGAATGGATGGACCAAAGGTTAAACAATGGCCATTGACAGAAGAAAAAATAAAAGCATTA…
>010503_160107_AE1
cctcaaatcactctttggcaacgaccccttgtcacaataagartaggaggacagmtaaaagaagctctattagatacaggagcagatgatacagtattagaagatataaatttgccaggaaaatggaaaccaaaaatgatagggggaattggaggttttatyaaggtaaggcaatatgatcagatacctatagaaatttgtggaaaaaaggctataggtacagtgttagtaggacctacacctgtcaacataattggacgaaatatgttgactcagcttggttgtactttaaatttcccaattagtcctattgacactgtaccagtaacattaaagccaggaatggatggaccaaaggttaaacagtggccattgacagaagaaaaaataaaagcatta…
>010504_160107_AE1
~~~~~~~~~~~~~~~TGGCAACGACCCCTCGTCGCAATAAAAATAGGAGGACAGCTAAGAGAAGCTCTATTAGATACAGGAGCAGATGATACAGTATTAGAAGATATAAATTTACCAGGAAAATGGAAACCAAAATTAATAGGGGGAATTGGAGGTTTTATCAAAGTAAGGCAATATGATCAGATACCTATAGAAATTTGTGGAAAAAAGGCTATAGGTACAGTGTTAGTAGGRCCTACACCTGTCAACATAATTGGACGAAATATGTTGACTCAGCTTGGTTGCACTTTAAAYTTCCCAATTAGTCCTATTGACACTGTACCAGTAACATTAAAGCCAGGAATGGATGGACCAAAGGTTAAACAATGGCCATTGACAGAAGAAAAAATAAAAGCATTA…
>302513_160119_AE1
cctcaaatcactctttggcaacgaccccttgtcacagtaaaaataggaggacagttgagagaagctctactagatacaggagcagatgatacagtattagaagaaataaatttgccaggaaaatggaaaccaaaaatgatagggggaattggaggttttatcaaagtaaggcaatatgatcagatacttatagaaatttgtggaaaaaaggctataggtacagtgttggtaggacctacacctgtcaacataattggacgaaatatgttgactcagcttggttgtactttaaatttcccaattagtcctattgacactgtaccagtaacattaaagccaggaatggatggaccaaaggttaaacagtggccattgacagaagaaaaaataaaagcatta…
>011915_160121_AE1
~~~~~~~~~~~~~~~TGGCAACGACCCCTTGTCACAATAAAAATAGGAGGACAGCTAAAAGAAGCTCTATTAGATACAGGRGCAGATGATACAGTATTAGAAGATATAAATTTGCCAGGAAAATGGAAACCAAGAATGATAGGGGGAATTGGAGGTTTTATCAAAGTAAGGCAATATGATCAGATAYCTATAGAAATTTGTGGAAAAAGGGCTATAGGTACAGTRTTAGTAGGACCTACACCTGTCAATATAATTGGACGAAATATGTTGACTCAGCTTGGTTGTACTTTAAATTTCCCAATTAGTCCTATTGACACTGTACCAGTAACATTAAAGCCAGGAATGGATGGACCAAAGGTTAAACARTGGCCATTGACAGAAGAAAAAATAAAAGCATTA…
>021617_160218_AE1
~~~~~~~~~~~~~~~TGGCAACGACCCYTAGTCACMATAAAAATAGGAGAACAGCTAAGRGAAGCTCTATTAGATACAGGAGCAGATGATACAGTATTAGAAGATATAAATTTGCCAGGAAAATGGAAACCAAAAATGATAGGGGGAATTGGAGGTTTTATCAARGTAAGRCAATATGATCAGATACCCATAGAAATTTGTGGAAARAGGGCTATAGGTACAGTGTTAGTAGGACCTACACCTATCAACATAATTGGACGAAATATGTTGACTCAGCTTGGTTGTACTTTAAATTTCCCAATTAGTCCTATTGACACTGTACCAGTAACATTAAAGCCAGGAATGGATGGACCAAARGTTAAACARTGGCCATTGACAGAAGAAAAAATAAAAGCATTA…
>030114_160303_AE1
~~~~~~~~~~~~~~~TGGCAACGACCCCTTGTCACAGTAAAAGTAGGAGGACAGTTGAGAGAAGCTCTATTAGATACAGGAGCAGATGATACAGTATTAGAAGATATAAATTTGCCAGGAAAATGGAAACCAAAAATGATAGGGGGAATTGGAGGTTTTATCAAAGTAAGACAATATGATCAKATACTTATAGAAATTTGTGRAAAAAAGGCTATAGGTACAGTATTAGTAGGACCTACACCTGTCAACATAATTGGACGAAATATGTTGACTCAACTCGGTTGTACTTTAAATTTTCCAATTAGTCYTATTGACACTGTACCAGTAAMATTAAAGCCAGGAATGGATGGACCAAAGGTTAAACAGTGGCCATTAACAGAAGAAAAAATAAAAGCATTA…
>302665_160506_AE1
cctcaaatcactctttggcaacgaccccttgtcacaataaaagtaggaggacagctaagagaagctctactagatacaggagcagatgatacagtattagaagatataaatttgccaggaraatggaaaccaaaaatgatagggggaattggaggttttatcaargtaaggcagtatgatgagatacttatagaaatctgtggaaaaagggctataggtacagtgttagtaggacctacacctgtcaacataattggacgaaatatgttgactcagcttggttgtactttaaatttcccaattagtcctattgacactgtaccagtaaaattaaaaccaggaatggatggaccaaaggttaaacagtggccattgacagaagaaaaaataaaagcatta…
>031513_160317_AE1
cctcaaatcactctttggcaacgaccccttgtcacagtaaaagtaggaggacagttgagagaagctytattagatacaggagcagatgatacagtattagaagatataaatttgccaggaaaatggaaaccaaaawtgatagggggaattggaggttttatcaaagtaaggcaatatgatcagatayttatagaaatttgtggaaaaaaggctataggtacagtgttagtaggacctacacctgtcaacataattggacgaaatatgttgactcaactcggttgtactttaaattttccaattagtcctattgacactgtaccagtaacattaaagccaggaatggatggaccaaaggttaaacagtggccattaacagaaraaaaaataaaagcatta…
>302605_160330_AE1
cctcaaatcactctttggcaacgaccccttgtcacagtaaaaataggaggacagctgaaagaagctctattagatacaggagcagatgatacagtactagaagatatagatttgccaggaaaatggaaaccaaaaatgatagggggaattggrggttttatcaaagtaaggcaatatgatcagattctyatagaaatttgtggaaaaagggctataggtacagtgttagtaggacctacacctgtcaacataattggacgaaatatgttgactcagattggctgtactttaaatttcccaattagtrctrttgacactgtaccmgtaacmttaaagccaggaatggatgggccaaaagttaaacagtggccmttwacagaagagaaaataaaagcatta…
>302617_160406_AE1
cctcaaatcactctttggcaacgaccccttgtcacagtaaaaataggaggacagatgaaagaagctctattagatacaggagcagatgatacagtattagaagacataaatttgccagggaaatggaaaccaaaaatgatagggggaattggaggttttatcaaagtaaggcaatatgatcagatacttatagaaatttgtgggaaaaaagctataggtacagtgttagtaggacctacacctgtcaacataattggamgaaatatgttgactcarrttggttgyactttaaatttyccaatyagycctattgamactgtaccagtaacaytaaagccaggaatggatggmccaaargttaaacartggccattgacaraagaaaaaataraagcatta…
>302644_160421_AE1
cctcaaatcactctttggcaacgacccgttgtcacagtaagaatagaaggacagctaaaagaagctctactagatacaggggcagatgatacagtattagaagatataaatttgccaggaaaatggaaaccaaaaatgatagggggaattggaggttttatcaaagtaaggcaatatgatcagatacttatagaaatttgtggaaaacaggctagaggtacagtgttagtaggacctacacctgtcaacataattggacgaaatatgttgactcagattggttgtactttaaattttccaattagtcctgttgacactgtaccagtaacattaaagccaggaatggatggaccaaaggtcaaacaatggccattgacagaagaaaaaataaaagcacta…
>032930_160331_AE1
~~~~~~~~~~~~~~~TGGCAACGACCCCTYGTCACAATAAAARTAGGAGGACAGCTAAAAGAAGCTCTATTAGAYACAGGAGCAGATGATACAGTATTAGAAGATATAAATTTACCAGGGAAATGGAAACCAAAAATGATAGGRGGAATTGGAGGTTTTATCAARGTAAGRCAATATGATCAGATACTTATAGAAATTTGTGGAAAAAGGGCTATAGGTACAGTATTAGTAGGACCTACACCTGTCAACATAATTGGACGAAATATGTTGACTCAGATTGGTTGTACTTTAAATTTCCCAATTAGTCCTATTGACACTGTACCAGTAACATTAAAGCCAGGAATGGATGGACCAAAGGTTAAACAGTGGCCATTGACAGAAGAAAAAATAAAAGCATTA…
>032934_160331_AE1
~~~~~~~~~~~~~~~TGGCAACGACCCGTTGTCMCAGTAARARTAGAAGGACAGCTGAGAGAAGCYCTATTAGATACAGGGGCAGATGATACAGTATTAGAAGATATAAATTTGCCAGGAAAATGGAAACCRAAAATGATAGGRGGAATTGGAGGTTTTATCAAAGTAAGGCAATATGATCAGATMCTTATAGAAATTTGKGGMAAACAKGCTAKAGGTACAGTGTTAGTAGGACCTACACCTGTCAACATAATTGGACGAAATATGTTGACTCAGATTGGTTGTACTTTAAATTTTCCAATTAGTCCTGTTGACACTGTACCAGTMACATTAAAGCCAGGAATGRATGGACCAAAGGTCAAACAGTGGCCRTTGACAGAAGAAAAAATAAAAGCACTA…
>302661_160429_AE1
cctcaaatcactctttggcaacgacccgttgtcacaataaaaatagaaggacagctaagagaagctctattagatacaggagcagatgatacagtattagaagatataaatttgccaggaaaatggaaaccaaaaatgatagggggaattggaggttttatcaaagtaaggcaatatgatcagatacttatagaaatttgtggaaaaaaggctataggtacagtgttagtaggacctacacctgtcaacataattggacgaaatatgttgactcagcttggttgtactttaaattttccaattagtyctattgacactgtaccagtaaagttaaaaccaggaatggatggaccaaaggttaaacagtggccattgacagaagaaaaaataaaagcatta…
>041908_160420_AE1
~~~~~~~~~~~~~~~TGGCAACGACCCCTTGTCACAGTAAAAGTAGGAGGACAAATGAAAGAAGCTCTATTAGATACAGGAGCAGATGATACAGTATTAGAAGATATAAATTTGCCAGGAAAATGGAAACCAAAAATGATAGGGGGAATTGGAGGTTTTATCAARGTAARGCAATATGATCAGATACTTATAGAAATTTGTGGAAAAAAGGCTATAGGTACAGTATTAGTAGGACCTACACCTRTCAACATAATTGGACGAAATATGTTGACTCAAATTGGTTGYACTTTAAATTTCCCCATTAGTCCTRTTGAMACTGTACCAGTAAAATTAAAGCCAGGAATGGATGGACCAAAGGTTAAACAGTGGCCATTGACAGAAGAAAAAATAAAAGCATTA…
>041917_160421_AE1
~~~~~~~~~~~~~~~TGGCAACGACCTGTTGTCACAGTAARAATAGRAGGACAGCTGAAAGAAGCGCTRTTAGACACAGGAGCAGATGATACAGTATTAGAAGATATAAATTTGCCAGGAAAATGGAAACCAAAAATGATAGGGGGAATTGGAGGTTTTATCAAAGTAAGACAATATGATCAGATACTTATAGAAATTTGTGGAAAAAGGGCTATAGGTACAGTGTTAGTAGGGCCTACGCCTGTCAACATAATTGGACGAAATATGTTGACTCAGATTGGYTGTACTTTAAATTTYCCAATTAGTCCTATTGACACTGTACCAGTAAAATTAAAGCCAGGAATGGATGGACCAAAGGTTAAACARTGGCCATTGACAGAAGARAAAATAAAAGCATTA…
>302693_160517_AE1
cctcaaatcactctttggcaacgaccccttgtcacaataaaaataggaggacagctaagagaagctctattagatacaggagcagatgatacagtattagaagatataaatttgccaggaaaatggaagccaaaaatgatagggggaattggaggttttatcaaggtaaggcaatatgatcagatacttatagaaatttgtggaaaaarggctayaggtacagtattagtaggacctacacctgtcaacataattggacgaaatatgttgactcagcttggttgtactttaaacttcccaattagtcctattgacactgtaccagtaacattaaagccaggaatggatggaccaaaggttaaacagtggccattgacagaagaaaaaataaaagcatta…
>042608_160428_AE1
~~~~~~~~~~~~~~~TGGCAACGACCCSTTGTCACAATAAAAATAGGGGGACAACTAAAAGAAGCTCTATTAGATACAGGAGCAGATGATACAGTATTAGAAGATATAAATTTGCCAGGAAAATGGAAACCAAAAATGATAGGGGGAATTGGAGGTTTTATCAAGGTAARGCAATATGATCAGATACTTATAGAAATTTGTGGAAAAAAGGCTATAGGTACAGTATTAGTAGGACCTACACCTGTCAACATAATTGGACGAAATATGTTGACTCAAATTGGTTGTACTTTAAATTTCCCCATTAGTCCTATTGAAACTGTACCAGTAAAATTAAAGCCAGGAATGGATGGACCAAAGGTTAAACAGTGGCCATTGACAGAAGAAAAAATAAAAGCATTA…
>042623_160428_AE1
~~~~~~~~~~~~~~~TGGCAACGACCCCTAGTCACAATAAAAGTAGGAGGGCAGCTGAAAGAAGCTCTATTAGATACAGGAGCAGATGATACAGTATTAGAAGATATAAATTTGCCAGGAAAATGGAAACCAAAAATGATAGGGGGAATTGGAGGTTTTATCAAAGTAAGGCAATATGATCAGATACTTATAGAAATTTGTGGAAAAAAGGCTGTAGGTACAGTGTTAGTAGGACCTACACCTGTCAACATAATTGGACGAAATATGTTGACCCARATTGGTTGTACTTTAAATTTTCCAATTAGTCCTATTGACACTGTACCAGTAACATTAAAACCAGGAATGGATGGACCAAAGGTTAAACAGTGGCCATTGACCGAAGAAAAAATTAAAGCATTA…
>302673_160506_AE1
cctcaaatcactctttggcaacgacccctagtcacaataaaaataggaggacagcaaagagaagctctattagatacaggagcagatgatacagtattagaagatataaatttgccaggaaaatggaaaccaaaaatgatagggggaattggaggttttatcaaagtaaggcaatatgatcagatacctatagaaatttgtggaaagagggctataggtacagtgttagtaggacctacacctatcaacataattggacgaaatatgttgactcagcttggttgtactttaaatttcccaataagtcctattgacactgtaccagtaacattaaagccaggaatggatggaccaagggttaaacagtggccattgacagaagaaaaaataaaagcatta…
>050301_160505_AE1
~~~~~~~~~~~~~~~TGGCAACGACCCCTTGTCACAATAAAAATAGGGGGACAACTAAGAGAAGCTCTATTAGATACAGGAGCAGATGATACAGTATTAGAAGATATAGATTTGCCAGGAAAATGGAAACCAAAAATGATAGGGGGAATTGGAGGTTTTATYAAGGTAAGGCAATATGATCAGATACCTATAGAAATTTGTGGAAAAAAGGCTATAGGTACAGTRTTAATAGGACCTACACCTGTCAACATAATTGGACGAAATATGTTGACTCAGCTTGGTTGTACTTTAAATTTCCCAATTAGTCCTATTGACACTGTACCAGTAAMATTAAAGCCAGGAATGGATGGACCAAAGGTTAAACAGTGGCCATTGACAGAAGAAAAAATAAAAGCATTA…
>302719_160601_AE1
cctcaaatcactctttggcaacgacccctcgtcacagtaaaagtaggaggacaggtgagagaagctctattagatacaggagcggatgatacagtgttagaagatataaatttaccaggaaaatggaaaccaaaaatgatagggggaattggaggytttatcaaagtaaggcaatatgatcagatacttatagaaatttgtgraaaaagggctataggtacagtgttggtaggacctacacctgtcaacataattggacgaaatrtgttgactcaacttggytgcactttaaattttccaattagtcctattaacactgtaccagtaacattaaagccaggaatggatggaccaaaggttaaacagtggccattgacagaagaaaaaataaaagcatta…
>051008_160512_AE1
~~~~~~~~~~~~~~~TGGCAACGACCCCTAGTCACAATAAAAATAGGAGGAGAGCTAAGAGAAGCTCTATTAGATACAGGAGCAGATGATACAGTATTAGAAGATATAAATTTGCCAGGAAAATGGAAACCAAAAATGATAGGGGGAATTGGAGGTTTTATCAAGGTAAGACAATATGATCAGATACCTTTAGAAATTTGTGGAAAAAGGGCTATAGGAACAGTGTTAGTAGGACCTACACCTGTCAACATAATTGGACGAAATATGTTGACTCAGCTTGGTTGTACTTTAAATTTCCCAATTAGTCCTATTGACACTGTACCAGTAACACTAAAGCCAGGAATGGATGGACCAAAGGTTAAACAATGGCCATTAACAGAAGAAAAAATAAAAGCATTA…
>051015_160512_AE1
~~~~~~~~~~~~~~~TGGCAACGACCCCTTGTCACAGTAAAAGTAGGAGGACAGATGAAAGAAGCTCTATTAGATACAGGAGCAGATGATACAGTATTAGAAGATATAAATTTGCCAGGAAAATGGAAACCAAAAATGATAGGGGGAATTGGAGGTTTTATCAAGGTAAGGCAATATGATCAGATACTTATAGAAATTTGTGGAAAAAGGGCTATAGGTTCAGTGTTAGTAGGGCCTACACCTGTCAACATAATTGGACGAAATATGTTGACTCAGCTTGGTTGTACTYTAAATTTCCCAATTAGTCCTATTGACACTGTACCAGTAACAYTAAAGCCAGGAATGGATGGACCAAAGGTKAAACAGTGGCCATTAACAGAAGAAAAAATAAAAGCATTA…
>051716_160519_AE1
~~~~~~~~~~~~~~~TGGCAGCGACCCCTTGTCACAATAAAAATAGAAGGACAGCTAAGAGAAGCTCTATTAGATACAGGAGCAGATGATACAGTATTAGAAGATATAAATTTGCCAGGAAAATGGAAACCAAAAATGATAGGGGGAATTGGAGGTTTTATCAAAGTAAGGCAATATGATCAGATACTTATAGAAATTTGTGGGAAAAAAGCTGTAGGTACAGTATTAGTAGGACCTACACCTGTCAACATAATTGGACGAAACATGTTGACTCAGCTTGGTTGTACTTTAAATTTCCCAATTAGTCCTATTGACACTGTACCAGTAAAATTAAAACCAGGAATGGATGGACCAAAGGTTAAACAGTGGCCATTGACAGAAGAAAAAATAAAAGCATTA…
>051720_160519_AE1
~~~~~~~~~~~~~~~TGGCAACGACCCCTTGTCACAGTAAAAGTAGGAGGACAGTTGAGAGAAGCTCTATTAGATACAGGAGCAGATGATACAGTATTAGAAGATATAAATTTGCCAGGAAAATGGAAACCAAAAATGATAGGGGGAATTGGAGGTTTTATCAAAGTAAGACAATATGATCAGATACTTATAGAAATTTGTGGAAAAAGGGCTATAGGTACAGTATTAGTAGGACCTACACCTGTCAACATAATTGGACGAAATATGTTGACTCAACTCGGTTGTACTTTAAATTTTCCAATTAGTCCTATTGACACTGTACCAGTAACATTAAAGCCAGGAATGGATGGACCAAAGGTTAAACAGTGGCCATTAACAGAAGAAAAAATAAAAGCATTA…
>302716_160601_AE1
cctcaaatcactctttggcaacgaccccttgtcacagtaaaaataggaggacagctgaaagaagctctattagatacaggagcagatgatacagtactagaagatatagatttgccaggaaaatggaaaccaaaaatgatagggggaattggaggttttatcaaagtaaggcaatatgatcagattcttatagaaatttgtggaaaaagggctataggtacagtgttagtaggacctacacctgtcaacataattggacgaaatatgttgactcagattggctgtactttaaatttcccaattagtcctattgaccctgtaccagtaacattaaagccaggaatggatgggccaaaagttaaacagtggccattaacagaagagaaaataaaagcatta…
>060702_160608_AE1
cctcaaatcactctttggcaacgaccccttgtcacaataagaatagaaggacagttgagagaagctctactagatacaggagyagatgatacagtattagaagatataaatttaccaggaaaatggaaaccaaaaatgatagggggaattggaggttttatcaaagtaaggcaatatgatcagatacttatagaaatttgcggaaaaaaggctataggtacagtgttggtaggacctacacctgtcaacataattggacgaaatatgttgactcagcttggttgtactttaaatttcccaattagtcctattgacactgtaccagtaacattaaagccaggaatggatggaccaaaggttaaacagtggccattgacagaagaaaaaataaaagcatta…
>060706_160608_AE1
~~~~~~~~~~~~~~~TGGCAACGACCCCTTGTCACAATAAAAATAGGRGGACAGCTGARAGAAGCTCTATTAGATACAGGAGCAGATGATACRGTATTRGAAGATATAAATTTGCCAGGAAAATGGAAACCAAAAATGATAGGGGGAATTGGGGGTTTTATCAAAGTAAGGCAATATGATCAGATACSTATAGAAATTTGTGGAAAACAGGCTRTRGGWACAGTGTTAGTAGGACCTACACCTGTCAACATAATTGGACGAAATATGTTRACTCAGCTTGGGTGTACKTTAAATTTTCCAATTAGTCCTATTGACACTGTACCAGTAACATTAAAGCCAGGAATGGATGGRCCAAAGGTTAAACAGTGGCCATTGACAGAAGAAAAAATAAAAGCATTA…
>060721_160608_AE1
~~~~~~~~~~~~~~~TGGCAACGACCCCTTGTCACAATAAAAATAGGAGGACAGCTGAAGGAAGCTCTATTAGATACAGGAGCAGATGATACAGTATTAGAAGAYATAAATTTGCCAGGAAAATGGAAACCAAAAATGATAGGGGGAATTGGAGGTTTTATCAAAGTAAGRCAATATGATCAGATACAGATAGAAATTTGTGGAAAAAAGGCTATAGGTACAGTGTTAGTAGGRCCTACACCTRTCAACATAATTGGACGMAATATGTTGACTCAGATTGGTTGTACTTTAAATTTTCCAATTAGTCCTATTGACACTGTACCAGTAACATTAAAGCCAGGAATGGATGGACCAAAGGTTAAACAGTGGCCATTGACAGAAGAAAAAATAAAAGCATTA…
>060723_160608_AE1
~~~~~~~~~~~~~~~TGGCAACGACCCCTTGTCACAATAAAAATAGGAGGACARCTAAGAGAAGCTCTATTAGATACAGGAGCAGATGATACAGTATTAGAAGATATAAATTTGCCAGGAAAATGGAAACCAAAAATGATAGGGGGAATTGGAGGTTTTATCAAAGTAAGGCAATATGATCAGATACCTATAGMAATTTGTGGAAAAARGGCTATAGGTACRGTGTTARTAGGACCTACACCTGTCAACATAATTGGACGAAATMTGTTGACTCAGCTTGGGTGTACTYTAAATTTCCCAATTAGTCCTATTGACACTGTACCAGTAACRTTAAAGCCAGGAATGGATGGRCCAAAGGTTAAACAGTGGCCATTGACAGAAGAAAAAATAAAAGCATTA…
>062103_160623_AE1
cctcaaatcactctttggcaacgaccccttgtcacaataaaaataggaggacagctaagagaagctctattagatacaggagcagatgatacagtattagaagatataaatttaccaggaaaatggaaaccaaaaatgatagggggaattggaggttttatcaaggtaaggcaatatgatcagatacctatagaaatttgtggacagaaggctataggtacagtgttagtaggacctacacctgtcaacataattggacgaaatatgttgacccagattgggtgtactttaaatttcccaattagtcctattgacactgtaccagtaacattaaagccaggaatggatggaccaaaggttaaacagtggccattgacagaagaaaaaataaaagcatta…
>070502_160707_AE1
~~~~~~~~~~~~~~~TGGCARCGACCCCTCGTCACAGTAARARTAGGGGGGCAAMTGAGAGAAGCTCTATTAGATACAGGAGCAGATGATACAGTATTAGAAGATATAAATTTGCCAGGAARATGGAAACCAAAAATGATAGGGGGAATTGGAGGTTTTATCAAAGTAAGACAATATGAACAGGTACTTATAGAAATTTGTGGAAAAAAGGCTATAGGTACAGTGTTAGTAGGACCTACACCTGTCAACATAATTGGACGAAATATGTTGACTCAGATTGGTTGTACTTTAAATTTCCCAATTAGTCCTATTGAYACTGTACCAGTAAAATTAAAGCCAGGAATGGATGGACCAAAGGTTAAACAGTGGCCATTGACAGAAGAAAAAATAAAAGCATTA…
>071206_160714_AE1
~~~~~~~~~~~~~~~TGGCAGCGACCCCTTGTCACAATAAAAATTGGGGGACAACTAAAAGAAGCTCTATTAGATACAGGAGCAGATGATACAGTATTAGAAGATATAAATTTGCCAGGAAAATGGAAACCAAAAATGATAGGGGGAATTGGAGGTTTTATCAAGGTAARGCAATATGATCAAATACTTATAGAAATTTGTGGRAAAAAGGCTATAGGTACAGTACTAGTAGGACCTACACCTGTYAACATAATTGGACGAAATATGTTGACTCAAATTGGTTGTACTTTAAATTTYCCCATTAGTCCTATTGACACTGTACCAGTAAAATTAAAGCCAGGAATGGATGGACCAAAGGTTAAACARTGGCCATTGACAGAAGAAAAAATAAAAGCATTA…
>071803_160721_AE1
~~~~~~~~~~~~~~~TGGCAACGACCCCTTGTCACAGTAAAAATAGGAGGACAGATGAAAGAAGCTCTATTAGATACAGGAGCAGATGATACAGTATTAGAAGAGATAAATTTGCCAGGGAAATGGAAACCAAAAATGATAGGGGGAATTGGAGGTTTTATCAAAGTAAGGCAATATGATCAGATACTTATAGAAATTTGTGGGAAAAAAGCTATAGGTACAGTGCTAGTAGGACCTACACCTGTCAACATAATTGGACGAAATATGTTGACTCAAATTGGTTGCACTTTAAATTTCCCAATTAGCCCTATTGACACTGTACCAGTAACATTAAAGCCAGGAATGGATGGACCAAAAGTTAAACAGTGGCCATTGACAGAAGAAAAAATAAAAGCATTA…
>302816_160810_AE1
cctcaaatcactctttggcaacgacccctcgtcacaataaaaataggaggacagctgaaagaggctctattagatacaggagcagatgatacagtgttagaagaaataaatttaccaggaaaatggaaaccaaaaatgatagggggaattggaggttttatyaaagtaaggcaatatgatcagatacctatagaaatttgtggaaaaagggctataggtacagtgttagtaggacctacacctgtcaacataattggacgaaatatgttgactcagattggttgtactttaaattttccaattagtcctattgacactgtaccagtaagattaaagccaggaatggatgggccaaaggttaaacagtggccattgacagaagaaaaaataaaagcatta…
>072601_160728_AE1
~~~~~~~~~~~~~~~TGGCAACGACCCCTTGTCACAGTAAAAATAGAAGGACAGCTAAGAGAAGCTCTATTAGATACAGGAGCAGATGATACAGTATTAGAAGATATAGATTTGCCAGGAAAATGGAAACCAAAAATGATAGGGGGAATTGGAGGTTTTATCAAAGTAAGGCAATATGATCAGATACCTATAGAAATTTGYGGAAAAAGGGCTATAGGTACAGTATTAGTAGGACCTACACCTGTCAACATAATTGGACGAAATATGTTGACTCAGCTTGGCTGTACTTTAAATTTCCCAATTAGTCCTATTGACACTGTACCAGTAACATTAAAGCCAGGAATGGATGGACCAAAAGTTAAACAGTGGCCATTGACAGAAGAAAAAATAAAAGCATTA…
>072619_160728_AE1
~~~~~~~~~~~~~~~TGGCAACGACCCCTTGTCACAATAAAAATAGGAGGACAGCTAAGAGAAGCTCTATTAGATACAGGAGCAGATGATACAGTATTAGAAGATATAAATTTGCCAGGAAAATGGAAACCAAAAATGATAGGGGGAATTGGAGGTTTTATCAAAGTAAGGCAATATGATcAGATACCTATAGAAATTTgTGGAAAGARGGCTATAGGTACAGTGTTAGTAGGACCTACACCTRTCAACATAATTGGACGAAACATGTTGACTCAGCTTGGTTGTACTTTAAATTTCCCAATTAGTCCTATTGACACTGTACCAGTAACATTAAAGCCAGGAATGGATGGRCCAAAGGTTAAACAGTGGCCATTGACAGAAGAAAAAATAAAAGCATTA…
>080219_160804_AE1
~~~~~~~~~~~~~~~TGGCAACGACCCGTTGTCACAGTAAAAATAGGRGGRCAGCTGAAAGAAGCGCTATTAGACACAGGAGCAGATGATACAGTATTAGAAGATATAAATTTGCCAGGAAAATGGAAACCAAAAATGATAGGGGGAATTGGAGGTTTTATCAAAGTAAGACAATATGATCAGATACTTATAGAAATTTGTGGAAAAAGGGCTATAGGTACAGTGTTAGTAGGRCCTACGCCTRTCAACATAATTGGACGAAATATGTTGACTCAGATTGGTTGTACTTTAAATTTTCCAATTAGTCCTATTGACACTGTACCAGTAAAATTAAAGCCAGGAATGGATGGACCAAAGGTTAAACAGTGGCCATTGACAGAAGAAAAAATAAAAGCATTA…
>080907_160811_AE1
cctcaaatcactctttggcaacgaccccttgtcacaataaaaatagggggacaactaaragaagctctattagatacaggagcagatgatacagtattagaagatataaatttgccaggaaaatggaaaccaaaaatgatagggggaattggaggttttatcaargtaaggcaatatgatcagatacctatagaaatttgtggaaaaaaggctataggtacagtrttagtaggacctacgcctgtcaatataattggacgaaatatgttgactcaamttggttgtactttaaatttccccattagtcctattgacactgtaccagtaaaattaaagccaggaatggatggaccaaaggttaaacagtggccattgacagaagaaaaaataaaagcatta…
>080924_160811_AE1
~~~~~~~~~~~~~~~TGGCAGCGACCCCTTGTCACAATAARAATAGAAGGACAGCTAAGAGAAGCTCTATTAGATACAGGAGCAGATGATACAGTATTAGAAGATATARATTTGCCAGGAAAATGGAAACCAAAAATGATAGGGGGAATTGGAGGTTTTATCAAAGTMAGGCAATATGATCAGATACTTATAGAAATTTGTGGAAAAAAGGCTGTAGGTACAGTATTAGTAGGACCTACACCTGTCAACATAATTGGACGAAACATGTTGACTCAGCTWGGTTGTACTTTAAATTTCCCAATTAGTCCTATTGACACTGTACCAGTAAAATTAAAGCCAGGAATGGATGGACCAAAGGTTAAACARTGGCCATTGACAGAAGAAAAAATAAAAGCATTA…
>081603_160818_AE1
~~~~~~~~~~~~~~~TGGCAACGACCCCTTGTCACAATAAAAATAGGAGGACAGCTGAAAGAAGCTCTATTAGATACAGGAGCAGATGATACAGTACTGGAAGATATAAATTTGCCAGGAAAATGGAAACCAAAAATGATAGGGGGAATTGGAGGTTTTATCAAGGTAAGGCAATATGATCAGATACTGATAGAAATTTGTGGAAAAAAGGCTWTAGGTACAGTGTTAGTAGGACCTACACCTGTCAACATAATTGGACGAAATATGTTGACTCAGATTGGTTGTACTTTAAATTTCCCAATTAGCCCTATTGACACTGTACCAGTAACATTAAAACCAGGAATGGATGGACCAAGGGTTAAACAGTGGCCATTAACAAAAGAAAAAATAGAAGCATTA…
>082303_160825_AE1
~~~~~~~~~~~~~~~TGGCAACGACCCMTTGTCACAGTAAAAATAGGAGGACAGCTGAAAGAAGCTCTATTAGATACAGGAGCAGATGATACAGTATTAGAAGATATAGATTTGCCAGGAAAATGGAAACCAAAAATGATAGGGGGAATTGGAGGTTTTATCAAAGTAAGGCAATATGATCAGATATCTATAGAAATTTGTGGAAAAAAGGCTATAGGTACAGTGTTRGTAGGACCCACACCTGTCAACATAATTGGACGAAATATGTTGACCCAGATTGGTTGTACTTTAAATTTCCCAATTAGTCCTATTRACACTGTACCAGTAACATTAAAGCCAGGAATGGATGGACCAAAGGTTAAACAGTGGCCATTGACAGAAGAAAAGATAAAAGCATTA…
>083017_160901_AE1
~~~~~~~~~~~~~~~TGGCAACGACCCCTTGTCACARTAAAAATAGGAGGACAGATGAAAGAAGCTCTATTAGATACAGGAGCAGATGATACAGTATTAGAAGAGATAAATTTGCCAGGGAAATGGAAACCAAAAATGATAGGGGGAATTGGAGGTTTTATCAAAGTAAGGCAATATGATCAGATACTTATAGAAATTTGTGGGAAAAAAGCTATAGGTACAGTGCTAGTAGGACCTACACCTGTCAACATAATTGGACGAAATATGTTGACTCAAWTTGGTTGCACTTTAAATTTCCCAATTAGCCCTATTGACACTGTACCAGTAACATTAAAGCCAGGAATGGATGGACCAAAAGTTAAACAGTGGCCATTGACAGAAGAAAAAATAAAAGCATTA…
>091309_160914_AE1
~~~~~~~~~~~~~~~TGGCAGCGACCCCTTGTCACAATAAAAATAGGAGGACAGCTAAGAGAAGCTCTATTAGATACAGGAGCAGATGATACAGTATTAGAAGATATAAATTTGCCAGGAAAATGGAAACCAAAAATGATAGGGGGAATTGGAGGTTTTATCAAGGTAAGGCAATATGATCAGATACCTATAGAAATTTGTGGAAAAAGGGCTATAGGTACAGTGTTAGTAGGACCTACACCTGTCAACATAATTGGACGAAATATGTTGACTCAGCTTGGTTGTACTTTAAATTTCCCAATTAGTCCTATTGACACTGTACCAGTAACATTAAAGCCAGGAATGGATGGGCCAAAGGTTAAACAGTGGCCATTGACAGAAGAAAAAATAAAAGCATTA…
>101108_161013_AE1
~~~~~~~~~~~~~~~TGGCAACGACCCCTTGTCACAGTAAAAATAGAAGGACAGCTGAAAGAAGCTCTATTAGACACAGGAGCAGATGATACAGTATTCGAAGATATAAATTTGCCAGGAAAATGGAAACCAAAAATGATAGGGGGAATTGGAGGTTTTATCAAGGTAAGGCAATATGATCAGATACTTATAGAAATTTGTGRAAAAAGGGCTATAGGTACAGTATTAGTAGGACCTACACCTGTCAACATAATTGGACGAAATATGTTGACTCAGGTTGGTTGTACTTTAAATTTCCCAATTAGTCCTATTGACACTGTACCAGTAACATTAAAGCCAGGAATGGATGGACCAAAGGTTAAACAGTGGCCATTAACAGAAGAAAAAATAAAAGCATTA…
>101120_161013_AE1
~~~~~~~~~~~~~~~TGGCAACGACCCCTTGTCACAGTAAAAATAGGAGGACAGTTGATAGAAGCTCTATTAGATACAGGAGCAGATGATACAGTATTAGAAGATATAAATTTGCCAGGAAAATGGAAACCAAAAATGATAGGGGGAATTGGAGGCTTTATCAAAGTAAGRCAATATGATCAGATACTTCTAGAAATTTGTGGAAAAAGGGCTATAGGTACAGTGTTAGTAGGACCTACACCTGTCAACATAATTGGACGAAATATGTTGACTCAGATTGGTTGTACTTTAAATTTTCCAATTAGTCCTATTGACACTGTACCAGTAACATTAAAGCCAGGAATGGATGGACCAAAGGTTAAACAGTGGCCATTGACAGAAGAAAAAATAAAAGCATTA…
>302916_161103_AE1
cctcaaatcactctttggcaacgaccccttgtcacagtaaaaataggaggacagttgagagaagctctactagatacaggagcagatgatacagtattagaagatataaatttgccaggaaaatggaaaccaaaaatgatagggggaattggaggttttatyaaagtaaggcaatatgatcagatacttatagaaatttgtggaaaaaaggctataggtacagtgttggtaggacctacacctgtcaacataattggacgaaatatgttgactcagcttggttgtactttaaatttcccaattagtcctattgacactgtaccagtaacattaaagccaggaatggayggaccaaaggttaaacagtggccattracagaagaaaaaataaaagcatta…
>101808_161020_AE1
~~~~~~~~~~~~~~~TGGCAACGACCCYTAGTCACAATAAAAATAGGRGGASAGCTAAGAGAAGCTCTATTAGATACAGGAGCAGATGATACAGTATTAGAAGATATAAATTTGCCAGGAAAATGGAAACCAAAAATGATAGGGGGAATTGGAGGTTTTATCAAAGTAAGGCAATATGATSAGATACCTATAGAAATTTGTGGAAARARGGCTATAGGTACAGTGTTAGTAGGACCYACACCTATCAACATAATTGGACGAAATATGTTGACTCAGCTTGGTTGTACTTTAAATTTCCCAATTAGTCCTATTGACACTGTACCAGTAACATTAAAGCCAGGAATGGATGGWCCAAARGTTAAACAGTGGCCATTGACAGAAGAAAAAATAAAAGCWTTA…
>101811_161020_AE1
~~~~~~~~~~~~~~~TGGCAACGACCCCTTGTCACAATAAAAATAGGRGGACAGCTAAGAGAAGCTCTATTAGATACAGGAGCAGATGATACAGTATTRGAAGATATAAATTTGCCAGGAAAATGGAAACCAAAAATGATAGGGGGAATTGGAGGTTTTATCAAGGTAAGGCAATATGATCAGATACCTATAGAAATTTGTGGRAAAAAGGCTATAGGTACAGTGTTAGTAGGACCTACACCTGTCAACATAATTGGACGAAATATGTTGACTCAGCTTGGTTGTACTTTAAATTTCCCAATTAGTCCTATTGACACTGTACCAGTAACATTAAARCCAGGAATGGATGGACCAAAGGTTAAACAGTGGCCATTGACAGAAGARAAAATAAAAGCATTA…
>101813_161020_AE1
CCTCAAATCACTCTTTGGCAACGACCYCTTGTCCCAGTAAAAATAGAAGGACAGCTGAAAGAAGCTCTATTAGATACAGGAGCAGATGATACAGTATTAGAAGATATAAATTTGCCAGGGAAATGGAAACCAAAAATGATAGGGGGAATTGGAGGTTTTATCAAAGTAAGGCAATATGATCAGATACCTATAGAAATTTGTGGAAAAAAGGCTRTAGGTACAGTGTTAGTAGGACCTACACCTGTCAACATAATTGGRCGAAATATGTTGACTCAGCTTGGTTGTACRTTAAATTTCCCAATTAGTCCTRTTGACACTGTACCAGTTACATTAAAGCCAGGAATGGATGGACCAAAGGTTAAACARTGGCCATTGACAGAAGAAAAAATAAAAGCATTA…
>101818_161020_AE1
~~~~~~~~~~~~~~~TGGCAGCGACCCCTTGTCACAATAAAAATAGAAGGACAGCTAAGAGAAGCTTTATTAGATACAGGAGCAGATGATACAGTATTAGAAGAGATAAATTTGCCAGGAAAATGGAAACCAAAAATGATAGGGGGAATTGGAGGTTTTATCAAAGTAAGGCAATATGATCAGATACTTATAGAAATCTGTGGAAAAAAGGCTRTAGGTACAGTGTTRGTAGGACCTACACCTGTCAACATAATTGGACGAAATATGTTGACTCAGCTTGGTTGTACATTAAATTTTCCAATTAGTCCTATTGACACTGTACCAGTAAMATTAAAGCCAGGAATGGATGGACCAAAAGTTAAACAGTGGCCATTAACAGAAGAAAAAATAAAAGCATTA…
>110108_161103_AE1
~~~~~~~~~~~~~~~TGGCAACGACCCCTCGTCACAATAAAAATAGGAGGACAGMTGAAAGAAGCTCTATTAGATACAGGGGCAGATGATACAGTGTTAGAAGATATAAATTTACCAGGAAAATGGAAACCAAAAATGATAGGGGGAATTGGAGGTTTTATCAAAGTAAGGCAATATGATCAGRTATCTATAGAAATCTGTGGAAAAARGGCTATAGGTACAGTGTTAGTAGGACCTACACCTGTCAACATAATTGGACGAAATATGTTGACTCAGATTGGYTGTACTTTAAATTTTCCAATTAGTCCTATTGACACTGTGCCAGTAACATTAAAGCCAGGAATGGATGGGCCAAAGGTTAAACAGTGGCCATTGACAGAAGAAAAAATAAAAGCATTA…
>110116_161103_AE1
~~~~~~~~~~~~~~~TGGCAACGACCCCTTGTCACAGTAAAAGTAGGAGGACARTTGAGAGAAGCTCTACTAGACACAGGAGCAGATGATACAGTATTAGAAGATATAAATTTGCCAGGAAAATGGAAACCAAAAATGATAGGGGGAATTGGAGGTTTTATCAAAGTAAGGCAATATGATCAGATACTTATAGAAATTTGTGGAAAAAAGGCTATAGGTACAGTGTTGGTAGGACCTACACCTGTCAACATAATTGGACGAAATATGTTGACTCAGTTTGGTTGTACTTTAAATTTCCCAATTAGTCCTATTGACACTGTACCAGTAACATTAAAGCCAGGAATGGATGGACCAAAGGTTAAACAGTGGCCATTRACAGAAGAAAAAATAAAAGCACTA…
>110120_161103_AE1
~~~~~~~~~~~~~~~TGGCAACGACCAGTTGTCACAGTRAAAATAGAAGGACAGCTGAGAGAAGCTCTATTAGATACAGGAGCAGATGATACAGTAGTAGAAGATATAAATTTGCCAGGAAAATGGAAACCAAAAATGATAGGGGGAATTGGAGGTTTTATCAAAGTAAGGCAATATGATCARGTACWTATAGAAATWTGTGGAAAAAAGGCTATAGGTACAGTATTAGTAGGACCTACACCTGTCAACATAATTGGACGAAATATGTTGACTCAGATTGGTTGYACTTTAAATTTYCCAATTAGTCCTATTGAGACTGTACCAGTACAATTAAAGCCAGGAATGGATGGRCCAAAGGTTAAACAGTGGCCATTGACAGAAGAAAAAATAAAAGCATTA…
>110122_161103_AE1
~~~~~~~~~~~~~~~TGGCARCGACCCCTAGTCACAATAAAAATAGGGGGACAGCTAAGAGAAGCTCTATTAGATACAGGAGCAGATGATACAGTATTAGAAGATATAAATTTGCCAGGAAAATGGAAACCAAAAATGATAGGGGGAATTGGGGGTTTTATCAAAGTAAGGCAATATGATCAGATACCTATAGAAATTTGTGGAAAGAAAGCTATAGGYACAGTGTTAGTAGGACCTACACCTATCAACATAATTGGACGAAATATGTTGACTCAACTTGGTTGTACTTTAAATTTCCCAATTAGTCMTATTGACACTGTACCAGTAAAATTAAAGCCAGGAATGGATGGTCCAAAGGTTAAACAGTGGCCATTGACAGAAGAAAAAATAAAAGCMTTA…
>110806_161110_AE1
~~~~~~~~~~~~~~~TGGCAACGACCCCTTGTCACAATAAAAATAGGGGGACAACTAAAAGAAGCTCTATTAGATACAGGAGCAGATGATACAGTATTAGAAGATATAAATTTGCCAGGAAAATGGAAACCAAAAATGATAGGGGGAATTGGAGGTTTTATCAAGGTAAGGCAATATGATCAGATACTTATAGAAATTTGTGGAAAAAAGGCTATAGGTACAGTGTTAGTAGGACCTACACCTGTCAACATAATTGGACGAAATATGTTGACTCAAATTGGTTGTACTTTAAATTTCCCCATTAGCCCTATTGACACTGTACCAGTAAARTTAAAGCCAGGAATGGATGGACCAAAGGTTAAACAGTGGCCATTGACAGAAGAAAAAATAAAAGCATTA…
>120604_161208_AE1
~~~~~~~~~~~~~~~TGGCAACGACCCCTTGTCACAATAAGAATAGGAGGAGAGCTAAGAGAAGCTCTATTAGATACAGGAGCAGATGATACAGTATTAGAAGATATAAATTTGCCAGGAAAATGGAAACCAAAAATGATAGGGGGAATTGGAGGTTTTATCAAAGTAAGACAATATGATCAGATAGCTATAGAAATTTGTGGAAAAAGGGCTGTAGGCACAGTGTTAGTAGGACCTACACCTGTCAACATAATTGGGCGAAATATGTTGACTCAGCTTGGTTGTACTTTAAATTTCCCAATTAGTCCTATTGACACTGTACCAGTAACATTAAAGCCAGGAATGGATGGACCAAAGGTTAAACAGTGGCCATTGACAGAAGAAAAAATAAAAGCATTA…
>120614_161208_AE1
~~~~~~~~~~~~~~~TGGCAACGACCCCTTGTCACAATAAAAATAGGAGGAGAGCTAAGAGAGGCTCTATTAGATACAGGAGCAGATGATACAGTATTAGAAGATATAAATTTGCCAGGAAAATGGAAACCAAAAATGATAGGGGGAATTGGAGGTTTTATCAAAGTAAGGCAATATGATCAGATACCTATAGAAATTTGTGGAAAAAGGGCTATAGGTACAGTGTTAGTAGGACCTACACCTGTCAACATAATTGGACGAAATATGTTGACTCAGCTTGGTTGTACTTTAAATTTCCCAATTAGTCCTATTGAAACTGTACCAGTAAAATTAAAGCCAGGAATGGATGGACCAAAGGTTAAACAGTGGCCATTGACAGAAGAAAAAATAAAAGCATTA…
>121312_161215_AE1
~~~~~~~~~~~~~~~TGGCAACGACCCCTTGTCACAATAAAAATAGAAGGACAACTAAAAGAAGCTCTATTAGATACAGGAGCAGATGATACAGTATTAGAAGATATAAATTTGCCAGGAAAATGGAAACCAAAAATGATAGGGGGAATTGGAGGTTTTATTAAAGTAAGGCAATATGACCAGATACTTATAGAAATTTGTGGAAAAAAGGCYATAGGTACAGTGTTAGTAGGACCTACACCTGTCAACATAATTGGACGAAATATGTTGACTCAGCTTGGTTGTACTTTAAATTTTCCAATTAGTCCTATTGACACTGTACCAGTAACATTAAAGCCAGGRATGGATGGACCAAAGGTTAAACAGTGGCCATTGACAGAAGAAAAAATAAAAGCATTA…
>121324_161215_AE1
~~~~~~~~~~~~~~~TGGCAACGACCCCTTGTCACAATAAAAATAGAAGGACAGCTGAAAGAAGCTCTATTAGATACAGGAGCAGATGATACAGTATTAGAAGATATAAATTTGCCAGGAAAATGGAAACCAAAAATGATAGGGGGAATTGGAGGTTTTATCAAAGTAAGGCAATATGATCAGRTAYCTATAGAAATTTGTGGAAAAAGGGCTATAGGTACAGTGTTAGTAGGACCYACACCTGTCAACATAATTGGACGAAATATGYTGACTCAGATTGGTTGTACTTTAAATTTTCCAATTAGTCCTATTGACACTGTACCAGTAACATTAAAGCCAGGAATGGATGGACCAAAGGTTAAACAGTGGCCATTRACAGAAGAAAAAATAAAAGCATTA…
>122006_161222_AE1
~~~~~~~~~~~~~~~TGGCAACGACCCCTTGTCACAATAAAAATAGGAGGACAGCTGAAAGAAGCTCTATTAGATACAGGAGCAGATGATACAGTATTAGAAGATATAAATTTGCCAGGAAAATGGAAACCAAAAATGATAGGGGGAATTGGAGGTTTTATCAAGGTAAGGCAATATGATCAGATACTGATAGAAATTTGTGGAAAAAAGGCTATAGGTACAGTGTTAGTAGGACCTACACCTGTCAACATAATTGGACGAAATATGTTGACTCAGATTGGTTGTACTTTAAATTTCCCAATTAGCCCTATTGACACTGTRCCAGTAACATTAAAACCAGGAATGGATGGACCAAGGGTTAAACAATGGCCATTAACAAAAGAAAAAATAGAAGCATTA…
>122706_161229_AE1
~~~~~~~~~~~~~~~TGGCAACGACCCCTTGTCACAATAAAAATAGGGGGACARCTAAGAGAAGCTCTATTAGATACAGGAGCAGATGATACAGTATTAGAAGATATAAATTTACCAGGAAAATGGAAACCAAAAATGATAGGGGGAATYGGRGGTTTTATCAAGGTAARGCAATATGATCAGATACYTATAGAAATTTGTGGRAAAAAGGCTATRGGTACAGTATTAGTAGGACCTACACCTGTCAACATAATTGGACGAAAYATGTTGACTCARMTTGGTTGTACTTTAAATTTCCCMATTAGTCCTATTGACACTGTACCAGTAACATTAAAGCCAGGAATGGATGGACCAAAGGTTAAACAGTGGCCATTRACAGAAGAAAAAATAAAAGCATTA…
>302530_160127_AE1
cctcaaatcactctttggcaacgaccccttgtcacagtaaaagtaggaggacagctaaaagaagctctattagatacaggagcagatgatacagtattagaagatataaatttgccaggaaaatggaaaccaaaaatgatagggggaattggaggttttatcaaggtaaggcaatatgatcagataacyatagaaatttgtggaaaaarggctataggtacagtgttagtaggacctacacctgtcaacataattggacgaaatatgttgactcagattggttgtactttaaatttcccaattagtcctattgacactgtaccagtaacattaaagccaggaatggatggaccaaaggtcaaacagtggccattgacagaagaaaaaataaaagcatta…
>302538_160223_AE1
cctcaaatcactctttggcaacgaccccttgtcacagtaaaagtaggaggacagttgagagaagctctattagatacaggagcagatgatacagtattagaagatataaatttgccaggaaaatggaaaccaaaaatgatagggggaattggaggttttatcaaagtaaggcaatatgatcagatacttatagaaatttgtggaaaaaaggctataggtacagtgttagtaggacctacacctgtcaacataattggacgaaatatgttgactcaactcggttgtactttaaattttccaattagtcctattgacactgtaccagtaacattaaagccaggaatggatggaccaaaggttaaacagtggccattaacagaagaaaaaataaaagcatta…
>302573_160310_AE1
cctcaaatcactctttggcaacgacctgttgtcacagtaagaatagarggacagctgaaagaagctctattagatacaggggcagatgatacagtattagaagatataaatttgccaggaaaatggaaaccaaaaatgatagggggaattggaggttttatcaaagtaaggcaatatgatcagatacgtatagaaatttgtggaaaacaggctataggtacagtgttagtaggacctacacctgtcaacataattggacgaaatatgttgactcagattggttgtactttaaattttccaattagtcctgttgacactgtaccagtaacattaaagccaggaatggatggaccaaaggtcaaacartggccattgacagaagaaaaaataaaagcacta…
>302588_160317_AE1
cctcaaatcactctttggcaacgaccccttgtcacaataaaaataggagggcaactaagagaagctctattagatacaggagcagatgatacagtattagaagatataaatttgccaggaaaatggaaaccaaaaatgatagggggaattggaggttttatcaaggtaaggcaatatgatcagatacctatagaaatttgtggaaaaaaggctataggtacagtgttagtaggacctacacctgtcaacataattggacgaaayatgttgactcagcttggttgtactttaaatttcccaattagtcctattgacackgtaccagtaamattaaagccaggaatggatggaccaaaggttaaacagtggccattracagaagaaaaaataaaagcatta…
>302592_160322_AE1
cctcaaatcactctttggcaacgacccctcgtcacagtaaaaataggaggacagctgagggaagctctattagatacaggagcagatgatacagtattagaagatataaatttgccaggaaaatggaaaccaaaaatgatagggggaattggaggttttatcaaggtaaagcaatatgatcagatacttatagaaatttgtggaaaaaaggctataggtacagtattagtaggacctacacctatcaacataattggacgaaatatgttgactcagattggttgtactttaaatttcccaattagtcctattgacactgtaccagtaaaattaaagccaggaatggatggaccaaaggttaaacagtggccattaacagaagaaaaaataaaagcatta…
>302600_160922_AE1
CCTCAAATCACTCTTTGGCAGCGACCCCTTGTTACCATAAAAATAGGGGGACAGCTGAAAGAAGCTCTGTTAGACACAGGAGCAGATGATACAGTATTAGAAGATATAAATTTGCCAGGAAAATGGAAGCCAAAAATGATAGGGGGAATTGGAGGTTTTATCAAAGTAAGGCAATATGATCAGATACTTATAGAAATTTGTGGAAAAAAGGCTATAGGCACAGTATTAGTAGGACCTACACCTGTCAACATAATTGGACGAAATATGTTGACTCAGATTGGTTGTACTTTAAATTTCCCAATTAGTCCTATTGACACTGTACCAGTAACATTAAAGCCAGGAATGGATGGACCAAAGGTTAAACAGTGGCCATTGACAGAAGAAAAAATAAAAGCATTA…
>302601_160329_AE1
cctcaaatcactctttggcaacgaccccttgtcccaataaaartaggaggacagctgaragaagctctattagatacaggagcagatgatacagtgttagaagatataaatttaccaggaaaatggaaaccaaaaatgatagggggaattggaggttttatcaaggtaaggcaatatgatcaaatacttatagaaatttgtggaaaaaaggctataggtacagtgttagtaggacctacacctgtcaacataattggacgaaacatgttgactcagcttggttgtactttaaattttccaattagtcctattgaccctgtaccagtaacattaaagccaggaatggatgggccaaagrttaaacagtggccattgacagaagaaaaaataaaagcatta…
>302610_160331_AE1
cctcaaatcactctttggcagcgaccccttgtcacaataaaaatagaaggacagttgagagaagctcttttagatacaggagcagatgatacagtattagaagatataaatttgccaggaaaatggaaaccaaaaatgatagggggaattggaggttttatcaaagtaaggcagtatgatcagataccyatagaaatttgtggaaawaargctataggtacagtgttggtaggacctacacctgtcaacataattggamgaaatatgttgactcagcttggttgtactttaaatttyccaatyagtcccattgamactgtaccagtaacaytaaagccaggaatggatggrccaaaggttaaacartggccattgacaraagaaaaaataraagcatta…
>302655_160429_AE1
cctcaaatcactctttggcaacgaccccttgtcacaataaaaatagaaggacagctaagagaagctctattagatacaggagcagatgatacagtattagaagatataaatttgccaggaaaatggaagccaaaaatgatagggggaattggaggttttatcaaggtaaggcaatatgatcagatacttatagaaatttgtggaaaaaaggctataggtacagtgttagtaggacctacacctgtcaacataattggacgaaatatgttgactcagrttggttgtactttaaatttcccaattagtcctattgacactgtaccagtaacattraaaccaggaatggatggaccaagggttaaacagtggccattgacagaagaaaaaataaaagcatta…
>302696_160518_AE1
cctcaaatcactctttggcaacgaccccttgtcacaataaaaatagaaggacagctaaaagaagctctattagatacaggagcagatgatacagtrytagaagatataaatttgccaggaaaatggaaaccaaaaatgataggrgraattggaggttttatcaaagtaaggcaatatgaksagatacttatagamatttgtggaaaaaaggctataggtacagtgttagtrggacctacacctgtcaacataattggacgaaatatgttractcagcttggttgtactttaaattttccaatcagtcctattgatactgtaccagtaaaattaaagccaggaatggatggcccaaaggttaaacaatggccattgacaaaagagaaaatagaagcatta…
>302793_160721_AE1
cctcaaatcastctttggcaacgaccccttgtcacaataaaaataggaggacagttaagagaagctctactagatacaggagcagatgatacagtattagaagaaataaatttgccaggaaaatggaaaccaaaaatgatagggggaattggaggytttatcaaagtaaggcaatatgatcaratacttrtagaaatttgtggaaaaaaggctataggtacagtgttggtaggacctacacctatcaacataattggacgaaatatgttgactcagcttggttgtactttaaatttcccaattagtcctattgacactgtaccagtaacattaaagccaggaatggatggaccaaaggttaaacagtggccattgacagaagaaaaaataaaagcatta…
>302799_160727_AE1
cctcaaatcactctttggcaacgaccccttgtcacaataaaaataggaggacagttgagagaagctctaytagatacaggagcagatgatacagtattagaagacataaatttgccaggaaaatggaaaccaaaaatgatagggggaattggaggttttatcaaagtaaggcaatatgatcagatacttatagaaatttgtggaaaaaaggctataggtacagtgttggtaggacctacacctgtcaacataattggacgaaatatgttgactcagcttggttgtactttaaatttcccaattagtcctattgacactgtaccagtaacattaaagccaggaatggatggaccaaaggttaaacagtggccattgacagaagaaaaaataaaagcatta…
>302818_160811_AE1
cctcaaatcactctttggcaacgaccccttgtcacagtaaaaataggaggacagatgaaagaagctctattagatacaggagcagatgatacagtattagaagagataaatttgccagggaaatggaaaccaaaaatgatagggggaattggaggttttatcaaagtaaggcaatatgatcagatacttatagaaatttgtgggaaaaaagctataggtacagtgctagtaggacctacacctgtcaacataattggacgaaatatgttgactcaaattggttgcactttaaatttcccaattagccctattgacactgtaccagtaacattaaagccaggaatggatggaccaaaagttaaacagtggccattgacagaagaaaaaataaaagcatta…
>302827_160901_AE1
cctcaaatcactctttggcagcgaccccttgttaccataaaaatagggggacagctgaaagaagctctgttagacacaggagcagatgatacagtattagaagatataaatttgccaggaaaatggaagccaaaaatgatagggggaattggaggttttatcaaagtaaggcaatatgatcagatacttatagaaatttgtggaaaaaaggctataggcacagtattagtaggacctacacctgtcaacataattggacgaaatatgttgactcagattggttgtactttaaatttcccaattagtcctattgacactgtaccagtaacattaaagccaggaatggatggaccaaaggttaaacagtggccattgacagaagaaaaaataaaagcatta…
>302889_161019_AE1
cctcaaatcactctttggcaacgacctcttgtcataataaaaatagarggacarctgaaagaagctctattagatacaggagcagatgatacagtgttagaagatataaatttaccaggaaaatggaarccaaaaatgatagggggaattggaggttttatcaaagtaaggcaatatgatgagatacywatagaaatttgtggaaaaaaggctataggtacagtgttagtaggacctacacctgtcaacataattggacgaaatatgttgactcagcttggttgtactttaaattttccaattagtmmtattgacactgtaccagtaacattaaagccaggaatggatggaccaaaggttaaacagtggccattgacagaagaaaaaataaaagcatta…
>302965_161130_AE1
cctcaaatcactctttggcaacgaccccttgtcacaataaaaatagggggacaactaaaagaagctctattagatacaggagcagatgatacagtattagaagatataaatttgccaggaaaatggaaaccaaaaatgatagggggaattggaggttttatcaaggtaaggcaatatgatcagatacttatagaaatttgtggaaaaaaggctataggtacagtactagtaggacctacacctgtcaacataattgggcgaaatatgttgactcaaattggttgtactttaaatttccccattagtcctattgagactgtaccagtaaaattaaagccaggaatggatggaccaaaggttaaacagtggccattgacagaagaaaaaataaaagcatta…
>303135_170118_AE1
CCTCAAATCACTCTTTGGCAACGACCCATTGTCACAGTAAAAATAGGAGGACAGMTAAAAGAAGCTCTATTAGATACAGGAGCAGATGATACAGTATTAGAAGAAACAAATTTGCCAGGAAAATGGAAACCAAAAATGATAGGGGGAATTGGAGGTTTTATCAAAGTAAGGCAATATGATCAGATACTYATAGARATTTGTGGRAAAAGGGCTGTRGGTACAGTRYTAGTAGGRCCTACRCCTGTCAACATAATTGGAAGAAATATGTTGACTCAGATTGGTTGTACTCTAAATTTCCCAATTAGCCCTATTGACACTGTACCAGTAACATTAAAGCCAGGAATGGATGGACCAAGGGTTAAACAGTGGCCATTGACAGAAGAAAAAATAAAAGCATTA…
>303600_171205_AE1
cctcaaatcactctttggcaacgaccccttgtcacagtaaaaatagaaggacagttgagagaagctctattagatacaggagcagatgatacagtattagaagatatagatttgccaggaaaatggaaaccaaaaatgatagggggaattgggggttttatcaaagtaaggcaatatgaggagataactctagaaatttgtggaaaaaaggccataggtacagtgttagtaggacctacacctgtcaacataattggacgaaatatgttgactcagctgggttgtactctaaattttccaattagtcctattgacactgtaccagtaacattaaagccaggaatggatggaccaaaggttaaacagtggccattgacagaagaaaaaataaaagcatta…
>325017_160118_AE1
CCTCAAATCACTCTTTGGCAACGACCCCTTGTCACAGTAAAAATAGGAGGACAGATGAAAGAAGCTCTATTAGATACAGGAGCAGATGATACAGTATTAGAAGAAATAAATTTGCCAGGGAAATGGAAACCAAAAATGATAGGGGGAATTGGAGGTTTTATCAAAGTAAGGCAATATGATCAGATACTTATAGAAATTTGTGGGAAAAAAGCTATAGGTACAGTGCTAGTAGGACCTACACCTGTCAACATAATTGGACGAAATATGTTGACTCAAATTGGTTGCACTTTAAATTTCCCAATTAGCCCTATTGACACTGTACCAGTAACATTAAAGCCAGGAATGGATGGACCAAAAGTTAAACAGTGGCCATTGACAGAAGAAAAAATAAAAGCATTA…
>328948_160712_AE1
cctcaaatcactctttggcaacgaccccttgtcacaataaaaataggagggcagctgaaagaggcgctattagatacaggagcagatgatacagtattagaagatataaacttgccaggaaaatggaaaccaaaaatgatagggggaattggaggttttatcaaagtaaggcaatatgatcagatacttatagaaatttgtggaaaaaaggctataggtacagtgttagtaggacctacacctgtcaacatagttggacgaaatatgttgactcagmttggttgtactttaaatttcccaataagtcctattgacactgtaccagtaaaattaaagccaggaatggatggaccaaaggttaaacagtggccattgacagaagaaaaaataaaagcatta…
>130058_161230_AE1
~~~~~~~~~~~~~~~TGGCAACGACCCCTTGTCACAGTAAAAGTAGRAGGACAGTTGAGAGAAGCTCTATTAGATACAGGAGCAGATGATACAGTATTAGAAGAAATAAATTTGCCAGGAAAATGGAAACCAAAAATGATAGGGGGAATTGGAGGTTTTATCAAAGTAAGACAATATGATCAGATACTTATAGAAATTTGTGGAAAAAGGGCTATAGGTACAGTRTTAGTAGGACCTACACCTGTCAACATAATTGGACGAAATATGTTGACTCAACTCGGTTGTACTTTAAATTTTCCAATTAGTCCTATTGACACTGTACCAGTAACATTAAAGCCAGGAATGGATGGACCAAAGGTTAAACAGTGGCCATTAACAGAAGAAAAAATAAAAGCATTR…
>302563_160309_AE1
cctcaaatcactctttggcaacgaccccttgtcacaataaaaataggaggagarctaaragaagctctattagacacaggagcagatgatacagtattagaagatataaatttgccaggaaaatggaagccaaaawtgatagggggaattggaggttttatcaaggtaaggcaatatgatcaaatacctatagaaatttgtggaaaaagggctataggtacagtgttagtaggacctacacctgtcaacataattggacgaaacatgttgactcaacttggttgtactttaaattttccaattagtcctattgacactgtaccagtaacattaaagccaggaatggatggaccaaaggttaaacagtggccattgacagaagaaaaaataaaagcatta…
>302597_160324_AE1
cctcaaatcactctttggcagcgaccagttgttacagtaaaaatagaaggacagctgagagaagctctattagatacaggagcagatgatacagtactagaaaatataaatttgccaggaaaatgaaaaccaaaaatgatagggggaattggaggttttatcaaagtaaggcaatatgatcagatacttatagaaatttgtaaaaaaaaggctataggtacagtgttagtagggcctacacctgtcaacataattggacgaaatatgttgactcagattggttgtactttaaattttccaattagtcctattgacactgtaccagtaaaattaaagccaggaatggatggaccaaaggttaaacagtggccattgacagaagaaaaaataaaagcatta…
>302668_160506_AE1
cctcaaatcactctttggcaacgaccccttgtcacaataaaaataggaggacagctaagagaagctctattagatacaggagcagatgatacagtattagaagatataaatttaccaggaaagtggaaaccaaaaatgatagggggaattggaggttttatcaaggtaagacaatatgatcagatacctatagaaatttgtggaaagagggctataggtacagtgttagtaggacctacccctgtcaacataattggacgaaatatgttgacccagattggttgtactttaaatttcccaattagtcctattgacactgtaccagtaacattaaagccaggaatggatggaccaaaggttaaacagtggccattgacagaagaaaaaataaaagcatta…
>302711_160615_AE1
cctcaaatcactctttggcaacgacccctagtcacagtaaaagtaggaggacagatgagagaagctctattagatacaggagcagatgatacagtattagaagatataaatttgccaggaaaatggaaaccaaaaatgatagggggaattggaggttttatcaaggtaaggcaatatgatcarrtacytatagaaatttgtggaaaaaaggctataggttcagtgttagtagggcctacacctatcaacataattggacgaaatatgttgactcagcttggttgtactttaaatttcccaattagtcctattaacactgtaccagtaacattaaagccaggaatggatgggccaaaggttaaacagtggccattgacagaagaaaaaataaaagcatta…
>302774_160712_AE1
cctcaaatcactctttggcaacgaccccttgtcacaataaaaatagaaggacagytgagagaagctctactagatacaggagcagatgatacagtattagaagatataaatttgccaggaaaatggaaaccaaaaatgatagggggaattggaggttttatcaaagtaaggcaatatgatcagatacaaatggaaatttgtggaaaaaaggctrtaggtacagtgttggtaggacctacacctrtcaacataattggacgaaatatgttgactcagcttggttgtactttaaatttcccaattagtcctattgacactgtaccagtaaaattaaagccaggaatggatgggccaaaggttaaacagtggccattgacagaagaaaaaataaaagcatta…
>302787_160720_AE1
cctcaaatcactctttggcaacgaccccttgtcacaataaaaataggagggcagctaagagaagctctattagatacaggagcagatgatacagtattagaagatataaatttgccaggaaaatggaaaccaaaaatgatagggggaattggaggttttatcaaggtaaggcaatatgatcagatacctatagaaatttgtggaaaaaaggctataggtacagtattagtaggacctacacctgtcaacataattggacgaaatatgttgactcagcttggttgtactttaaatttcccaattagtcctattgacactgtaccagtaaaattaaagccaggaatggatggaccaaaggttaaacagtggccattgacagaagaaaaaataaaagcatta…
>302840_160831_AE1
cctcaaatcactctttggcaacgacccctcatcacaataaaaatagaaggacagstgaaagaagctytattagatacaggagcagatgatacagtgttagaagatataaatttaccaggaaaatggaaaccaaaaatgatagggggaattggaggttttatcaaagtaaggcaatatgatcagatacttatagaaatttgtggaaaaaaggctataggtacagtgttrgtaggacctacacctgtcaacataattggacgaaatatgttgactcarattggttgtactttaaattttccaattagccctattaacactgtaccagtaacattaaagccaggaawggatggaccaaaggttaaacagtggccattgacaaaagaaaaaataaaagcatta…
>302853_160907_AE1
cctcaaatcactctttggcaacgaccccttgtcacaataaaaatagagggacagctgaaagaagctctattagatacaggagcagatgatacagtgttagaagatataaatttaccaggaaaatggaaaccaaaaatgatagggggaattggaggttttatcaaagtaaggcaatatgatcagatacttatagaaatttgtggaaaaaaggctatagggacagtgttagtaggacctacacctgtcaacataattggacgaaatatgttgactcagcttggttgtactttaaattttccaattagtcctgttgacactgtaccagtaacattaaagccaggaatggatggaccaaaggttaaacagtggccattgacagaagaaaaaataaaagcrtta…
>302957_161123_AE1
cctcaaatcactctttggcaacgacccgttgtcacaataaaaatagaaggacagttgagagaagctctactagatacaggagcagatgatacagtattagaagatataaatttgccaggaaaatggaaaccaaaaatgatagggggaattggaggttttatcaaagtaaggcaatatgatsagatacttatagaaatttgtggaaaaarggctmtaggtacagtgttggtaggacctacacctgtcaacataattggacgaaatatgttgactcagcttggttgtactttaaatttcccaattagtcctattgacactgtaccagtaamattaaagccaggaatggatggaccaaaggttaaacagtggccattgacagaagaaaaaataaaagcattr…
>328978_160721_AE1
cctcaaatcactctttggcaacgaccccttgtcacagtaaaagtaggaggacagttgagagaagctctattagatacaggagcagatgatacagtattagaagatataaatttgccaggaaaatggaaaccaaaaatgatagggggaattggaggttttatcaaagtaaggcaatatgatcagatacttatagaaatttgtggaaaaagggctataggtacagtattagtaggacctacaccggtcaacataattggacgaaatatgttgactcaacttggttgtactttaaattttccaattagtcctattgacactgtaccagtaacattaaagccaggaatggatggaccaaaggttaaacagtggccattaacagaagaaaaaataaaagcatta…
>010301_170105_AE1
~~~~~~~~~~~~~~~TGGCAACGACCCCTTGTCACAGTAAAAATAGGAGGACAGCTGAaAGAAGCTCTATTAGATACAGGAGCAGATGATACAGTATTAgAAGATATAAATTTGCCAGGAAAATGGAAACCAAAAATGATAGGGGGAATTGGAGGTTTTATCAAAGTGAGGCAATATGATCAGGTACTTATAGAAATTTGTGGAAAAAGGgCTATAGGTACAGTGTTAGTAGGACCTACACCTGTTAACATAATTGGACGAAATATGTTGACTCAGaTTGGTTGYACTTTAAATTTTCCAATTAGTCCTATTGACACTGTACCAGTAACATTAAAGCCAGGAATGGATGGACCAAARGTTAAACARTGGCCATTGACAGAAGAGAAAATAAgAGCATTA…
>303134_170118_AE1
CCTCAAATCACTCTTTGGCAACGACCCCTTGTCACAATAAAAATAGGAGGACAGCTAAAAGAAGCTCTATTAGATACAGGAGCAGATGATACAGTATTAGAAGATATAAATTTACCAGGAAAATGGAAACCAAAAATGATAGGGGGAATTGGAGGTTTTATCAAAGTAAGGCAATATGATCAGATAACTATAGAAATTTGTGGAAAAAGGGCTATAGGTACAGTGTTAGTAGGACCTACACCTGTCAACATAATTGGACGAAACATGTTGACTCAGCTTGGTTGCACTTTAAATTTCCCAATTAGTCCTATTGACCCTGTACCAGTAACATTAAAGCCAGGAATGGATGGACCAAAGGTTAAACAATGGCCATTGACAGAAGAAAAAATAAAAGCATTA…
>011710_170119_AE1
CCTCAAATCACTCTTTGGCAACGACCCCTTGTCACAGTAAAAGTAGRAGGACAGTTGAGAGAAGCTCTATTAGATACAGGAGCAGATGATACAGTATTAGAAGATATAAATTTGCCAGGAAAATGGAAACCAAAAATGATAGGRGGAATTGGAGGTTTTATCAAGGTAAGACAATATGATCAGATACTTATAGAAATTTGTGRAAAAARGGCTATAGGTACAGTGTTAGTAGGACCTACACCTGTCAACATAATTGGACGAAATATGTTGACTCAACTYGGTTGTACTTTAAATTTTCCAATTAGTCCTATTGACACTGTACCAGTAACATTAAAGCCAGGAATGGATGGACCAAAGGTTAAACAGTGGCCATTAACAGAAGAAAAAATAAAAGCATTA…
>011708_170119_AE1
~~~~~~~~~~~~~~~TGGCAACGACCCCTTGTCACAATAAAAATAGGGGGACAACTAAAAGAAGCTCTATTAGATACAGGAGCAGATGATACAGTATTAGAAGATATAAATTTGCCAGGAAAATGGAAACCAAAAATGATAGGGGGAATTGGAGGATTTATCAAGGTAAGGCAATATGATCAGATACTTATAGAAATTTGTGGAAAAAAGGCTATAGGTACAGTATTAGTAGGACCTACACCTGTCAACATAATTGGACGAAATATGTTGACTCAAATTGGTTGTACTTTAAATTTCCCCATTAGTCCTATTGACACTGTACCAGTAAAATTAAAGCCAGGAATGGATGGACCAAAGGTTAAACAGTGGCCATTGACAGAAGAAAAAATAGAAGCATTA…
>011717_170119_AE1
~~~~~~~~~~~~~~~TGGCAACGACCCCTTGTCACAATAAAAATAGGGGGACAGCTAAGAGAAGCTYTATTAGATACAGGAGCAGATGATACAGTATTAGAAGATATAAATTTGCCAGGAAAATGGAAACCAAAAATGATAGGGGGAATTGGAGGTTTTATCAAAGTAAGGCAATATGATCAGATAGCTATAGAAATTTGTGGAAAAAAGGCTATAGGTACAGTGTTAGTAGGACCTACACCTATCAACATAATTGGACGAAATATGTTGACTCAGCTTGGTTGTACTTTAAATTTTCCAATTAGTCCTATTGACACTGTACCAGTAACATTAAAGCCAGGAATGGATGGACCAAAGGTTAAACAGTGGCCATTGACAGAAGAAAAAATAAAAGCATTA…
>011715_170119_AE1
~~~~~~~~~~~~~~~TGGCAACGACCCCTTGTCACAGTAAAARTAGGAGGACAGTTGAGAGAAGCTCTATTAGATACAGGAGCAGATGATACAGTATTAGAAGATATAAATTTGCCAGGAAAATGGAAACCAAAAATGATAGGGGGAATTGGAGGTTTTATCAAAGTAAAACAATATGATCAGATACTTATAGAAATTTGTGGAAAAAAGGCTATAGGTACAGTATTAGTAGGACCTACACCTGTCAACATAATTGGACGAAATATGTTGACTCAACTCGGTTGTACTTTAAATTTTCCAATTAGTCCTATTGACACTGTACCAGTAACATTAAAGCCAGGAATGGATGGACCAAAGGTTAAACAGTGGCCATTAACAGAAGAAAAAATAAAAGCATTA…
>130003_170120_AE1
~~~~~~~~~~~~~~~TGGCAACGACCCCTTGTCACAGTAAAAGTAGRAGGACAGTTGAGAGAAGCTCTATTAGATACAGGAGCAGATGATACAGTATTAGAAGATATAAATTTGCCAGGAAAATGGAAACCAAAAATGATAGGGGGAATTGGAGGTTTTATCAAAGTAAGACAATATGATCAGATACTTATAGAAATTTGTGGAAAAARGGCYATAGGTACAGTRTTAGTAGGACCTACACCTGTCAACATAATTGGACGAAATATGTTGACTCAACTCGGTTGTACTTTAAATTTTCCAATTAGTCCTATTGACACTGTACCAGTAACATTAAAGCCAGGAATGGATGGACCAAAGGTTAAACAGTGGCCATTAACAGAAGAAAAAATAAAAGCATTA…
>012303_170125_AE1
~~~~~~~~~~~~~~~TGGCAACGACCCCTTGTCACAATAAAAATAGAAGGACAGCTRAAAGAAGCTCTATTAGATACAGGAGCAGATGATACAGTATTAGAAGATATAAATTTGCCAGGAAAATGGAAACCAAAAATGATAGGGGGAATTGGAGGTTTTATCAAAGTAAGGCAATATGATCAGATACTTATAGAAATTTGTGGAAAAAGGGCTATAGGTACAGTGTTAGTAGGACCTACACCTGTCAACATAATTGGACGAAATATGTTGACTCAGCTTGGTTGTACCTTAAATTTTCCAATTAGTCCTATTGATACTGTACCAGTAAYATTAAAGCCAGGAATGGATGGACCAAAGRTTAAACAGTGGCCATTGACAGAAGAAAAAATAAAAGCATTA…
>012302_170125_AE1
~~~~~~~~~~~~~~~TGGCAACGACCCGTTGTCGCAGTAAGAATAGAAGGGCAGCTgAAAGAAGCTCTATTAGATACAGGRGCAGATGATACAGTATTAGAAGATATAAATYTGCCAGGAAAATGGAAAcCAAAAATGATAGGGGGAATTGGAGGTTTTATCAAAGTAAGGCAATATGATCAGATACTTATAGAAATTTGTGGAAAACAGGCTAWAGGTACAGTGTTAGTAGGACCTACACCTGTCAACATAATTGGAMGAAATATATTGACTCAGATTGGTTGTACTTTAAATTTTCCAATTAGTCCTRTTGACACTGTACCAGTAACATTAAAGCCAGGAATGGATGGACCAAAGGTYAAACARTGGCCRTTGACAGAAGAAAAAATAAAAGCAYTA…
>021416_170216_AE1
~~~~~~~~~~~~~~~TGGCAGCGACCCCTAGTCACAATAAAAATAGGAGGACAGCTGARAGAAGCTCTATTAGATACAGGAGCAGATGATACAGTRTTAGAAGAWATAAATTTGCCAGGAAAATGGAAACCAAAAATGATAGGGGGAATTGGAGGTTTTATCAAAGTAAGACAATATGATCAGATACCTMTAGAAATTTGTGGAAAAAAGGCTATAGGTACAGTRTTAGTAGGACCTACACCTGTCAACATAATTGGACGAAATATGTTGACTCAGCTTGGTTGTACTTTAAATTTCCCMATTAGTCCTATTGACACTGTACCAGTAACAYTAAAGCCAGGAATGGATGGACCAAAGGTTAAACAATGGCCATTGACAGAAGAAAAAATAAAAGCATTA…
>022140_170223_AE1
~~~~~~~~~~~~~~~TGGCAACGACCCCTTGTCACAATAAAAATAGAAGGACAGTTGAGAGAAGCTCTACTAGATACAGGAGCAGATGATACAGTATTAGAAGATATAAATTTGCCAGGAAAATGGAAACCAAAAATGATAGGGGGAATTGGAGGTTTTATCAAAGTAAGGCAATATGATCAGATACTTATAGAAATTTGTGGGAAAAAGGCTATAGGTACAGTGTTGGTAGGACCYACACCTGTCAACATAATTGGACGAAATATGTTGACTCAGCTTGGTTGTACTTTAAATTTCCCAATTAGTCCTATTGACACTGTACCAGTAACATTAAAGCCAGGAATGGATGGACCAAAGGTTAAACAGTGGCCATTGACAGAAGAAAAAATAAAAGCATTA…
>303242_170323_AE1
~~~~~~~~~~~~~~~TGGCAACGACCCCTTGTCACAATAAAAATAGGAGGACAGCTAAAAGAAGCTCTATTAGATACAGGGGCAGATGATACAGTATTAGAAGATATAAATTTGCCAGGAAAATGGAAACCAAAAATGATAGGGGGAATTGGAGGTTTTATCAAAGTAARGCAATATGATCAGGTACTTATAGAAATTTGTGGAAAAAGGGCTATAGGTACAGTRTTAGTAGGACCTACACCTGTCAACATAATTGGGCGAAATATGTTGACTCAGATTGGTTGTACTTTAAATTTACCAATTAGTCCTATTGACACTGTACCAGTAACATTAAAGCCAGGGATGGATGGACCAAAGGTTAAACAGTGGCCATTGACAGAAGAAAAAATAAAAGCATTA…
>022806_170302_AE1
~~~~~~~~~~~~~~~TGGCAACGACCCCTTGTCACAGTAAAAATAGAAGGACAGCTAAGAGAAGCTCTATTAGATACAGGAGCAGATGATACAGTATTAGAAGATATAAATTTGCCAGGAAAATGGAAACCAAAAATGATAGGGGGAATTGGAGGTTTTATCAAAGTAAGGCAATATGATCAGATATCTATGGAAATTTGTGGAAAGAAGGCTATAGGTACAGTGTTAGTAGGACCTACACCTGTCAACATAATTGGACGAAATATGTTGACTCAGCTTGGTTGTACCTTAAATTTTCCAATTAGTCCTATTGACACTGTACCAGTAACATTAAAGCCAGGAATGGATGGGCCAAAGGTTAAACAGTGGCCRTTGACAGAAGAAAAAATAAAAGCATTA…
>303184_170314_AE1
~~~~~~~~~~~~~~~TGGCAACGACCCCTCGTCACAATAAGAGTAGAAGGACAGCTGAAAGAAGCTCTATTAGATACAGGAGCAGATGATACAGTGTTAGAAGAGATAAATTTACCAGGGAAATGGAAACCAAAAATGATAGGGGGAATTGGAGGTTTTATCAAGGTAAGGCAATATGATCAAATACTTATAGAAATTTGTGGAAAAAAGGCTATAGGTACAGTGTTAGTAGGACCTACACCTGTCAACATAATTGGACGAAATATGTTGACTCAGCTTGGTTGTACTTTAAATTTTCCAATTAGTCCTATTGACACTGTACCAGTAACATTAAAGCCAGGAATGGATGGGCCAAAGGTTAAACAGTGGCCATTGACAGAAGAAAAAATAAAAGCATTA…
>303186_170314_AE1
CCTCAAATCACTCTTTGGCAACGACCCCTTGTCACAGTAAAAGTAGGAGGACAGTTGAGAGAAGCTCTACTAGACACAGGAGCAGATGATACAGTATTAGAAGATATAAATTTGCCAGGAAAATGGAAACCAAAAATGATAGGGGGAATTGGAGGTTTTATCAAAGTAAGRCAATATGATCAGATACTTATAGAAATTTGTGGAAAAAAGGCTATAGGTACAGTGTTGGTAGGACCTACACCTGTCAACATAATTGGACGAAATATGTTGACTCAGCTTGGTTGTACTTTAAATTTCCCAATTAGTCCTATTGACACTGTACCAGTAACATTAAAGCCAGGAATGGATGGACCAAAGGTTAAACAGTGGCCATTAACAGAAGAAAAAATAAAAGCATTA…
>303201_170321_AE1
CCTCAAATCACTCTTTGGCAACGACCCCTTGTCACAATAAAAATAGAAGGACAGCTGAGAGAAGCTCTGTTAGATACAGGAGCAGATGATACAGTATTAGAAGATATAAATTTGCCAGGAAAATGGAAACCAAAAATGATAGGGGGAATTGGAGGTTTTATCAAAGTAAGGCAATATGATCAGATACTTATAGAAATTTGTGGAAAAAAGGCTATAGGTACAGTATTAGTAGGACCTACACCTGTCAACATAATTGGACGAAATATGTTGACTCAGCTTGGTTGTACTTTAAATTTCCCAATTAGTCCTATTGAGACTGTACCAGTAACATTAAAGCCAGGAATGGATGGACCAAAGGTTAAACAGTGGCCATTAACAGAAGAAAAAATAATAGCATTA…
>130012_170314_AE1
~~~~~~~~~~~~~~~TGGCAACGACCCCTTGTCACAGTAAAAGTAGGAGGRCAGTTGAGAGAAGCTCTATTAGATACAGGAGCAGATGATACAGTATTAGAAGATATAAATTTGCCAGGAAAATGGAAACCAAAAATGATAGGGGGAATTGGAGGTTTTATCAAAGTAAGACAATATGATCAGATACTTATAGAAATTTGTGGAAAAAGGGCTATAGGTACAGTATTAGTAGGACCTACACCTGTCAACATAATTGGACGAAATATGTTGACTCAACTCGGTTGTACTTTAAATTTTCCAATTAGTCCTATTGACACTGTACCAGTAAAATTAAAGCCAGGAATGGATGGACCAAAGGTTAARCAGTGGCCATTAACAGAAGAAAAAATAAAAGCATTA…
>303225_170321_AE1
CCTCAAATCACTCTTTGGCAACGACCMCTAGTCAAAATAAAAATAGAGGGACAGCTAAAAGAAGCTCTATTAGATACAGGAGCAGATGATACAGTATTAGAAGATATAAATTTGCCAGGAAAATGGAAACCAAAAATGATAGGGGGAATTGGAGGTTTTATCAAGGTAAGRCAATATGATCAGGTAGTTATAGAAATTTGTGGAAAAAARGCTATAGGTACAGTGTTAGTAGGACCTACACCTATCAACATAATTGGACGAAACATGTTGACTCAGATTGGTTGTACTTTAAATTTTCCAATTAGCCCTATTGACACTGTACCAGTAACATTAAAGCCAGGAATGGATGGACCAAAGGTTAAACAGTGGCCATTGACAGAAGAAAAAATAAAAGCTTTA…
>303250_170329_AE1
CCTCAAATCACTCTTTGGCAACGACCCATTGTCACAATAAAAATAGAAGGACAGCTAAGAGAAGCTCTATTAGATACAGGAGCAGATGATACAGTATTAGAAGATATAAATTTGCCAGGAAAATGGAAACCAAAAATGATAGGGGGAATTGGAGGTTTTATCAAAGTAAGGCAATATGATCAGATAACTATAGAMATTTGTGGAAAGAAGGCTAYAGGTACAGTGTTAGTAGGACCTACACCTRTCAACATAATTGGACGAAATATGTTGACTCAGATTGGTTGTACTTTAAATTTCCCAATTAGTCCTATTGACACTGTACCAGTAACATTAAAGCCAGGAATGGATGGACCAAAGGTTAAACARTGGCCATTGACAGAAGAAAAAATAAAAGCATTA…
>032114_170323_AE1
~~~~~~~~~~~~~~~TGGCARCGACCCMTWGTCACAATAAAAATAGGAGGACAGCTAAGAGAAGCTCTATTAGATACAGGAGCAGATGATACAGTATTAGAAGATATAAATTTGCCAGGAAAATGGAAACCAAAAATGATAGGGGGAATTGGAGGTTTTATCAARGTAAAGCAATATGATCAGGTAWCTATAGAAATTTGTGGAAAGAGRGCTATAGGTACAGTGTTAGTRGGACCTACACCTGTCAACATAATTGGACGAAATATGTTGACTCAGATTGGKTGTACTCTAAATTTCCCAATTAGTCCTATTGACACTGTACCAGTAACATTAAAGCCAGGAATGGATGGACCWAAGGTTAAACARTGGCCATTGACAGAAGAAAAAATAAAAGCATTA…
>032102_170323_AE1
~~~~~~~~~~~~~~~TGGCAACGACCCCTTGTCACAGTAAAAGTAGAAGGACAGTTGAGAGAAGCTCTACTAGATACAGGAGCAGATGATACAGTATTAGAAGATATAAATTTGCCAGGAAAATGGAAACCAAAAATGATAGGGGGAATTGGAGGTTTTATCAAAGTAAGGCAATATGATCAGATACTTATAGAAATTTGTGGGAAAAAGGCTATAGGTACAGTGTTGGTAGGACCTACACCTGTCAACATAATTGGACGAAATATGTTGACTCAGCTTGGTTGTACTTTAAATTTCCCAATTAGTCCTATTGACACTGTACCAGTAACATTGAAGCCAGGAATGGATGGACCAAAGGTTAAACAGTGGCCATTAACAGAAGAAAAAATAAAAGCATTA…
>032807_170330_AE1
~~~~~~~~~~~~~~~TGGCAACGACCCCTTGTCACAATAAAAATAGGGGGACAACTAAAAGAAGCTCTATTAGATACAGGAGCAGATGATACAGTATTAGAAGATATAAATTTGCCAGGAAAATGGAAACCAAAAATGATAGGGGGAATTGGAGGTTTTATCAAGGTAAAGCAATATGATCAGATACTTATAGAAATTTGTGGGAAAAAGGCTATAGGTACAGTATTAGTAGGACCTACACCTGTCAATATAATTGGACGAAATATGTTGACTCAAATTGGTTGTACTTTAAATTTCCCCATTAGTCCTATTGACACTGTACCAGTAAAATTAAAGCCAGGAATGGATGGGCCAAAGGTTAGACAATGGCCATTGACAGAAGAAAAAATAAAAGCATTA…
>303299_170510_AE1
CCTCAAATCACTCTTTGGCAACGACCCCTTGTCACAATAAAGATAGAAGGACAGCTAAAAGAAGCTCTATTAGATACAGGAGCAGATGATACAGTATTAGAAGATATAAATCTGCCAGGAAAATGGAAACCAAAAATGATAGGGGGAATTGGAGGTTTTATCAAAGTAAGGCAATATGATGAGATACTTATAGAAATTTGTGGAAAAAAGGCTATAGGTACAGTGTTAGTGGGACCTACACCTGTCAACATAATTGGACGAAATATGTTGACTCAGCTTGGTTGTACTTTAAATTTTCCAATCAGTCCTATTGATACTGTACCAGTAAAATTAAAGCCAGGAATGGATGGCCCAAAGGTTAAACAATGGCCATTGACAAAAGAGAAAATAGAAGCATTA…
>041126_170413_AE1
cctcaaatcactctttggcaacgaccccttgtcacawtaaaaataggaggagagctaagagaggctctattagatacaggagcagatgatacagtattagaagatataaatttgccaggaaaatggaaaccaaaaatgatagggggaattggaggttttatcaaagtaaggcaatatgatcagatacctatagaaatttgtggaaaaagggctataggtacagtgttagtaggacctacacctgtcaacataattggacgaaatatgttgactcagcttggttgtactttaaatttcccaattagtcctattgaaactgtaccagtaaaattaaagccaggaatggatggaccaaaggttaaacagtggccattgacagaagaaaaaataaaagcatta…
>041133_170413_AE1
~~~~~~~~~~~~~~~TGGCAACGACCCCTTGTCACAATAAAAATAGGAGGACAGCTAAGAGAAGCTCTATTAGATACAGGAGCAGATGATACAGTATTAGAAGATATAAATTTGCCAGGAAAATGGAAACCAAAAATGATAGGGGGAATTGGAGGTTTTATCAAGGTAAGGCAATATGATCAGATACCTATAGAAATTTGTGGAAAAAAGGCTATAGGTACAGTGTTAGTAGGACCTACACCTGTCAACATAATTGGACGAAATATGTTGACTCAGCTTGGTTGTACTTTAAATTTCCCAATTAGTCCTATTGACACTGTACCAGTAACATTAAAGCCAGGAATGGATGGACCAAAGGTTAAACAGTGGCCATTGACAGAAGAAAAAATAAAAGCATTA…
>303300_170510_AE1
CCTCAAATCACTCTTTGGCAACGACCCCTTGTCACAATAAAGATAGAAGGACAGCTAAAAGAAGCTCTATTAGATACAGGAGCAGATGATACAGTATTAGAAGATATAAATTTGCCAGGAAAATGGAAACCAAAAATGATAGGGGGAATTGGAGGTTTTATCAAAGTAAGGCAATATGATGAGATACTTATAGAAATTTGTGGAAAAAAGGCTATAGGTACAGTGTTAGTGGGACCTACACCTGTCAACATAATTGGACGAAATATGTTGACTCAGCTTGGTTGTACTTTAAATTTTCCAATCAGTCCTATTGATACTGTACCAGTAAAATTAAAGCCAGGAATGGATGGCCCAAAGGTTAAACAATGGCCATTGACAAAAGARAAAATAGAAGCATTA…
>303288_170426_AE1
cctcaaatcactctttgrcaacgaccccttgtcacaataaaaatagaaggacagctgaaggaagctctattagatacaggagcagatgatacagtattagaagatataaatttgccaggaaaatggaaaccaaaaatgataggaggaattggaggttttatcaaagtaaggcaatatgatcaaatacagatagaaatttgtggaaaaaaggctataggtacagtgttagtaggacctacacctgtcaacataattgggcgaaatatgttgactcagcttggttgtactttaaattttccaattagtcctattgacaccgtaccagtaacattaaagccaggaatggatggaccaaaggttaaacagtggccattgacagaagaaaaaataaaagcatta…
>041813_170420_AE1
~~~~~~~~~~~~~~~TGGCAACGACCYCTTGTCACAGTAAAAGTAGGAGGACAGTTGARAGAAGCTCTATTAGATACAGGGGCAGATGATACAGTATTAGAAGATATARATTTGCCAGGAAAATGGAAACCAAAAATGATAGGGGGAATTGGAGGTTTTATCAAAGTAAGACAATATGATCAGATACTTATAGAAATTTGTGGAAAAAGGGCTATAGGTACAGTGTTAGTAGGACCTACACCTRTCAACATAATTGGACGAAATATGTTGACTCAAATTGGTTGTACTTTAAATTTTCCAATTAGTCCTATTGACACTGTACCAGTAAAATTAAAGCCAGGAATGGATGGACCAAAGGTTAAACAGTGGCCATTGACAGAAGAAAAAATAAAAGCATTA…
>042527_170427_AE1
~~~~~~~~~~~~~~~TGGCAACGACCCATTGTCACAATAAAAATAGGAGGRCAGCTAAGAGAAGCTCTATTAGATACAGGAGCAGATGATACAGTATTAGAAGATATAAATTTGCCAGGAAAATGGAAACCAAAAATGATAGGGGGAATTGGAGGTTTTATCAAAGTAAGACAATATGATCAGATATCTATAGAAATTTGTGGAAAAAGGGCTATAGGTACAGTGTTAGTAGGACCTACACCTGTCAACATAATTGGACGAAATATGTTGACTCAGCTTGGGTGTACYTTAAATTTTCCTATTAGTCCTATTGACACAGTACCAGTCACATTAAAGCCAGGAATGGATGGACCAAAGGTTAAACAATGGCCATTGACAGAAGAAAAAATAAAAGCATTA…
>042506_170427_AE1
~~~~~~~~~~~~~~~TGGCAACGACCCCTTGTCACAATAAGAATAGGAGGACAGCTGAAAGAAGCYCTATTAGATACAGGAGCAGATGATACAGTATTAGAAGATATAAATTTRCCAGGAAAATGGAAACCAAAAATGATAGGGGGAATTGGAGGTTTTATCAAAGTAAGGCAATATGATCAGATACTYATAGAGATTTGTGGAAAAAAGGCTATAGGTACAGTGTTAGTAGGACCTACACCTGTCAACATAATTGGACGAAATATGTTGACTCAGATTGGTTGTACTTTAAATTTTCCAATTAGTCCTATTGACACTGTACCAGTAACATTAAAGCCAGGAATGGATGGACCAAAGGTTAAACAATGGCCATTGACAGAAGAAAAAATAAAAGCATTA…
>042502_170427_AE1
~~~~~~~~~~~~~~~TGGCAACGACCCCTTGTCWCAATAAAAATAGGAGGGCAGWTRARAGAAGCTCTATTAGATAYAGGAGCAGATGATACAGTRTTAGAAGATATAAATTTRCCAGGAAAATGGAAACCAAAAATGATAGGGGGAATTGGAGGTTTTATCAAAGTAAGGCAATATGATCAGATACTTATAGAMATTTGTGGAAAAAAGGCTATAGGTACAGTRTTAGTAGGACCTACACCTRTCAACATAATTGGACGAAATATGTTGACTCAGCTTGGTTGTACTTTAAATTTTCCAATTAGTCCTATTGACACTGTACCAGTAACATTAAARCCAGGWATGGATGGACCAAAGGTTAAACAGTGGCCATYGACAGAAGAAAAAATAAAAGCATTA…
>303294_170503_AE1
CCTCAAATCACTCTTTGGCAACGACCCRTTGTCACAGTAAAAGTAGGAGGACAGTTGAGAGAAGCTCTATTAGATACAGGAGCAGATGATACAGTATTAGAAGATATAAATTTGCCAGGAAAATGGAAACCAAAAATGATAGGGGGAATTGGAGGTTTTATCAAAGTAAGACAATATGATCAGATACTTATAGAAATTTGTGGAAAAAGGGCTATAGGTACAGTATTAGTAGGACCTACACCTGTCAACATAATYGGACGAAATATGTTGACTCAACTTGGTTGTACTTTAAATTTTCCAATTAGTCCTATTGACACTGTACCAGTAACATTAAAGCCAGGAATGGATGGACCAAAGGTYAGACAGTGGCCATTAACAGAAGAAAAAATAAAAGCATTA…
>130021_170505_AE1
~~~~~~~~~~~~~~~TGGCAACGACCCCTTGTCACAATAAAAATAGGAGGACAGTTAAGAGAAGCTCTATTAGATACAGGAGCAGATGATACAGTATTAGAAGATATAAATTTGCCAGGAAAATGGAAGCCAAAAATGATAGGGGGAATTGGAGGTTTTATCAAAGTAAGGCAATATGATCAGATAACTATAGAGCTTTGTGGGAAACAGGCTATAGGTACAGTGTTAGTAGGACCTACACCTGTCAACATAATTGGACGAAATATGTTGACCCAGCTTGGTTGTACTTTAAATTTCCCAATTAGTCCTATTGACACTGTACCAGTAAAATTAAAACCAGGAATGGATGGACCAAAGGTTAAACAGTGGCCATTGACAGAAGAAAAAATAAAAGCATTA…
>303574_171115_AE1
CCTCAAATCACTCTTTGGCAACGACCCCTTGTCACAATAAAAGTAGGGGGACAGCTGAAAGAAGCTCTATTAGATACAGGAGCAGATGACACAGTATTAGAAGAAATAAATTTGCCAGGAAGATGGAAACCAAAAATGATAGGGGGAATTGGAGGTTTTATCAAGGTAAGACAATATGATCAGATACTTATAGAAATTTGTGGAAAAAAGGCTATAGGTACAGTATTAGTAGGACCTACACCTGTCAACATAATTGGACGAAATATGTTGACTCAGCTTGGTTGTACTTTAAACTTCCCCATAAGTCCTATTGATACTGTACCAGTAACATTAAAGCCAGGAATGGATGGACCAAAGGTTAAACAGTGGCCATTGACAGAAGAAAAAATAAAAGCATTA…
>051614_170518_AE1
~~~~~~~~~~~~~~~TGGCAACGACCCCTTGTCSCAATAAAAATAGGAGGACAGATAAGAGAAGCTCTATTAGATACAGGAGCAGATGATACAGTATTRGAAGATATAAATTTGCCAGGAAAATGGAAACCAAAAATGATAGGGGGAATTGGAGGTTTTATCAAAGTAAGGCAATATGATCAGATACCTATAGAAATTTGTGGAAAAAAGGCTATAGGYACAGTGTTAGTAGGACCTACACCTRTCAACATAATTGGACGAAATATGTTGACTCAGCTTGGTTGTACTTTAAATTTCCCAATTAGTCCTATTGACACTGTACCAGTAACATTAAAGCCAGGAATGGATGGACCAAAGGTTAAACAGTGGCCATTGACAGAAGAAAAAATAAAAGCATTA…
>051604_170518_AE1
~~~~~~~~~~~~~~~TGGCAACGACCCCTTGTCACAATAAAAATAGAAGGACAGCTAAAAGAAGCTCTATTAGATACAGGAGCAGATGATACAGTATTAGAAGATATAAATTTGCCAGGAAAATGGAAACCAAAAATGATAGGGGGAATTGGAGGTTTTATCAAAGTAAGGCAATATGATGAGATACCTATAGAAATTTGTGGAAAAAAGGCTATAGGTACAGTGTTAGTAGGACCTACACCTGTCAACATAATTGGACGAAATATGTTGACTCAGCTTGGTTGTACTTTAAATTTTCCAATCAGTCCTATTGAAACTGTACCAGTACAATTAAAGCCAGGAATGGATGGACCAAAGGTTAAACAGTGGCCATTGACAGAAGAAAAAATAAAAGCATTA…
>052304_170525_AE1
~~~~~~~~~~~~~~~TGGCAACGACCCCTTGTCACAATAAAAATAGAAGGACAGCTGAAAGAAGCTCTATTAGATACAGGAGCAGATGATACAGTATTAGAAGATATAGATTTGCCAGGGAGATGGAAACCAAAAATGATAGGGGGAATTGGAGGTTTTATTAAAGTAAGRCAATATGATCAGATACTTATAGAAATTTGTGGAAAAAGGGCTATAGGTACAGTGTTAGTAGGACCTACACCTGTCAACATAATTGGACGAAATATGTTGACTCAGATTGGTTGTACTTTAAATTTCCCAATTAGTCCTATTGACACTGTACCAGTAACATTAAAGCCAGGAATGGATGGACCAAAGGTTAAACAGTGGCCATTGACAGAAGAAAAAATAAAAGCATTG…
>060614_170608_AE1
~~~~~~~~~~~~~~~TGGCAACGACCCCTTGTCACAGTAAAAATAGGAGGACAGATGAAAGAAGCTCTATTAGATACAGGAGCAGATGATACAGTATTAGAAGATATAAATTTGCCAGGAAAATGGAAACCAAAAATGATAGGGGGAATTGGAGGTTTTATCAARGTAAGGCAATATGATCAGATACTTATAGAAATTTGTGGAAAAAAGGCTATAGGTACAGTRTTAGTAGGRCCTACACCTGTCAACATAATTGGACGAAATATGTTGACTCAAATTGGTTGTACTTTAAATTTCCCCATTAGTCCTATTGACACTGTACCAGTAAAATTAAAGCCAGGAATGGATGGACCAAARGTTAAACAATGGCCATTGACAGAAGAAAAAATAAAAGCATTA…
>060605_170608_AE1
cctcaaatcactctttggcagcgaccactagtcataataaaagtagaaggacagctgaaagaagctctattagatacaggagcagacgatacagtattagaagatataagtttgccaggaaaatggaaaccaaaaatgatagggggaattggaggttttatcaaagtaagacaatatgatcagatacttatagaaatttgtggaaaaaaggctataggtacagtattagtaggacctacacctgtcaacataattggacgaaatatgttgactcagcttggttgtactttaaatttcccaattagtcctattgacactgtaccagtaaaattaaagccaggaatggatggaccaaagattaaacagtggccactgacagaagaaaaaataaaagcatta…
>060606_170608_AE1
~~~~~~~~~~~~~~~TGGCAGCGACCACTAGTCATAATAAAAGTAGAAGGACAGCTGAAAGAAGCTCTATTAGATACAGGAGCAGACGATACAGTATTAGAAGATATAAGTTTGCCAGGAAAATGGAAACCAAAAATGATAGGGGGAATTGGAGGKTTTATCAAAGTAAGACAATATGATCAGATACTTATAGAAATTTGTGGAAAAAAGGCTATAGGTACAGTATTAGTAGGACCTACACCTGTCAACATAATTGGACGAAATATGTTGACTCAGCTTGGTTGTACTTTAAATTTCCCAATTAGTCCTATTGACACTGTACCAGTAMAATTAAAGCCAGGAATGGATGGACCAAAGATTAAACAGTGGCCACTGACAGAAGAAAAAATAAAAGCATTA…
>303355_170622_AE1
CCTCAAATCACTCTTTGGCAACGACCCCTTGTCACAATAAAAATAGGGGGACAACTAAAAGAAGCTCTATTAGATACAGGAGCAGATGATACAGTATTAGAAGATATAAATTTGCCAGGAAAATGGAAACCAAAAATGATAGGGGGAATTGGAGGTTTTATCAAGGTAAGACAATATGATCAGATACTTATAGAAATTTGTGGAAAAAGGGCTATAGGTACAGTATTAGTAGGACCTACACCTGTCAACATAATTGGGCGAAATATGTTGACTCAAATTGGTTGTACTTTAAATTTCCCCATTAGTCCTATTGAAACTGTACCAGTAAAATTAAAGCCAGGAATGGATGGACCAAAGGTTAAACAGTGGCCATTGACAGAAGAAAAAATAAAAGCATTA…
>303357_170627_AE1
CCTCAAATCACTCTTTGGCAACGACCCGTTGTCACAGTAAGAATAGAAGGACAGCTGAAGGAAGCCCTATTAGATACAGGGGCAGATGATACAGTATTAGAAGATATAAATTTGCCAGGAAAATGGAAACCAAAAATGATAGGGGGAATTGGAGGTTTTATCAAAGTAAGGCAATATGATCAGATACTTATAGAAATTTGTGGAAAACAGACTACAGGTACAGTGTTAGTAGGACCTACACCTGTCAACATAATTGGACGAAATATATTGACTAARATTGGTTGTACTTTAAATTTTCCAATTAGTCCTGTTGACACTGTACCAGTAACATTAAAGCCAGGAATGGATGGACCAAAGGTCAAACAGTGGCCATTGACAGAARAAAAAATAAAAGCACTA…
>303351_170621_AE1
~~~~~~~~~~~~~~~TGGCAACGACCCGTTGTCACAGTAAGAATAGAAGGACAGCTGAAGGAAGCCCTATTAGATACAGGGGCAGATGATACAGTATTAGAAGATATAAATTTGCCAGGAAAATGGAAACCAAAAATGATAGGGGGAATTGGAGGTTTTATCAAAGTAAGGCAATATGATCAGATACTTATAGAAATTTGTGGAAAACAGACTACAGGTACAGTGTTAGTAGGACCTACACCTGTCAACATAATTGGACGAAATATATTGACTAAGATTGGTTGTACTTTAAATTTTCCAATTAGTCCTGTTGACACTGTACCAGTAACATTAAAGCCAGGAATGGATGGACCAAAGGTCAAACAGTGGCCATTGACAGAAGAAAAAATAAAAGCACTA…
>303367_170704_AE1
CCTCAAATCACTCTTTGGCAACGACCCCTTGTCACAATAAAAATAGGAGGGCAGCTGAAAGAAGCTCTATTAGATACAGGAGCAGATGATACAGTACTAGAAGATATAAATTTGCCAGGAAAATGGAAACCAAAAATGATAGGGGGAATTGGAGGTTTTATCAAAGTAAGGCAATATGATCAGATACTTATAGAAATTTGTGGAAAAAAGGCTATAGGTACAGTGTTAGTAGGACCTACACCTGTCAACATAATTGGACGGAATATGTTGACTCAGATTGGTTGTACTTTAAATTTTCCAATTAGTCCTATTGACACTGTACCAGTAACATTAAAGCCAGGAATGGATGGACCAAAGGTTAAACAATGGCCATTGACAGAAGAAAAAATAAAAGCATTA…
>062021_170622_AE1
CCTCAAATCACTCTTTGGCAACGACCCCTTGTCACAATAAAAATAGGAGGGCAGCTGAGAGAAGCTCTATTAGATACAGGAGCAGATGATACAGTATTAGAGGATATAGATTTGCCAGGAAAATGGAAACCAAAAATGATAGGGGGAATTGGAGGTTTTATCAAAGTAAGGCAATATGATCAGATACTTATAGAAATTTGTGGAAAAAGGGCTATAGGTACAGTATTAGTAGGACCTACACCTGTCAACATAATTGGACGAAATATGTTGACTCAGATTGGTTGTACTTTAAATTTTCCAATTAGTCCTATTGACACTGTACCTGTAACATTAAAGCCAGGAATGGATGGACCAAAGGTTAAACAGTGGCCATTGACAGAAGAAAAAATAAAAGCATTA…
>062001_170622_AE1
~~~~~~~~~~~~~~~TGGCAACGACCAGTAGTTATAATAAAAATAGAGGGACAGCTAAAAGAAGCTCTATTAGATACAGGAGCAGATGATACAGTATTAGAGGATATAAATTTGCCAGGAAAATGGAAACCAAAAATGATAGGGGGAATTGGAGGTTTTATCAAAGTAAGACAATATGATCAGATAATTATAGAAATTTGTGGAAAAAGGGCTATAGGTACAGTGTTGGTAGGACCYACACCTGTCAACATAATTGGACGAAATATGTTGACTCAGCTTGGTTGTACTTTAAATTTCCCAATTAGTCCTATTGACACTGTACCCGTAACATTAAAGCCAGGAATGGATGGACCAAAGGTTAAACAGTGGCCATTGACAGAAGAAAAAATAAAAGCATTA…
>303395_170712_AE1
~~~~~~~~~~~~~~~TGGCAGCGACCCATARTCACCATAAAAATAGGAGGACAGCTGAAAGAAGCTCTATTAGATACAGGAGCAGATGATACAGTATTAGAAGATATAGATTTGCCAGGAAAATGGAAACCAAAAATGATAGGGGGAATTGGAGGTTTTATCAAAGTAAGACAATATGAGCAGATAGTTATAGAAATKTGTGGAAAAAGGGCTATAGGTACAGTATTAGTAGGACCTACACCTATCAACATAATTGGACGAAATATGTTGACTCAGATTGGCTGTACTTTAAATTTTCCAATWAGTCCTATTGAAACTGTACCAGTAACATTAAAGCCAGGAATGGATGGACCAAAGGTTAAACAGTGGCCATTAACAGAARAAAAAATAAAAGCATTA…
>303406_170719_AE1
CCTCAAATCACTCTTTGGCAACGACCCCTTGTCACAATAAAAATAGAAGGACAGTTGAGAGAAGCTCTACTAGATACAGGAGCAGATGATACAGTATTAGAAGATATAAATTTGCCAGGAAAATGGAAACCAAAAATGATAGGGGGAATTGGAGGTTTTATCAAAGTWAGGCAATATGATCAGATACTTATAGAAATTTGTGGAAAAAAGGCTATAGGTACAGTGTTGGTAGGACCTACACCTGTCAACATAATTGGACGAAATATGTTGACTCAGCTTGGTTGTACTTTAAATTTCCCAATTAGTCCTGTTGACACTGTACCAGTAAAATTAAAGCCAGGAATGGATGGACCAAAGGTTAAACAGTGGCCATTGACAGAAGAAAAAATAAAAGCATTA…
>071014_170713_AE1
~~~~~~~~~~~~~~~TGGCAACGACCCGTTGTCACAGTAARAATAGAAGGACAGCTGAAAGAAGCTCTATTAGATACAGGAGCAGATGATACAGTATTAGAAGAGATAAATTTGCCAGGAAAATGGAAACCAAAAATGATAGGGGGAATTGGAGGTTTTATCAAAGTAAGGCAATATGATCAGATACGTATAGAAATTTGTGGAAAACAGGCTATAGGTACAGTGTTAGTAGGACCTACACCTGTCAACATAATTGGACGAAATATGTTGACTAAGATTGGTTGTACTTTAAATTTTCCAATTAGTCCTGTTGACACTGTACCAGTAACATTAAAGCCAGGAATGGATGGACCAAAGGTCAAACAGTGGCCATTGACAGAAGAAAAAATAAAAGCACTA…
>303404_170718_AE1
CCTCAAATCACTCTTTGGCAACGACCCCTTGTCACAATAAAAATAGAAGGACAGCTAAAAGAAGCTCTATTAGATACAGGAGCAGATGATACAGTATTAGAAGATATAAATTTGCCAGGAAAATGGAAACCCAAAATGATAGGGGGAATTGGAGGTTTTATCAAAGTAAGGCAATATGATCAAATAATGATAGAAATTTGTGGAAAAAAGGCTGTAGGTACAGTGTTGGTAGGACCTACACCTGTCAACATAATTGGACGAAATATGTTGACTCAGCTTGGTTGTATTTTAAATTTTCCAATTAGCCCTATTGACACTGTACCAGTAACATTAAAGCCAGGAATGGATGGACCAAGGGTTAAACAATGGCCATTGACAGAAGAAAAAATAAAAGCATTA…
>303421_170726_AE1
CCTCAAATCACTCTTTGGCAGCGACCCCTTGTCACAGTAAAAATAGGAGGACAGCTGAAAGAAGCTCTATTAGATACAGGAGCAGATGATACAGTATTAGAAGATATAAATTTGCCAGGAAAATGGAAACCAAAAATGATAGGGGGAATTGGAGGTTTTATCAAAGTAAGACAATATGATCAGATACTTATAGAAATTTGTGGAAAAAAGGCTATAGGTACAGTACTAGTAGGACCTACACCTGTCAACATAATTGGACGAAATATGTTGACTCAGATTGGTTGTACTTTAAACTTCCCAATTAGTCCTATTGACACTGTACCAGTAAAATTAAAGCCAGGAATGGATGGACCAAAGGTTAAACAGTGGCCATTGACAGAAGAAAAAATAAAAGCATTA…
>303408_170725_AE1
CCTCAAATCACTCTTTGGCARCGACCACTAGTCATAATAAAAGTAGAAGGACAGCTGAAAGAAGCTCTATTAGATACAGGAGCAGACGATACAGTATTAGAAGATATAAGTTTGCCAGGAAAATGGAAACCAAAAATGATAGGGGGAATTGGAGGGTTTATCAAAGTAAGACAATATGATCAGATACTTATAGAAATTTGTGGAAAAAAGGCTATAGGTACAGTATTAGTAGGACCTACACCTGTCAACATAATTGGACGAAATATGTTGACTCAGCTTGGTTGTACTTTAAATTTCCCAATTAGTCCTATTGACACTGTACCAGTAAAATTAAAGCCAGGAATGGATGGACCAAAGATTAAACAGTGGCCACTGACAGAAGAAAAAATAAAAGCATTA…
>303417_170802_AE1
CCTCAAATCACTCTTTGGCAACGACCCCTTGTCACAGTAAAAATAGGAGGACAGCTGAAAGAAGCTCTATTAGATACAGGAGCAGATGATACAGTATTAGAAGATATAGATTTGCCAGGAAAATGGAAACCAAAAATGATAGGGGGAATTGGAGGTTTTATCAAAGTAAGGCAATATGATCAGATATCTATAGAAATTTGTGGAAAAAAGGCTATAGGTACAGTGTTAGTAGGACCCACACCTGTCAACATAATTGGACGAAATATGTTGACCCAGATTGGTTGTACTTTAAATTTCCCAATTAGTCCTATTAACACTGTACCAGTAACATTAAAGCCAGGAATGGATGGACCAAAGGTTAAACAGTGGCCATTGACAGAAGAAAAGATAAAAGCATTA…
>072508_170727_AE1
~~~~~~~~~~~~~~~TGGCAACGACCCCTTGTCACAATAAAAATAGGGGGACAGCTAAGAGAAGCTCTATTAGATACAGGAGCAGATGATACAGTATTAGAAGATATAAATTTGCCAGGAAAATGGAAACCAAAAATGATAGGGGGAATTGGAGGTTTTATCAAAGTAAGGCAATATGATCAGATACCTATAGAAATTTGTGGRAAAAAGGCTATAGGTACAGTRTTAGTAGGACCTACACCTGTCAACATAATTGGACGAAATATGTTGACTCAGCTTGGTTGTACTTTAAATTTCCCAATTAGTCCTATTGACACTGTACCAGTAACATTAAAGCCAGGAATGGATGGACCAAAGGTTAAACAGTGGCCATTGACAGAAGAAAAAATAAAAGCATTA…
>080812_170810_AE1
~~~~~~~~~~~~~~~TGGCAACGACCMATTGTCACAGTAAAAATAGRAGGACAGCTAAAAGAAGCTCTATTAGATACAGGAGCAGATGATACAGTATTAGAAGATATAAATTTGYCAGGAAAATGGAAACCAAAAATGATAGGGGGAATTGGAGGTTTTATCAAAGTAAGRCAATATGATCAGRTAHMTATAGAAATTTGTGGAAARAAGGCTATAGGTACAGTATTAGTAGGACCTACACCTRTCAACATAATTGGACGAAATATGTTGACTCAGATTGGYTGTACTTTAAATCTCCCAATTAGTCCTATTGAGACTGTACCAGTACAATTAAAGCCAGGAATGGATGGRCCAAAGGTTAAACAGTGGCCATTGACAGAAGAAAAAATAAAAGCATTA…
>080813_170810_AE1
~~~~~~~~~~~~~~~TGGCAACGACCCCTTGTCACAATAAAAATAGGAGGACAGCTGAAAGAAGCTCTATTAGATACAGGAGCAGATGATACAGTATTAGAAGATATAAATTTGCCAGGAAAATGGAAACCAAAAATGATAGGGGGAATTGGAGGTTTTATCAAAGTAAGGCAATATGATCAGATACAGATAGAAATTTGTGGAAAAAAGGCTATAGGTACAGTGTTAGTAGGACCTACACCTGTCAACATAATTGGACGAAATATGTTGACTCAGATTGGTTGTACTTTAAATTTTCCAATTAGTCCTATTAACCCTGTACCAGTAACATTAAARCCAGGAATGGATGGGCCAAAGGTTAAACAGTGGCCATTGACAGAAGAAAAAATAAAAGCATTA…
>081508_170817_AE1
~~~~~~~~~~~~~~~TGGCAACGACCCCTTGTCCCAATAAAAATAGGAGGACAGCTGAAAGAAGCTCTATTAGATACAGGAGCAGATGATACAGTGTTAGAAGATATAAATTTACCAGGAAAATGGAAACCAAAAATGATAGGGGGAATTGGAGGTTTTATCAAAGTAAGGCAATATGATCAGATACTTATAGAAATTTGTGGGAAAAAGGCTATAGGTACAGTGTTGGTAGGACCTACACCTGTCAACATARTTGGACGAAATATGTTAACTCAGCTTGGTTGTACTTTAAATTTTCCAATTAGTCCTATTGACACTGTACCAGTAACATTAAAGCCAGGAATGGATGGACCAAAGGTTAAACAGTGGCCATTGACAGAAGAAAAAATAAAAGCATTA…
>303467_170907_AE1
CCTCAAATCACTCTTTGGCAACGACCCCTTGTCACAATAAAAATAGGAGGACAGCTAAGAGAAGCTCTATTAGATACAGGAGCAGATGATACAGTATTAGAAGATATAAATTTACCAGGAAAATGGAAACCAAAAATGATAGGGGGAATTGGAGGTTTTATCAAAGTAAGGCAATATGATCAGATACCTATAGAAATTTGTGGACAGAAGGCTATAGGCACAGTGTTAGTAGGACCTACACCTGTCAACATAATTGGACGAAATATGCTGACCCAGATTGGTTGTACTTTAAATTTCCCAATTAGTCCTATTGACACTGTACCAGTAACATTAAAGCCAGGAATGGATGGACCAAAGGTTAAACAGTGGCCATTGACAGAAGAAAAAATAAAAGCATTA…
>082208_170824_AE1
~~~~~~~~~~~~~~~TGGCAACGACCCCTTGTCACAATAAAAATAGGAGGGCAGCTGAGAGAAGCTCTATTAGATACAGGAGCAGATGATACAGTATTAGAGGATATAGATTTGCCAGGAAAATGGAAACCAAAAATGATAGGGGGAATTGGAGGTTTTATCAAAGTAAGGCAATATGATCAGATACTTATAGAAATTTGTGGAAAAAGGGCTATAGGTACAGTATTAGTAGGACCTACACCTGTCAACATAATTGGACGAAATATGTTGACTCAGATTGGTTGTACTTTAAATTTTCCAATTAGTCCTATTGACACTGTACCTGTAACATTAAAGCCAGGAATGGATGGACCAAAGGTTAAACAGTGGCCATTGACAGAAGAAAAAATAAAAGCMTTA…
>303458_170831_AE1
CCTCAAATCACTCTTTGGCAACGACCCCTTGTCACAATAAAAATAGGAGGACAGCTGAAAGAAGCTCTATTAGATACAGGAGCAGATGATACAGTATTAGAAGATATAAATTTGCCAGGGAAATGGAAACCAAAAATGATAGGGGGAATTGGAGGTTTTATCAAAGTAAGGCAATATGATCAGRTACTTATAGAAATTTGTGGAAAAAAGGCTATAGGTACAGTGTTAGTAGGACCTACACCTATCAACATAATTGGAMGAAATATGTTGACTCAGATTGGTTGTACATTAAATTTCCCAATTAGTCCTATTGACACTGTACCAGTYACATTAAAACCAGGAATGGATGGACCAAAGGTTAAACAGTGGCCATTGACAGAAGAAAAAATAAAAGCATTA…
>322963_170830_AE1
CCTCAAATCACTCTTTGGCAACGACCCCTTGTCACAATAAAAATAGGAGGACAGCTAAAAGAAGCTCTATTAGATACAGGAGCAGATGATACAGTATTAGAAGATATAAATTTGCCAGGAAAATGGAAACCAAAAATGATAGGGGGAATTGGAGGTTTTATCAAGGTAAGGCAATATGATCAGATAACTATAGAAATTTGTGGGAAAAAGGCTACAGGTACAGTATTAGTGGGACCTACACCTATCAACATAATTGGACGGAATATGTTGACTCAGCTTGGTTGTACTTTAAATTTCCCAATTAGTCMTATTGAWACTGTACCAGTAAMATTAAAGCCAGGAATGGATGGGCCAAAGGTTAAACAGTGGCCATTGACAGAAGAAAAAATAAAAGCATTA…
>322971_170830_AE1
CCTCAAATCACTCTTTGGCAACGACCCCTTGTCACAGTAAGAATAGAAGGACAGCTGAAAGAAGCTCTATTAGATACAGGAGCAGATGATACAGTATTAGAAGATATAAATTTGCCAGGAAAATGRAAACCAAAAATGATAGGGGGAATTGGAGGCTTTATTAAAGTAAGACAATATGATCAGATACTTATAGAAATTTGTGGGAAAAGGGCGATAGGTACAGTGTTGGTAGGACCTACACCTGTCAACATAATTGGACGAAATATGCTGACTCAGATTGGTTGTACTTTAAATTTTCCAATTAGTCCTATTAACACTGTACCAGTAAAATTAAAGCCAGGAATGGATGGACCAAAGGTTAAACAGTGGCCATTGACAGAGGAAAAAATAAAAGCATTG…
>082913_170831_AE1
~~~~~~~~~~~~~~~TGGCAACGACCCCTTGTCACAATAAARATAGGAGGACAGTTGAGAGARGCTCTACTAGATACAGGAGCAGATGATACAGTATTAGAAGATATAAATTTGCCAGGAAAATGGAAACCAAAAATGATAGGGGGAATTGGGGGTTTTATCAAGGTAAGGCAATATGATCAGATACTTATAGAAATTTGTGGAAAAARGGCTATAGGTACAGTGTTGGTAGGACCTACACCTATCAACATAATTGGACGAAATATGTTGACTCAACTTGGKTGYACTTTAAATTTCCCAATTAGTCCTATTGACACTGTACCAGTAACATTAAAGCCAGGAATGGATGGACCAAAGGTTAAACAGTGGCCATTGACAGAAGAAAAAATAAAAGCATTA…
>082916_170831_AE1
~~~~~~~~~~~~~~~TGGCAACGACCCCTTGTCACAATAAARATAGGAGGACAGTTGAGAGARGCTCTACTAGATACAGGAGCAGATGATACAGTATTAGAAGATATAAATTTGCCAGGAAAATGGAAACCAAAAATGATAGGGGGAATTGGGGGTTTTATCAAGGTAAGGCAATATGATCAGATACTTATAGAAATTTGTGGAAAAARGGCTATAGGTACAGTGTTGGTAGGACCTACACCTATCAACATAATTGGACGAAATATGTTGACTCAACTTGGKTGYACTTTAAATTTCCCAATTAGTCCTATTGACACTGTACCAGTAACATTAAAGCCAGGAATGGATGGACCAAAGGTTAAACAGTGGCCATTGACAGAAGAAAAAATAAAAGCATTA…
>303514_171018_AE1
CCTCAAATCACTCTTTGGCAACGACCCCTTGTCACAATAAAAATAGGAGGACAGCTAAGAGAAGCTCTATTAGATACAGGAGCAGATGATACAGTATTAGAAGATATAAATTTGCCAGGAAAATGGAAACCAAAAATGATAGGGGGAATTGGAGGTTTTATCAAGGTAAGGCAATATGATCAGATACCTATAGAAATTTGTGGAAAAAAGGCTATAGGTACAGTGTTAGTAGGACCTACACCTGTCAACATAATTGGACGAAATCTGTTGACTCAGCTTGGTTGTACTTTAAATTTCCCAATTAGTCCTATTGACACTGTACCAGTAACATTAAAGCCAGGAATGGATGGACCAAAGGTTAAACAGTGGCCATTGACAGAAGAAAAAATAAAAGCATTA…
>303486_170927_AE1
~~~~~~~~~~~~~~~TGGCAACGACCCCTTGTCACAATAAAAATAGGAGGAGAGCTAAGAGAAGCTCTATTAGATACAGGAGCAGATGATACAGTATTAGAAGATATAAATTTGCCAGGAAAATGGAAACCAAAAATGATAGGGGGAATTGGAGGTTTTATCAAAGTAAGACAATATGATCAGATAGCTATAGAAATTTGTGGAAAAAGGGCTGTAGGTACAGTGTTAGTAGGACCTACACCTGTCAACATAATTGGGCGAAATATGTTGACTCAGCTTGGTTGTACTTTAAATTTCCCAATTAGTCCTATTGACACTGTACCAGTAACATTAAAGCCAGGAATGGATGGACCAAAGGTTAAACAGTGGCCATTGACAGAAGAAAAAATAAAAGCATTA…
>303495_171010_AE1
CCTCAAATCACTCTTTGGCAACGACCCCTCGTCACAGTAAAAATAGGAGGACAGCTGAAAGAAGCTCTATTAGATACAGGAGCAGATGATACAGTATTAGAAGATATAAATTTACCAGGAAAATGGAAACCAAAAATGATAGGGGGAATTGGAGGGTTTATCAAAGTAAGGCAATATGATCAGATACTTATAGAAATTTGTGGAAAAAGGGCTATAGGTACAGTGTTAGTAGGACCTACACCTGTCAACATAATTGGACGAAATATGTTGACTCAGATTGGTTGTACTTTAAATTTTCCAATTAGTCCTATTGACACTGTACCAGTAACATTAAAGCCAGGAATGGATGGGCCAAAGGTTAAACAGTGGCCATTAACAGAAGAAAAAATAAAAGCATTA…
>092616_170928_AE1
~~~~~~~~~~~~~~~TGGCAACGACCAGTAGTTATAATAAAAATAGAGGGACAGCTAAAAGAAGCTCTATTAGATACAGGAGCAGATGATACAGTATTAGAGGATATAAATTTGCCAGGAAAATGGAAACCAAAAATGATAGGGGGAATTGGAGGTTTTATCAAAGTAAGACAATATGATCAGATAATTATAGAAATTTGTGGAAAAAGGGCTATAGGTACAGTGTTGGTAGGACCCACACCTGTCAACATAATTGGACGAAATATGTTGACTCAGCTTGGTTGTACTTTAAATTTCCCAATTAGTCCTATTGACACTGTACCAGTAACATTAAAGCCAGGAATGGATGGACCAAAGGTYAAACAGTGGCCATTGACAGAAGAAAAAATAAAAGCATTA…
>303537_171025_AE1
CCTCAAATCACTCTTTGGCAACGACCCCTTGTCACAATAAAAATAGGAGGACAGCTAAGAGAAGCTCTATTAGATACAGGAGCAGATGATACAGTATTAGAAGATATAAATTTGCCAGGAAAATGGAAACCAAAAATGATAGGGGGAATTGGAGGTTTTATCAAGGTAAGGCAATATGATCAGATACCCATAGAAATTTGTGGAAAAAAGGCTATAGGTACAGTGTTAGTAGGACCTACACCTGTCAACATAATTGGACGAAATATGTTGACTCAGCTTGGTTGTACTTTAAATTTCCCAATTAGTCCTGTTGACACTGTACCAGTAACATTAAAGCCAGGAATGGATGGACCAAAAGTTAAACAGTGGCCATTGACAGAAGAAAAAATAAAAGCATTA…
>130044_171013_AE1
~~~~~~~~~~~~~~~TGGCAACGACCCCTTGTCACAGTAAAAGTAGAAGGACAGTTGAGAGAAGCTCTATTAGATACAGGAGCAGATGATACAGTRTTAGAAGATATAAATTTGCCAGGAAAATGGAAACCAAAAATGATAGGGGGAATTGGAGGGTTTATCAAAGTAAGACAATATGATCARATACTTATAGAAATTTGTGGAAAAAAGGCTATAGGTACAGTATTAGTAGGACCTACACCTGTCAACATAATTGGACGAAATATGTTGACTCAACTCGGTTGTACTTTAAATTTTCCAATTAGTCCTATTGACACTGTACCAGTAACATTAAAGCCAGGAATGGATGGACCAAAGGTTAAACAGTGGCCATTAACAGAAGAAAAAATAAAAGCATTA…
>303575_171116_AE1
CCTCAAATCACTCTTTGGCAACGACCACTAGTCACAATAAAAGTAGGAGGGCAGCTGAAAGAAGCTCTATTAGATACAGGAGCAGATGATACAGTATTAGAAGATATAAATTTGCCAGGAAAATGGAAACCAAAAATGATAGGGGGAATTGGAGGTTTTATCAAAGTAAGGCAATATGATCAGATACTTATAGAAATTTGTGGAAAAAAGGCTGTAGGTACAGTGTTAGTAGGACCTACACCTGTCAACATAATTGGACGAAATATGTTGACCCAGATTGGTTGTACTTTAAATTTTCCAATTAGTCCTATTGACACTGTACCAGTAACATTAAAACCAGGAATGGATGGACCAAAGGTTAAACAGTGGCCATTGACYGAAGAAAAAATTAAAGCATTA…
>303552_171101_AE1
CCTCAAATCACTCTTTGGCAACGACCCGTTGTCGCAGTAAGAATAGAAGGGCAGCTGAAAGAAGCCCTATTAGATACAGGGGCAGATGATACAGTATTAGAAGATATAAATCTGCCAGGAAAATGGAAACCAAAAATGATAGGGGGAATTGGAGGTTTTATTAAAGTAAGGCAATATGATCAGATACTTATAGAAATTTGTGGAAAACAGGTTAAAGGTACAGTGTTAGTAGGACCTACACCTGTCAACATAATTGGACGAAATATGTTGACTCAACTTGGTTGTACTTTAAATTTTCCAATTAGTCCTGTTGACACTGTACCAGTAACATTAAAGCCAGGAATGGATGGACCAAAGGTCAAACAGTGGCCGTTGACAGAAGAAAAAATAAAAGCACTA…
>303557_171102_AE1
CCTCAAATCACTCTTTGGCAGCGACCCCTCGTTACAATAAAAATAGAAGGACAGCTAAAAGAAGCTCTATTAGACACAGGAGCAGATGATACAGTATTAGAAGATATAAATTTGCCAGGAAAATGGAAACCAAAAATGATAGGGGGAATTGGAGGTTTTATCAAAGTAAGGCAATATGATCAGATACTTATAGAAATTTGTGGAAAAAGGGCTATAGGAACAGTGTTAGTAGGACCTACACCTGTCAACATAATTGGACGAAATATGTTGACTCAGATTGGTTGTACTTTAAACTTCCCAATTAGTCCTATTGACACTGTACCAGTAACATTAAAGCCAGGAATGGATGGACCAAAGGTTAAACAGTGGCCATTGACAGAAGARAAAATAAAAGCATTA…
>303542_171026_AE1
CCTCAAATCACTCTTTGGCAACGACCCCTTGTCACAATAAAAATAGGAGGACAGCTAAGAGAAGCTCTATTAGATACAGGAGCAGATGATACAGTATTAGAAGATATAAATTTACCAGGAAAATGGAAACCAAAAATGATAGGGGGAATTGGAGGTTTTATCAAAGTAAGGCAATATGATCAGATACCTATAGAAATTTGTGGACAGAAGGCTATAGGTACAGTGTTAGTAGGACCTACACCTGTCAACATAATTGGACGAAATATGCTGACCCAGATTGGTTGTACTTTAAATTTCCCAATTAGTCCTATTGACACTGTACCAGTAACATTAAAGCCAGGAATGGATGGACCAAAGGTTAAACAGTGGCCATTGACAGAAGAAAAAATAAAAGCATTA…
>102403_171026_AE1
~~~~~~~~~~~~~~~TGGCAACGACCCCTTGTCACAATAAAAATAGGAGGGCAGCTGAAAGAGGCGCTATTAGATACAGGAGCAGATGATACAGTATTAGAAGATATAAACTTGCCAGGAAAATGGAAACCAAAAATGATAGGGGGAATTGGAGGTTTTATCAAAGTAAGGCAATATGATCAGATACTTATAGAAATTTGTGGAAAAAAGGCTATAGGTACAGTGTTAGTAGGACCTACACCTGTCAACATAATTGGACGAAATATGTTGACTCAGATTGGTTGTACTTTAAATTTCCCAATAAGTCCTATTGACACTGTACCAGTAAAATTAAAGCCAGGAATGGATGGACCAAAGGTTAAACAGTGGCCATTGACAGAAGAAAAAATAAAAGCATTA…
>303548_171031_AE1
CCTCAAATCACTCTTTGGCAACGACCCCTTGTCACAATAAAAATAGGAGGACAGCTGAAAGAAGCTCTATTAGATACAGGAGCAGATGATACAGTATTAGAAGATATAAATTTACCAGGAAAATGGAAACCAAAAATGATAGGGGGAATTGGAGGTTTTATCAAAGTAAGGCAATATGATCAGATACTTATAGAAATTTGTGGAAAAAAGGCTATAGGTACAGTGTTAGTAGGACCTACACCTGTCAACATAATTGGACGAAATATGTTGACTCAGATTGGTTGTACTTTAAATTTCCCAATTAGTCCTGTTGAAACTGTACCAGTAACATTAAAGCCAGGAATGGATGGACCAAAGGTTAAACAGTGGCCATTGACAGAAGAAAAAATAAAAGCATTA…
>103113_171102_AE1
~~~~~~~~~~~~~~~TGGCAACGACCCCTTGTCACAATAAAAATAGAAGGACAACTAAGAGAAGCTCTATTAGATACAGGAGCAGATGACACAGTATTAGAAGATATAAATTTGCCAGGAAAATGGAAACCAAAAATGATAGGGGGAATTGGAGGTTTTATCAAAGTAAGGCAATATGATCAGATAGCTATAGAAATTTGTGGAAAAAAGGCTATAGGTACAGTGTTACTAGGACCTACACCTATCAACATAATTGGACGAAATATGTTGACTCAGCTTGGTTGTACTTTAAATTTCCCAATTAGTCCTATTGACACTGTACCAGTAACATTAAAGCCAGGAATGGATGGACCAAAGGTTAAACAGTGGCCATTGACAGAAGAAAAAATAAAAGCATTA…
>303621_171213_AE1
CCTCAAATCACTCTTTGGCAACGACCCCTTGTCACAATAAAAATAGGAGGACAGCTAAAAGAAGCTCTATTAGATACAGGAGCAGATGATACAGTATTAGAAGATATAAATTTACCAGGAAAATGGAAACCAAAAATGATAGGGGGAATTGGAGGTTTTATCAAAGTAAGGCAATATGATCAGATAACTATAGAAATTTGTGGAAAAAGGGCTATAGGTACAGTGTTAGTAGGACCTACACCTGTCAACATAATTGGACGAAACATGTTGACTCAGCTTGGTTGCACTTTAAATTTCCCAATTAGTCCTATTGACCCTGTACCAGTAACATTAAAGCCAGGAATGGATGGACCAAAGGTTAAACAATGGCCATTGACAGAAGAAAAAATAAAAGCATTA…
>110713_171109_AE1
~~~~~~~~~~~~~~~TGGCAACGACCCCTTGTCACAGTAAAAGTAGRAGGACAGTTGAGAGAAGCYCTATTAGATACAGGAGCAGATGATACAGTATTAGAAGATATAAATTTGCCAGGAAAATGGAAACCAAAAATGATAGGGGGAATTGGAGGTTTTATCAAAGTRAGACAATATGATCAGATACTTATAGAAATTTGTGGAAAAAGGGCTATAGGTACAGTATTAGTAGGACCTACACCTGTCAACATAATYGGACGAAATATGTTGACTCAACTCGGTTGTACTTTAAATTTTCCAATTAGTCCTATTGACACTGTACCAGTAACATTAAAGCCAGGAATGGATGGACCAAAGGTYAAACAGTGGCCATTAACAGAAGAAAAAATAAAAGCATTA…
>303580_171122_AE1
CCTCAAATCACTCTTTGGCAACGACCCCTTGTCACAATAAAAATAGGAGGACAGCTAAGAGAAGCTCTATTAGATACAGGAGCAGATGATACAGTATTAGAAGATATAAATTTGCCAGGAAAATGGAAACCAAAAATGATAGGGGGAATTGGAGGTTTTATCAAGGTAAGGCAATATGATCAGATACCTATAGAAATTTGTGGAAAAAAGGCTATAGGTACAGTGTTAGTAGGACCTACACCTGTCAACATAATTGGACGAAATCTGTTGACTCAGCTTGGTTGTACTTTAAATTTCCCAATTAGTCCTATTGACACTGTACCAGTAACATTAAAGCCAGGAATGGATGGACCAAAGGTTAAACAGTGGCCATTGACAGAAGAAAAAATAAAAGCATTA…
>303585_171122_AE1
CCTCAAATCACTCTTTGGCAACGACCCCTTGTCACAATAAAAATAGGAGGACARCTAAGAGAAGCTCTATTAGATACAGGAGCAGATGATACAGTATTAGAAGATATAAATTTGCCAGGAAAATGGAAACCAAAAATGATAGGGGGAATTGGAGGTTTCATCAAGGTAAGACAATATGATCAGATATCTATAGAAATTTGTGGAAAGAAGGCTATAGGTACAGTRTTAGTAGGACCTACACCTGTCAACATAATTGGACGAAATATGTTGACTCAGATTGGTTGTACTTTAAATTTCCCAATTAGTCCTATTGACACTGTACCAGTAACATTAAAGCCAGGAATGGATGGACCAAAGGTTAAACAGTGGCCATTGACAGAAGAAAAAATAAAAGCATTA…
>303576_171121_AE1
CCTCAAATCACTCTTTGGCAACGACCCCTTGTCACAATAAAAATAGGAGGACAGCTAAAAGAAGCTCTATTAGATACAGGAGCAGATGATACAGTATTAGAAGATATAAATTTGCCAGGAAAATGGAAACCAAAAATGATAGGGGGAATTGGAGGTTTTATCAAGGTAAGGCAATATGATCAGATAACTATAGAAATTTGTGGGAAAAAGGCTACAGGTACAGTATTAGTGGGACCTACACCTGTCAACATAATTGGACGGAATATGTTGACTCAGCTTGGTTGTACTTTAAATTTCCCAATTAGTTCTATTGACACTGTACCAGTAACATTAAAGCCAGGAATGGATGGGCCAAAGGTTAAACAGTGGCCATTGACAGAAGAAAAAATAAAAGCATTA…
>111406_171116_AE1
~~~~~~~~~~~~~~~TGGCAACGACCCCTTGTCACAATAAAAATAGCAGGACAGCTGAAAGAAGCTCTATTAGACACAGGAGCAGATGATACAGTATTAGAAGATATAAATTTRCCAGGAAAATGGAAACCAAAAATGATAGGGGGAATTGGAGGTTTTATCAAAGTAAGGCAATATGATCAGATACTTATAGAAATTTGTGGAAAAAGGGCTATAGGTTCAGTATTAGTAGGACCTACACCAGTCAACATAATTGGGCGAAATATGTTGACTCAGCTTGGTTGTACTTTAAATTTCCCAATTAGTCCTATTGACACTGTACCAGTAACATTAAAGCCAGGAATGGATGGACCAAAGGTTAAACAGTGGCCATTAACAGAAGAAAAAATAAAAGCATTA…
>322698_171024_AE1
CCTCAAATCACTCTTTGGCAACGACCCCTTGTCACAATAAAAATAGGAGGACAGCTAAGAGAAGCTCTATTAGATACCGGAGCAGATGATACAGTATTAGAAGATATAAATTTGCCAGGAAAATGGAAACCAAAAATGATAGGGGGAATTGGAGGTTTTATCAAGGTAAGGCAATATGATCAGATACCTATAGAAATTTGTGGAAAAAAGGCTATAGGTACAGTGTTAGTAGGACCTACACCTGTCAACATAATTGGACGAAATCTGTTGACTCAGCTTGGTTGTACTTTAAATTTCCCAATTAGTCCTATTGACACTGTACCAGTAACATTAAAGCCAGGAATGGATGGACCAAAGGTTAAACAGTGGCCATTGACAGAAGAAAAAATAAAAGCATTA…
>303597_171129_AE1
CCTCAAATCACTCTTTGGCAACGACCCCTTGTCTCAATAAAAATAGGGGGACAGMTAAGAGAAGCTCTATTAGATACAGGAGCAGATGATACAGTATTAGAAGATATAGATTTGCCAGGAAAATGGAAACCAAAAATGATAGGGGGAATTGGAGGTTTTATCAARGTAAGGCAATATGATCAGATACCTATAGAAATTTGTGGAAAAAGGGCTATAGGTACAGTGTTARTAGGACCTACACCTGTCAACATAATTGGACGAAATATGTTGACTCAGCTTGGTTGTACTTTAAATTTTCCAATTAGTCCTATTGACACTGTACCAGTAACATTAAAGCCAGGAATGGATGGACCAAAGGTTAAACAGTGGCCATTGACAGAAGAAAAAATAAAAGCATTA…
>112817_171130_AE1
~~~~~~~~~~~~~~~TGGCAACGACCCCTTGTCACAATAAAAATAGGGGGACAGCTAAGAGAGGCTCTATTAGATACAGGAGCAGATGATACAGTATTTGRAGAGRTAAATTTGACAGGAAAATGGAAACCAAAAATGATAGGGGGAATTGGAGGTTTTATTAAAGTAAGGCAATATGATCAGATACCTATAGAAATTTGTGGAAAAARGGCTATAGGTACAGTGTTAGTAGGACCTACACCTGTCAACATAATTGGAAGGAATATGTTGACTCAGCTTGGTTGTACTTTAAATTTCCCAATTAGTCCTATTGAAACTGTACCAGTAAAATTAAAGCCAGGAATGGATGGACCAAAGGTTAAACAGTGGCCATTGACAGAAGAAAAAATAAAAGCATTA…
>112818_171130_AE1
~~~~~~~~~~~~~~~TGGCAACGACCCATTGTCACAATAAAAGTAGGGGGACAACTGAGAGAAGCTCTATTAGATACAGGAGCAGATGATACAGTATTAGAAGATATAAATTTGCCAGGAAAATGGAAACCAAAAATGATAGGGGGAATTGGAGGTTTTATCAAAGTAAGGCAATATGATCAGATAATGATAGAAATTTGTGGAAAAAAGGCTATAGGTACAGTGTTAGTAGGGCCTACACCTGTCAATATAATTGGACGAAATATGTTGACTCAGATTGGCTGTACTTTGAATTTACCAATTAGTCCTATTGACACTGTACCAGTAAAATTAAAGCCAGGAATGGATGGACCAAGGGTTAAACAGTGGCCATTGACAGAAGAAAAAATAAAAGCATTA…
>303613_171207_AE1
CCTCAAATCACTCTTTGGCAACGACCCCTTGTCACAATAAGAATAGGAGGAGAGCTAAGAGAAGCTCTATTAGATACAGGAGCAGATGATACAGTATTAGAAGATATAAATTTGCCAGGAAAATGGAAACCAAAAATGATAGGGGGAATTGGAGGTTTTATCAAAGTAAGACAATATGATCAGATAGCTATAGAAATTTGTGGAAAAAGGGCTGTAGGTACAGTGTTAGTAGGACCTACACCTGTCAACATAATTGGGCGAAATATGTTGACTCAGCTTGGTTGTACTTTAAATTTCCCAATTAGTCCTATTGACACTGTACCAGTAACATTAAAGCCAGGAATGGATGGACCAAAGGTTAAACAGTGGCCATTGACAGAAGAAAAAATAAAAGCATTA…
>323062_171220_AE1
CCTCAAATCACTCTTTGGCAACGACCCATTGTCACAGTAAAAATAGAGGGACAACTAAAAGAAGCTCTATTAGATACAGGAGCAGATGATACAGTATTAGAAGATATAAATTTGCCAGGAAAATGGAAACCAAAAATGATAGGGGGAATTGGAGGTTTTATTAAGGTAAGGCAATATGATCAAATACTTATAGAAATTTGTGGGAAAAGGGCTATAGGTACAGTATTAGTAGGACCTACACCTGTCAACATAATTGGACGAAATATGTTGACTCAAATTGGTTGTACTTTAAATTTCCCCATTAGTCCTATTAACACTGTACCAGTAAAATTAAAGCCAGGAATGGACGGGCCAAAGGTTAAACAGTGGCCATTGACAGAAGAAAAAATAAAAGCATTA…
>303617_171213_AE1
CCTCAAATCACTCTTTGGCAACGACCAGTAGTTATAATAAAAATAGAGGGACAGCTAAAAGAAGCTCTATTAGATACAGGAGCAGATGATACAGTATTAGAGGATATAAATTTGCCAGGAAAATGGAAACCAAAAATGATAGGGGGAATTGGAGGTTTTATCAAAGTAAGACAATATGATCAGATAATTATAGAAATTTGTGGAAAAAGGGCTATAGGTACAGTGTTGGTAGGACCCACACCTGTCAACATAATTGGACGAAATATGTTGACTCAGCTTGGTTGTACTTTAAATTTCCCAATTAGTCCTATTGACACTGTACCAGTAACATTAAAGCCAGGAATGGATGGACCAAAGGTTAAACAGTGGCCATTGACAGAAGAAAAAATAAAAGCATTA…
>120523_171207_AE1
~~~~~~~~~~~~~~~TGGCAACGACCCATTGTCACAATAAAAGTAGGGGGACAACTGAGAGAAGCTCTATTAGATACAGGAGCAGATGATACAGTATTAGAAGATATAAATTTGCCAGGAAAATGGAAACCAAAAATGATAGGGGGAATTGGAGGTTTTATCAAAGTAMGGCAATATGATCAGATAATGATAGAAATTTGTGGAAAAMAGGCTATAGGTACAGTGTTAGTAGGGCCTACACCTGTCAATATAATTGGACGAAATATGTTGACTCAGATTGGCTGTACTTTGAATTTACCAATTAGTCCTATTGACACTGTACCAGTAAAATTAAAGCCAGGAATGGATGGACCAAGGGTTAAACAGTGGCCATTGACAGAAGAAAAAATAAAAGCATTA…
>120522_171207_AE1
~~~~~~~~~~~~~~~TGGCAACGACCCCTTGTCACAATAAAAATAGGGGGACAGCTAAGAGAGGCTCTATTAGATACAGGAGCAGATGATACAGTATTTGRAGAGRTAARTTTGAYAGGAAAATGGAAACCAAAAATGATAGGGGGAATTGGAGGTTTTATTAAAGTAAGGCAATATGATCAGATACCTATAGAAATTTGTGGAAAAAGGGCTATAGGTACAGTGTTAGTAGGACCTACACCTGTCAACATAATTGGAAGGAATATGTTGACTCAGCTTGGTTGTACTTTAAATTTCCCAATTAGTCCTATTGAAACTGTACCAGTAAAATTAAAGCCAGGAATGGATGGACCAAAGGTTAAACAGTGGCCATTGACAGAAGAAAAAATAAAAGCATTA…
>120507_171207_AE1
cctcaaatcactctttggcaacgaccccttgtcacagtaaaagtaggaggacagttgagagaagctctattagatacaggagcagatgatacagtattagaagatatagatttaccaggaaaatggaaaccaaaaatgatagggggaattggaggttttatcaaagtaagacartatgatcagatacttatagaaatttgtggaaaaagggctataggtacagtattagtaggacctacacctgtcaacataattggacgaaatatgttgactcaacttggctgtactttaaattttccaattagtcctattgacactgtaccagtaaaattaaagccaggaatggatggaccaaaggttaaacartggccattaacagaagaaaaaataaaagcatta…
>303638_171221_AE1
CCTCAAATCACTCTTTGGCAACGACCCCTCGTCACAATAAAGATAGGAGGACAGGTGAAAGAAGCTCTATTAGATACAGGAGCAGATGACACAGTCTTAGAAGATATAAATTTACCAGGAAAATGGAAACCAAAGATGATAGGGGGAATTGGAGGTTTTATCAAAGTAAGGCAATATGATCAGGTACTTATAGAAATTTGTGGAAAAAAGGCTATAGGTACAGTGTTGGTAGGACCTACACCTGTCAACATAATTGGACGAAATATGTTGACTCAGATTGGTTGTACTTTAAATTTTCCAATTAGTCCTATTAACACTGTACCAGTAACATTAAAGCCAGGAATGGATGGACCAAAGGTTAAACAATGGCCATTGACAGAAGAAAAAATAAAAGCATTA…
>303644_171227_AE1
CCTCAAATCACTCTTTGGCAGCGACCCCTTGTCACAGTAAAAGTAGAAGGACAGTTGAGAGAAGCTCTACTAGATACAGGAGCAGATGATACAGTATTAGAAGATATAAATTTGCCAGGAAAATGGAAACCAAAAATGATAGGGGGAATTGGAGGTTTTATCAAAGTAAGGCAATATGATCAGATATCTATAGAAATTTGTGGAAAAAAGGCTATAGGTACAGTGTTGGTAGGACCTACACCTGTCAACATAATTGGACGAAATATGTTGACTCAGCTTGGTTGTACTTTAAATTTCCCAATTAGTCCTATTGACACTGTACCAGTAACATTAAAGCCAGGAATGGATGGACCAAAGGTTAAACAGTGGCCATTGACAGAAGAAAAAATAAAAGCATTA…
>303630_171220_AE1
CCTCAAATCACTCTTTGGCAACGACCCCTTGTCACAATAAAAGTAGGGGGACAGCTGAAAGAAGCTCTATTAGATACAGGAGCAGATGACACAGTATTAGAAGAAATAAATTTGCCAGGAAGATGGAAACCAAAAATGATAGGGGGAATTGGAGGTTTTATCAAGGTAAGACAATATGATCAGATACTTATAGAAATTTGTGGAAAAAAGGCTATAGGTACAGTATTAGTAGGACCTACACCTGTCAACATAATTGGACGAAATATGTTGACTCAGCTTGGTTGTACTTTAAACTTCCCCATAAGTCCTATTGATACTGTACCAGTAACATTAAAGCCAGGAATGGATGGACCAAAGGTTAAACAGTGGCCATTGACAGAAGAAAAAATAAAAGCATTA…
>303633_171220_AE1
CCTCAAATCACTCTTTGGCAACGACCAGTAGTTATAATAAAAATAGAGGGACAGCTAAAAGAAGCTCTATTAGATACAGGAGCAGATGATACAGTATTAGAGGATATAAATTTGCCAGGAAAATGGAAACCAAAAATGATAGGGGGAATTGGAGGTTTTATCAAAGTAAGACAATATGATCAGATAATTATAGAAATTTGTGGAAAAAGGGCTATAGGTACAGTGTTGGTAGGACCCACACCTGTCAACATAATTGGACGAAATATGTTGACTCAGCTTGGTTGTACTTTAAATTTCCCAATTAGTCCTATTGACACTGTACCAGTAACATTAAAGCCAGGAATGGATGGACCAAAGGTTAAACAGTGGCCATTGACAGAAGAAAAAATAAAAGCATTA…
>121901_171221_AE1
CCTCAAATCACTCTTTGGCAACGACCCCTTGTCACAGTAAAAATAGGAGGACAGCTGAAAGAAGCTCTATTAGATACAGGAGCAGATGATACAGTATTAGAAGATATAAATTTGCCAGGAAAATGGAMACCAAAAATGATAGGGGGAATTGGAGGTTTTATCAAAGTAAGACAATATGATCAGGTACCTATAGAAATTTGTGGAAAAAGGGCTATAGGTACAGTGTTAGTAGGACCTACACCTGTCAACATAATTGGACGAAATATGTTGACTCAGATTGGTTGTACTTTAAATCTTCCAATTAGTCCTATTGACACTGTACCAGTAACATTAAAGCCAGGAATGGATGGACCAAAAGTTAAACAGTGGCCATTGACAGAAGAAAAAATAAGAGCATTA…
>303137_170118_AE1
CCTCAAATCACTCTTTGGCAGCGACCCCTTGTCACAATAAAAATAGGAGGACAGCTGAAAGAAGCTCTATTAGATACAGGAGCAGATGATACAGTATTAGAAGATATAAATTTACCAGGAAAATGGAAACCAAAAATGATAGGGGGAATTGGAGGTTTTATCAAAGTAAAGCAATATGATCAAATACTTATAGAAATTTGTGGAAAAAAGGCTATAGGTACAGTTTTAGTAGGACCTACACCTGTCAACATAATTGGACGAAATATGTTGACTCAGATTGGTTGTACTTTAAACTTTCCAATTAGTCCTATTAACACTGTACCAGTAACATTAAAGCCAGGAATGGATGGACCAAAGGTTAAACAGTGGCCATTGACAGAAGAAAAAATAAAAGCATTA…
>303164_170221_AE1
CCTCAAATCACTCTTTGGCAACGACCCCTTGTCACAATAAAAATAGAAGGACAGCTAAAAGAAGCTCTATTAGATACAGGAGCAGATGATACAGTATTAGAAGATATAAATTTGCCAGGAAAATGGAAACCAAAAATGATAGGGGGAATTGGAGGTTTTATCAAAGTAAAGCAATATGATSAGAYAAYTATAGAAATTTGTGGAAAAAGGGCTATAGGTACAGTRTTAGTAGGACCTACACCTGTCAACATAATTGGACGAAATATGTTGACTCAGCTTGGTTGTACTTTAAATTTTCCAATTAGTCCTATTGACACTGTACCAGTAACTTTAAAGCCAGGAATGGATGGCCCAAAGGTTAAACAGTGGCCATTGACAGAAGAAAAAATAAAAGCATTA…
>303193_170314_AE1
CCTCAAATCACTCTTTGGCAACGACCCCTTGTCACAGTAAAAATAGGAGGACAGCAGAGAGAAGCTCTATTAGATACAGGAGCAGATGATACAGTATTAGAAGATATAAATTTGCCAGGAAAATGGAAACCAAAATTGATAGGGGGAATTGGAGGTTTTATCAAAGTAAGGCAATATGATCAGATACTTATAGAAATTTGTGGAAAAAAGGCTATAGGTACAGTATTAGTAGGACCTACACCTGTCAACATAATTGGACGAAATATGTTGACACAGATTGGTTGTACTTTAAATTTTCCAATAAGTCCTATTGACACTGTACCAGTAACATTAAAGCCAGGAATGGATGGACCAAAAGTTAAACAGTGGCCATTGACAGAARAAAAAATAAAAGCATTA…
>303262_170411_AE1
CCTCAAATCACTCTTTGGCAACGACCCGTTGTCACAATAAAAGTAGGGGGACAACTAAGAGAAGCTCTATTAGATACAGGAGCAGATGATACAGTATTAGAAGATATAAATTTGCCAGGAAAATGGAAACCAAAAATGATAGGGGGAATTGGAGGTTTTATCAARGTAAGACAATATGATCAGATACCTATAGAAATTTGTGGAAAAAAGGCTATAGGTACAGTATTAGTAGGACCTACACCTGTCAACATAATTGGGCGAAATATGTTGACTCAACTTGGTTGTACTTTAAATTTCCCCATTAGTCCTATTGAAACTGTACCAGTAAAATTAAAGCCAGGAATGGATGGACCAAAGGTTAAACAGTGGCCATTGACAGAAGAAAAAATAAAAGCATTA…
>303263_170411_AE1
CCTCAAATCACTCTTTGGCAACGACCCCTTGTCACAATAAAAATAGGAGGACAGCTRAAAGAAGCTCTATTAGATACAGGAGCAGATGATACAGTATTAGAAGATATAAATTTGCCAGGAAAATGGAAACCAAAAATGATAGGGGGAATTGGAGGTTTTATCAAAGTAAGGCAATATGATCAAATACTTATAGAAATTTGTGGAAAAAGGGCTATAGGTACAGTGTTAGTAGGACCTACACCTATCAACATAATTGGACGAAACATGTTGACTCAGCTTGGTTGTACTTTAAATTTTCCAATTAGTCCTGTTGACACTGTACCAGTAACATTAAAACCAGGAATGGATGGACCAAAGGTTAAACAGTGGCCATTGACAGAAGAAAAAATTAAAGCATTA…
>303402_170713_AE1
CCTCAAATCACTCTTTGGCAACGACCCCTTGTCACAATAAAAATAGGAGGACAGCTAAAAGAAGCTCTATTAGATACAGGAGCAGATGATACAGTATTAGAAGATATAAATTTGCCAGGAAAATGGAAACCAAAAATGATAGGGGGAATTGGAGGTTTTATCAAGGTAAGGCAATATGATCAGATAWCTATAGAAATTTGTGGAAAAAAGGCTATAGGTACAGTGTTAGTAGGACCTACACCTATCAACATAATTGGACGAAATATGTTGACTCAGCTTGGTTGTACTTTAAATTTCCCAATTAGTCCTATTGACACTGTACCAGTAACATTAAAGCCAGGAATGGATGGACCAAAGGTTAAACAGTGGCCATTGACAGAAGAAAAAATAAAAGCATTA…
>303438_170809_AE1
CCTCAAATCACTCTTTGGCAACGACCAGTAGTTATAATAAAAATAGAGGGACAGCTAAAAGAAGCTCTATTAGATACAGGAGCAGATGATACAGTATTAGAGGATATAAATTTGCCAGGAAAATGGAAACCAAAAATGATAGGGGGAATTGGAGGTTTTATCAAAGTAAGACAATATGATCAGATAATTATAGAAATTTGTGGAAAAAGGGCTATAGGTACAGTGTTGGTAGGACCCACACCTGTCAACATAATTGGACGAAATATGTTGACTCAGCTTGGTTGTACTTTAAATTTCCCAATTAGTCCTATTGACACTGTACCCGTAACATTAAAGCCAGGAATGGATGGACCAAAGGTTAAACAGTGGCCATTGACAGAAGAAAAAATAAAAGCATTA…
>303521_171019_AE1
CCTCAAATCACTCTTTGGCAACGACCCCTTGTCACAATAAAAGTAGGAGGACAGTTGAGAGAAGCTCTATTAGATACAGGAGCAGATGATACAGTGTTAGAAGACATARATTTACCAGGAAAATGGAAACCAAAAATGATAGGGGGAATTGGAGGTTTTATCAAGGTAAGGCAATATGATCAAATACCTATAGAAATTTGTGGAAAAAGGGCTATAGGTACAGTGTTAGTAGGACCTACACCTGTCAACATAATTGGACGAAACATGTTGACTCAGCTTGGKTGTACTTTAAATTTTCCAATTAGTCCTATTGACACTGTACCAGTAAMATTAAAGCCAGGAATGGATGGGCCAAAGGTTAAACAGTGGCCATTGACAGAAGAAAAAATAAAAGCATTA…
>303624_171219_AE1
CCTCAAATCACTCTTTGGCAGCGACCCCTTGTCACAATAAAAATAGRAGGACAGTTGAGAGAAGCTCTACTAGATACAGGAGCAGATGATACAGTATTAGAAGATATAAATTTGCCAGGAAAATGGAAACCAAAAATGATAGGGGGAATTGGAGGTTTTATCAAAGTAAGGCAATATGAAGAGATACTTATAGAAATTTGTGGAAAAAAGGCTATAGGTACAGTGTTGGTAGGACCTACACCTGTCAACATAATTGGACGAAATATGTTGACTCAGCTTGGTTGTACTTTAAATTTCCCAATTAGTCCTATTGACACTGTACCAGTAACATTAAAGCCAGGAATGGATGGACCAAAGGTTAAACAGTGGCCATTGACAGAAGAAAAAATAAAAGCATTA…
>303682_180116_AE1
~~~~~~~~~~~~~~~TGGCAACGACCCCTTGTCACAATAAAAATAGGAGGACAGCTGAAAGAAGCTCTATTAGATACAGGAGCAGATGATACAGTATTAGAAGATATAAATTTGCCAGGGAAATGGAAACCAAAAATGATAGGGGGAATTGGAGGTTTTATCAAAGTAAGGCAATATGATCAGATACTTATAGAAATTTGTGGAAAAAAGGCTATAGGTACAGTGTTAGTAGGACCTACACCTATCAACATAATTGGACGAAATATGTTGACTCAGATTGGTTGTACATTAAATTTCCCAATTAGTCCTGTTGACACTGTACCAGTTACATTAAAGCCAGGAATGGATGGACCAAAGGTTAAACAGTGGCCATTGACAGAAGAAAAAATAAAAGCATTA…
>010913_180111_AE1
~~~~~~~~~~~~~~~TGGCAACGACCCCTTGTCACARTAAAAATAGGRGGACAGCTRARAGAAGCTCTATTAGATACAGGAGCAGATGATACAGTATTAGAAGATATAAATTTGCCAGGAAAATGGAAACCAAAAATGATAGGGGGAATTGGAGGTTTTATCAAAGTAAGGCAATATGATCAGATACCTATAGAAATTTGTGGAAAAAAGGCTATAGGTACAGTATTAGTAGGACCTACACCTGTCAACATAATTGGGCGAAATATGTTGACTCAGCTTGGTTGTACTTTAAATTTCCCAATTAGTCCTATTGACACTGTACCAGTAACATTAAAGCCAGGAATGGATGGACCAAAGGTTAAACAGTGGCCATTGACAGAAGAAAAAATAAAAGCATTA…
>011612_180118_AE1
~~~~~~~~~~~~~~~TGGCAACGACCCCTTGTCRCARTAAAAATAGAAGGACAGTTGAGAGAAGCTCTACTAGATACAGGAGCAGATGATACAGTATTAGAAGATATAAATTTGCCAGGAAAATGGAAACCAAAAATGATAGGGGGAATTGGAGGTTTTATCAAAGTAARGCAATATGATCAGRTACTTATAGAAATTTGTGGAAAAAAGGCTATAGGTACAGTGTTGGTAGGACCTACACCTGTCAACATAATTGGACGAAATATGTTGACTCAGATTGGTTGTACTTTAAATTTCCCAATTAGTTCTATTGACACTGTACCAGTAACATTAAAGCCAGGAATGGATGGACCAAARGTTAAACAGTGGCCATTGACAGAAGAAAAAATAAAAGCATTA…
>011617_180118_AE1
~~~~~~~~~~~~~~~TGGCAACGACCCCTTGTCACAGTAAAAGTAGGAGGACAGTTGAGAGAAGCTCTATTAGATACAGGAGCAGATGATACAGTATTAGAAGATATAAATTTGCCAGGAAAATGGAAACCAAAAATGATAGGGGGAATTGGAGGTTTTATCAARGTAAGACAATATGATCAGATACTTATAGAAATTTGTGGAAAAAGGGCTATAGGTACAGTRTTAGTAGGACCTACACCTGTCAACATAATTGGACGAAATATGTTGACTCAACTYGGTTGTACTTTAAATTTTCCAATTAGTCCTATTGACACTGTACCAGTAACATTAAAGCCAGGAATGGATGGACCAAAGGTTAAACAGTGGCCATTAACAGAAGAAAAAATAAAAGCATTA…
>011621_180118_AE1
~~~~~~~~~~~~~~~TGGCAACGACCCCTTGTCACAATAAAAATAGGAGGAGAGCTAAGAGAGGCTCTGTTAGATACAGGAGCAGATGATACAGTATTAGAAGATATAAATTTGCCAGGAAAATGGAAGCCAAAAATGATAGGGGGAATTGGAGGTTTTATCAAAGTAAGGCAATATGATCAGATACCTATAGAAATTTGTGGAAAAAGGGCTATAGGTACAGTGTTAGTAGGACCTACACCTGTCAACATAATTGGACGAAATATGTTGACTCAGCTTGGTTGTACTTTAAATTTCCCAATTAGTCCTATTGAAACTGTACCAGTAAAATTAAAGCCAGGAATGGATGGACCAAAGGTTAAACAGTGGCCATTGACAGAAGAAAAAATAAAAGCATTA…
>303710_180206_AE1
~~~~~~~~~~~~~~~TGGCAGCGACCCATAGTCCCAGTAAGAATAGGAGGACAGCTGAGAGAAGCTCTATTAGATACAGGAGCAGATGATACAGTATTAGAAGATATAAATTTGCCAGGAAAATGGAAGCCAAAAATGATAGGGGGAATTGGAGGTTTTATCAAAGTAAGACAATATGATCAGATACTTATAGAAATTTATGGAAAAAAGGCTATAGGTACAGTATTAGTAGGACCTACACCTGTCAACATAATTGGACGAAATATGTTGACTCAGATTGGTTGTACTTTAAATTTCCCAATTAGTCCTATTAACACTGTACCAGTCACATTAAAACCAGGAATGGATGGACCAAAGGTTAAACAGTGGCCATTGACAGAAGAAAAAATAAAAGCATTA…
>303726_180228_AE1
~~~~~~~~~~~~~~~TGGCAACGACCCCTTGTCACAATAAAAGTAGAAGGACAGCTAAGAGAAGCTCTATTAGACACAGGAGCAGATGATACAGTATTAGAAGATATAAATTTGCCAGGAAAATGGAAACCAAAAATGATAGGGGGAATTGGAGGTTTTATCAAGGTAAGGCAATATGATCAGATACTTATAGAAATTTGTGGAAAAAGAGCTATAGGTACAGTRTTAGTAGGACCTACACCTGTCAACATAATTGGACGAAATATGTTGACTCAGCTTGGTTGTACTTTAAATTTyCCAATTAGTCCTATTGACACTGTACCAGTAACATTAAAGCCAGGAATGGATGGACCAAAGGTTAAACAGTGGCCATTAACAGAAGAAAAAATAAAAGCATTA…
>020602_180208_AE1
~~~~~~~~~~~~~~~TGGCAACGACCCCTTGTCACAGTAAAAATAGGGGGACAGCTGAAAGAAGCTCTATTAGATACAGGAGCAGATGATACAGTATTAGAAGATATAAATTTGCCAGGAAAATGGAAACCAAAAATGATAGGGGGAATTGGAGGTTTTATCAAAGTAAGGCAATATGATCAGGTACTTATAGAAATTTGTGGAAAAAGGGCTATAGGTACAGTRTTAGTRGGACCTACCCCTGTCAACATAATTGGACGAAATATGTTGACTCAGATTGGTTGTACTTTAAATTTTCCAATTAGTCCTATTGACACTGTACCAGTAACATTAAAGCCAGGAATGGATGGACCAAAAGTYAAACAGTGGCCATTGACAGAAGAAAAAATAAGAGCATTA…
>020615_180208_AE1
~~~~~~~~~~~~~~~TGGCAACGACCCCTTGTCACAATAAAAATAGGAGGGCAGCTAAGAGAAGCTCTATTAGATACAGGAGCAGATGATACAGTATTAGAAGATATAAATTTGCCAGGAAAATGGAAACCAAAAATGATAGGGGGAATTGGAGGTTTTATCAAGGTAAGRCAATATGATCAGATACCTATAGAAATTTGTGGAAAAAAGGCTATAGGTACAGTGTTAGTAGGACCTACACCTGTCAACATAATTGGACGAAATATGTTGACTCAGCTTGGTTGTACTTTAAATTTYCCAATTAGTCCTATTGACACTGTACCAGTAAMATTAAAGCCAGGAATGGATGGACCAAAGGTTAAACAGTGGCCATTGACAGAAGAAAAAATAAAAGCATTA…
>303760_180314_AE1
~~~~~~~~~~~~~~~TGGCAACGACCCCTTGTCACAATAAAAATAGGAGGACAGCTGAAAGAAGCTCTATTAGATACAGGAGCAGATGATACAGTATTAGAAGATATAAATTTGCCAGGAAAATGGAAACCAAAAATGATAGGGGGAATTGGAGGTTTTATCAAAGTAAGGCAATATGATCAAATACTTATAGAAATTTGTGGAAAAAAGGCTATAGGTACAGTGTTAGTAGGACCTACACCTATCAACATAATTGGACGAAACATGTTGACTCAGCTTGGTTGTACTTTAAATTTTCCAATTAGTCCTGTTGACACTGTACCWGTARCATTAAAACCAGGAATGGATGGACCAAAGGTTAAACAGTGGCCATTGACAGAAGAAAAAATTAAAGCATTA…
>022726_180301_AE1
CCTCAAATCACTCTTTGGCAACGACCCCTTGTCACAGTAAAAATAGGGGGACAGCTGAAAGAAGCTCTATTAGATACAGGAGCAGATGATACAGTATTAGAAGAYATAAATTTGCCAGGAAAATGGAAACCAAAAATGATAGGGGGAATTGGAGGTTTTATCAAAGTAAGGCAATATGATCAGGTACTTATAGAAATTTGTGGAAAAAGGGCTATAGGTACAGTATTAGTAGGACCTACCCCTGTCAACATAATTGGACGAAATATGTTGACTCAGATTGGTTGTACTTTAAATTTTCCAATTAGTCCTATTGACACTGTACCAGTAACATTAAAGCCAGGAATGGATGGACCAAAAGTTAAACAGTGGCCATTGACAGAAGAAAAAATAAGAGCATTA…
>303737_180306_AE1
~~~~~~~~~~~~~~~TGGCAACGACCCCTAGTCACAATAAAAATAGGAGGACAGCTAAAAGAAGCTCTATTAGATACAGGAGCAGATGATACAGTATTAGAAGATATAAATTTGCCAGGAAAATGGAAACCAAAAATGATAGGGGGAATTGGAGGTTTTATCAAAGTAAGGCAATATGATCAAATACTTATAGAAATTTGTGGAAAAAAGGCTATAGGTACAGTGTTAGTAGGACCTACACCTGTCAACATAATTGGACGAAATATGTTGAYTCAGCTTGGTTGTACTCTAAATTTTCCAATTAGTCCTATTGACACTGTACCAGTAACACTAAAACCAGGAATGGATGGACCAAAGGTTAAACAGTGGCCATTGACAGAAGAAAAAATAAAAGCATTA…
>303734_180306_AE1
~~~~~~~~~~~~~~~TGGCAACGACCAGTTGTCACAGTGAGAATAGAAGGACAGCTAAAAGAAGCTCTATTAGATACAGGGGCAGATGATACAGTATTAGAAGATATAAATTTGCCAGGAAAATGGAAACCAAAAATGATAGGGGGAATTGGAGGTTTTATCAAAGTAAGGCAATATGATCAGATACTTATAGAAATTTGTGGAAAACAGGCTATAGGTACAGTGTTAGTAGGACCTACACCTGTCAACATAATTGGACGAAATATGTTGACTCAGATTGGTTGTACTTTAAATTTTYCAATTAGTCCTGTTGACACTGTACCAGTAAAATTAAAGCCAGGAATGGATGGACCAAAGGTCAAACAGTGGCCATTGACAGAAGAAAAAATAAAAGCACTA…
>030602_180308_AE1
~~~~~~~~~~~~~~~TGGCAACGACCCCTTGTCACAATAAAAATAGGAGGACAGCTAAGGGAAGCTCTATTAGATACAGGAGCAGATGATACAGTATTAGAAGATATAAATTTGCCAGGAAAATGGAAACCAAAAATGATAGGGGGAATTGGAGGTTTTATCAAAGTCARGCAATATGATCAGATACCTATAGAAATTTGTGGAAAAAGGGCTATAGGTACGGTGTTAGTAGGACCTACACCTGTCAACATAATTGGACGAAATATGTTGACTCAGCTTGGTTGTACTTTAAATTTCCCAATTAGTCCTATTGACACTGTACCAGTAACATTAAAACCAGGAATGGATGGACCAAAGGTTAAACAGTGGCCATTGACAGAAGAAAAAATAAAAGCATTA…
>030619_180308_AE1
~~~~~~~~~~~~~~~TGGCAGCGACCCCTTGTCACAATAAAAATAGGAGGGCAGCTAAGAGAAGCTCTATTAGATACAGGAGCAGATGATACAGTATTAGAAGATATAAATTTGCCAGGAAAATGGAAACCAAAAATGATAGGGGGAATTGGAGGTTTTATCAAGGTAAGGCAATATGATCAGATACCTATAGAAATTTGTGGAAAAAAGGCTATAGGTACAGTGTTAGTAGGACCTACACCTGTCAACATAATTGGACGAAATATGTTGACCCAGCTTGGATGTACTTTAAATTTCCCAATTAGTCCTATTGACACTGTACCAGTAACATTAAAGCCAGGAATGGATGGACCAAAGGTTAAACAGTGGCCATTGACAGAAGAAAAAATAAAAGCATTA…
>031315_180315_AE1
~~~~~~~~~~~~~~~TGGCAACGACCCCTCGTCACAATAAAAATAGGAGGACAGCTGAGGGAAGCTCTATTAGATACAGGAGCAGATGATACAGTATTAGAAGATATAAATTTGCCAGGAAAATGGAAACCAAAAATGATAGGGGGAATTGGAGGTTTTATCAAAGTAAGGCAATATGATCAGATACTTATAGAAATTTGTGGAAAAAAGGCTATAGGTACAGTGTTAGTRGGACCTACACCTGTCAACATAATTGGACGAAATATGTTGACTCAGATGGGTTGTACTTTAAATTTTCCAATTAGTCCTATTGACACTGTACCAGTAAAATTAAAGCCAGGAATGGATGGACCAAAAGTTAAACAGTGGCCATTGACAGAAGAAAAAATAATAGCATTA…
>032001_180322_AE1
~~~~~~~~~~~~~~~TGGCARCGACCCCTTGTCACAATAAAAATAGGAGGACAGCTGAAaGAAGCTCTATTAGATACAGGAGCAGATGATACAGTATTAGAAGATATAAATTTGCCAGGAAAATGGAAACCAAAAATGATAGGGGGAATTGGAGGTTTTATCAARGTAAGACAATATGATCAGATACTGATAGAAATTTGTGGAAAAAAGGCTATAGGTACAGTGTTAGTAGGACCTACACCTGTCAACATAATTGGACGAAATATGTTGACTCAGATTGGTTGTACTTTAAATTTCCCAATTAGCCCTATTGACACTGTACCAGTAACATTAAAACCAGGAATGGATGGACCAAGGGTTAAACARTGGCCATTAACAGAAGAAAAAATAGAAGCATTA…
>032709_180329_AE1
~~~~~~~~~~~~~~~TGGCAACGACCTCTTGTCATAATAAAAATAGGGGGACAGCTAAGAGAAGCTCTATTAGATACAGGAGCAGATGATACAGTATTAGAAGATATAGATTTGCCAGGAAAATGGAAACCAAAAATGATAGGGGGAATTGGAGGTTTTATCAAAGTAAGRCAATATGATCAgATACCTATAGAAATTTGTGGAAAAAAGGCTATAGGTACAGTGTTAGTAGGACCTACACCTGTCAACATAATTGGACGAAATATGTTGACTCAGCTTGGTTGTACTTTAAATTTCCCAATTAGTCCTATTGACACTGTACCAGTAaaATTAAAGCCAGGAATGGATGGACCAAAGGTTAAACAGTGGCCATTGACAGAAGAAAAAATAAAAGCATTA…
>303815_180412_AE1
~~~~~~~~~~~~~~~TGGCAACGACCCCTTGTCACAATAAAAATAGGAGGACAGYTAAGAGAAGCTCTATTAGACACAGGAGCAGATGATACAGTATTAGAAGATATAAATTTGCCAGGAAAATGGAAACCAAAAATGATAGGGGGAATTGGAGGTTTTATCAAGGTAAGGCAATATGATGAAATACCTATAGAAATTTGTGGAAAAAGGGCTGTAGGTACGGTGTTAATAGGACCTACACCTGTCAACATAATTGGACGAAATATGTTGACTMAGCTTGGTTGTWCTTTAAATTTCCCAATTAGTCCTATTGACACTGTACCAGTATCATTAAAACCAGGAATGGATGGGCCAAAGGTTAAACAGTGGCCATTGACAGAAGAAAAAATAAAAGCATTA…
>303800_180403_AE1
~~~~~~~~~~~~~~~TGGCAACGACCCCTTGTCACAATAAAAATAGGAGGACAGCTAAGAGAAGCTCTATTAGATACAGGAGCTGATGATACAGTATTAGAAGATATAAATTTGCCAGGAAAATGGAAACCAAAAATGATAGGGGGAATTGGAGGTTTTATCAAAGTAAGGCAATATGATCAGATACCTATAGAAATTTGTGGAAAAAGGGCTATAGGTACGGTGTTAATAGGACCTACACCTGTCAACATAATTGGACGAAATATGTTGACTCAGCTTGGTTGTACTTTAAATTTCCCAATTAGTCCTATCGACACTRTACCAGTAACATTAAAGCCAGGAATGGATGGACCAAAGGTTAAACAATGGCCATTGACAGAAGAAAAAATAAAAGCATTA…
>303833_180419_AE1
~~~~~~~~~~~~~~~TGGCAGCGACCCCTCGTCACAATAAAAATAGAAGGACAGCTAAAAGAAGCTCTATTAGACACAGGAGCAGATGATACAGTATTAGAAGATATAAATTTGCCAGGAAAATGGAAACCAAAAATGATAGGGGGAATTGGAGGTTTTATCAAAGTAAGGCAATATGATCAGATACTTATAGAAATTTGTGGAAAAAGGGCTATAGGAACAGTGTTAGTAGGACCTACACCTGTCAACATAATTGGACGAAATATGTTGACTCAGCTTGGTTGTACTTTAAACTTCCCAATTAGTCCTATTGACACTGTACCAGTAACATTAAAGCCAGGAATGGATGGACCAAAGGTTAAACAGTGGCCATTGACAGAAGAAAAAATAAAAGCATTA…
>322835_180417_AE1
~~~~~~~~~~~~~~~TGGCARCGACCCCTTGTCRCAATAAAAATAGGAGGACAGCTAAAAGAAGCTCTATTAGATACAGGAGCAGATGATACAGTATTAGAAGATATAAATTTACCAGGAAAATGGAAACCAAAAATGATAGGGGGAATTGGAGGTTTTATCAAAGTAAGGCAATATGATCARATAGCTATAGAAATTTGTGGAAAAAGGGCTATAGGTACAGTGTTAGTAGGACCTACACCTGTCAACATAATTGGACGAAAYATGTTGACTCAGCTTGGKTGCACTTTAAAYTTCCCAATTAGTCCTATTGACACTGTACCAGTAACATTAAAGCCAGGAATGGATGGACCAAAGGTTAAACAGTGGCCATTGACAGAAGAAAAAATAAAAGCATTA…
>323208_180413_AE1
~~~~~~~~~~~~~~~tggcaacgaccccttgtcacaataaaaatagggggacaactaaaagaagctctattagatacaggagcagatgatacagtattagaagatataaatttgccaggaaaatggaaaccaaaaatgatagggggaattggaggttttatcaaggtaaggcaatatgatcagatacctatagaaatttgtggaaaaaaggctataggtacagtattrgtaggacctacacctatcaatataattggacgaaatatgttgactcaacttggttgtactttaaatttccccattagtcctattgaaactgtaccagtaaaattaaagccaggaatggatggaccaaaggttaaacagtggccattgacagaagaaaaaataaaagcatta…
>303835_180419_AE1
~~~~~~~~~~~~~~~TGGCARCGACCCCTTGTCRCAATAAAAATAGGAGGACAGCTAAAAGAAGCTCTRTTAGATACAGGAGCAGATGATACAGTATTAGAAGATATAAATTTACCAGGAAAATGGAAACCAAAAATGATAGGGGGAATTGGAGGTTTTATCAAAGTAAGGCAATATGATCARATAGCTATAGAAATTTGTGGRAAAAGGGCTATAGGTACAGTGTTAGTAGGACCTACACCTGTCAACATAATTGGACGAAACATGTTGACTCAGCTTGGKTGCACTTTAAAYTTCCCAATTAGTCCTATTGACACTGTACCAGTAACATTAAAGCCAGGAATGGATGGACCAAAGGTTAAACAGTGGCCATTGACAGAAGAAAAAATAAAAGCATTA…
>041702_180419_AE1
~~~~~~~~~~~~~~~TGGCAACGACCCCTTGTCACAATAAAAATAGAAGGACAGCTAAAAGAAGCTCTATTAGATACAGGAGCAGATGATACAGTATTAGAAGATATAAATTTGCCAGGAAAATGGAAACCAAAAATGATAGGGGGAATTGGAGGTTTTATCAAAGTAAGGCAATATGATCAGATACAGATAGAAATTTGTGGAAAAAAGGCTATAGGTACAGTGCTAGTAGGACCTACACCTGTTAACATAATTGGACGAAATATGTTGACTCAGMTTGGTTGTACTTTAAWTTTTCCAATTAGTCCTATTGACACTGTACCAGTAAAATTAAAACCAGGAATGGATGGACCAAAGGTTAAACAATGGCCATTGACAGAAGAAAAAATAAAAGCATTA…
>303861_180508_AE1
~~~~~~~~~~~~~~~TGGCAACGACCCCTTGTCACAATAAAAATAGGAGGACAGCTAAGAGAAGCTCTATTAGATACAGGAGCAGATGATACAGTATTAGAAGATATAAATTTGCCAGGAAAATGGAAACCAAAAATGAYAGGGGGAATTGGAGGTTTTATCAAGGTAAAGCAGTATGATCAGATACCTATAGAAATTTGTGGAAAAAGGGCTATAGGTACAGTGTTAGTAGGACCTACACCTGTCAACATAATTGGGCGAAATATGTTGACTCAGCTTGGTTGTACTTTAAATTTCCCAATTAGTCCTATTGACACTGTACCAGTAACATTAAARCCAGGAATGGATGGACCAAAGGTTAAACAGTGGCCATTGACAGAAGAAAAAATAAAAGCATTA…
>042421_180426_AE1
~~~~~~~~~~~~~~~TGGCAACGACCCCTTGTCACAATAAAAATAGAAGGACAGCTAAAAGAAGCTCTATTAGATACAGGAGCAGATGATACAGTATTAGAAGATATAGATTTGCCAGGGAGATGGAAACCAAAAATGATAGGGGGAATTGGAGGTTTTATTAAAGTAAGGCAATATGATCAGATACTTATAGAAATTTGTGGAAAAAGGGCTATAGGTACAGTGTTAGTAGGACCTACACCTGTTAACATAATTGGACGAAATATGTTGACTCAGATTGGTTGTACTTTAAATTTCCCAATTAGTCATATTGACACTGTACCAGTAACATTAAAGCCAGGAATGGATGGACCAAAGGTTAAACAGTGGCCATTAACAGAAGAAAAAATAAAAGCATTG…
>050201_180504_AE1
~~~~~~~~~~~~~~~TGGCAACGACCCCTCRTCCCAATAAAAATAGGAGGACAGGTGAGAGAGGCTCTATTAGATACAGGAGCAGATGATACAGTATTAGAAGATATAAATTTACCAGGGAAATGGAAACCAAAAATGATAGGGGGAATTGGAGGTTTTATCAAAGTAAGGCAATATGATCAGATACYTATAGAAATTTGTGGAAAAAAGGCTATAGGTACAGTGTTAGTAGGACCTACACCTGTCAACATAATTGGACGAAATATGTTGACTCAGCTTGGTTGTACTTTAAATTTTCCAATTAGTCCTGTTGACACTGTACCAGTAACACTAAAGCCAGGAATGGATGGACCAAAGGTTAAACAGTGGCCATTGACAGAAGAAAAAATAAAAGCATTA…
>050203_180504_AE1
CCTCAAATCACTCTTTGGCAACGACCCCTTGTCACAATAAGGATAGAAGGACAGCTGAAAGAAGCTCTATTAGATACAGGAGCAGATGATACAGTATTAGAAGATATAAATTTGCCAGGGAAATGGAAACCAAAAATGATAGGGGGAATTGGAGGTTTTATCAAAGTAAGGCAATATGATCAGATACTTATAGAAATTTGTGGAAAAAGGGCTATAGGTACAGTGTTAGTAGGACCTACACCTGTCAACATAATTGGGCGAAATATGTTGACTCAGATTGGTTGTACTTTAAATTTCCCAATTAGTTCTATTGACACTGTACCAGTTACATTAAAGCCAGGAATGGATGGACCAAAGGTTAAACAATGGCCATTGACAGAAGAAAAAATAAAAGCATTA…
>303870_180515_AE1
~~~~~~~~~~~~~~~TGGCAGCGACCCCTTGTCTCAATAAAAATAGGAGGACAGMTAAGAGARGCTCTATTAGATACAGGAGCAGATGATACAGTATTAGAAGAYATAAATTTGCCAGGAAAATGGAAACCAAAAATGATAGGGGGAATTGGAGGTTTTATCAAGGTAAGGCAATATGATCAGGTACCTATAGAAATTTGTGGAAAAAGGGCTATAGGTACAGTGTTAGTAGGACCTACACCTGTCAACATAATTGGACGAAATATGTTGACTCAGCTTGGTTGTACTTTAAATTTCCCAATTAGTCCTATTGACACTGTACCAGTAACATTAAAGCCAGGAATGGATGGACCAAAGGTTAAACAGTGGCCATTGACAGAAGAAAAAATAAAAGCATTA…
>050822_180510_AE1
~~~~~~~~~~~~~~~TGGCAACGACCCCTTGTCACAATAAAAATAGGGGGACAGCTGAGAGAAGCTCTATTAGATACAGGAGCAGATGATACAGTATTAGAAGATATAAATTTACCAGGAAAATGGAAACCAAAAATGATAGGGGGAATTGGAGGTTTTATCAAAGTAAGGCAATATGATCAGATACTGATAGAAATTTGTGGAAAAAAGGCTATTGGTACAGTGCTAGTAGGACCTACACCTGTCAACATAATTGGACGAAACATGTTGACTCAGCTTGGTTGTACTTTAAATTTTCCAATTAGTCCTATTGACACTGTACCAGTAACATTAAAACCAGGAATGGATGGACCAAAAGTTAAACAATGGCCATTGACAGAAGAAAAAATAAAAGCATTA…
>303886_180522_AE1
~~~~~~~~~~~~~~~TGGCAACGACCCCTTGTCACAGTAAAAATAGAAGGACAGCTAAGAGAAGCTCTATTAGATACAGGAGCAGATGATACAGTATTAGAAGATATAAATTTACCAGGAAAATGGAAGCCAAAAATGATAGGGGGAATTGGAGGTTTTATCAAGGTAAGGCAATATGATCAGATACTTATAGAAATTTGTGGAAAAAGGGCTATAGGTACAGTATTAGTAGGACCTACACCTGTCAACATAATTGGACGAAATATGTTGACTCAGATTGGTTGTACRTTAAATTTCCCAATTAGTCCTATTGACACTGTACCAGTAACATTAAAGCCAGGAATGGATGGACCAAAGGTTAAACAGTGGCCATTGACAGAAGAAAAAATAAAAGCATTA…
>052222_180524_AE1
CCTCAAATCACTCTTTGGCAGCGACCCSTTGTCRCAATAARARTAGAAGGACAGTTGAGAGAAGCTCTACTAGACACAGGAGCAGATGATACAGTATTAGAAGATATAAATTTGCCAGGAAAATGGAAACCAAAAATGATAGGGGGAATTGGAGGTTTTATCAAAGTAAGGCAATATGATCAGATACTTATAGAAATTTGTGGAAAAAAGGCTATAGGTACAGTGTTGGTAGGACCTACACCTGTCAACATAATTGGACGAAATATGTTGACTCAGCTTGGTTGTACTTTAAATTTCCCAATTAGTCCTATTGACACTGTACCAGTAACATTAAAGCCAGGAATGGATGGACCAAAGGTTAAACAGTGGCCATTGACAGAAGAAAAAATAAAAGCATTA…
>303900_180530_AE1
~~~~~~~~~~~~~~~TGGCAACGACCCCTTGTCACAATAAAAATAGGAGGACAGCTAAGAGAAGCTyTATTAGACACAGGAGCAGATGATACAGTATTAGAAGATATAAATTTGCCAGGAAAATGGAAACCAAAAATGATAGGGGGAATTGGAGGTTTTATCAAGGTAAAGCAATATGATCAAATACCTATAGAAATTTGTGGGAAAAAGGCTATAGGTACAGTGTTAGTAGGACCTACACCTGTCAACATAATTGGACGAAATCTGTTGACTCAGCTTGGTTGTACTTTAAATTTCCCAATTAGTCCTATTGACACTGTACCAGTAACATTAAAGCCAGGAATGGATGGACCAAAGGTTAAACAGTGGCCATTGACAGAAGAAAAAATAAAAGCATTA…
>303896_180529_AE1
~~~~~~~~~~~~~~~TGGCAACGACCCCTTGTCACAATAAAAATAGGAGGGCAGCTAAGAGAAGCTCTATTAGATACAGGAGCAGATGATACAGTATTAGAAGATATAAATTTGCCAGGAAAATGGAAACCAAAAATGATAGGGGGAATTGGAGGTTTTATCAAGGTAAGGCAATATGATCAGATACCTATAGAAATTTGTGGAAAAAAGGCTATAGGTACAGTGTTAGTAGGACCTACACCTGTCAACATAATTGGACGAAATATGTTGACTCAGCTTGGTTGTACTTTAAATTTCCCAATTAGTCCTATTGACACTGTACCAGTAACATTAAAGCCAGGAATGGATGGACCAAAGGTTAAACAGTGGCCATTGACAGAAGAAAAAATAAAAGCATTA…
>052224_180524_AE1
~~~~~~~~~~~~~~~TGGCAACGACCCCTTGTCACAATAAGAATAGGAGGGCAGCTGAAAGAAGCGCTATTAGATACAGGAGCAGATGATACAGTATTAGAAGATATAAACTTGCCAGGAAAATGGAAACCAAAAATGATAGGGGGAATTGGAGGTTTTATCAAAGTAAGACAATATGATCAGATACCTATAGAAATTTGTGGAAAAAGGGCTATAGGTACAGTGTTAGTAGGACCTACACCTGTCAACATAATTGGACGAAATATGTTGACTCAGCTTGGTTGTACTTTAAATTTCCCAATTAGTCCTATTGACACTGTACCAGTAAAATTAAAGCCAGGAATGGATGGACCAAAGGTTAAACAGTGGCCATTGACAGAAGAAAAAATAAAAGCATTA…
>303907_180606_AE1
~~~~~~~~~~~~~~~TGGCAACGACCCCTTGTCACAATAAAAATAGGAGGACAGCTGAGAGAAGCTCTATTAGATACAGGAGCAGATGATACAGTATTAGAAGATATAAATTTGCCAGGGAAATGGAAACCAAAAATGATAGGGGGAATTGGAGGTTTTATCAAAGTAAGGCAATATGATCAGATACAGATAGAAATTTGTGGAAAAAAGGCTATAGGTACAGTGCTAGTAGGACCTACACCTGTTAACATAATTGGACGAAATATGTTGACTCAGCTTGGTTGTACTTTAAATTTTCCAATTAGTCCTATTGACACTGTACCAGTAACATTAAAGCCAGGAATGGATGGACCAAAGGTTAAACAGTGGCCATTGACAGAAGAAAAAATAAAAGCATTA…
>303922_180607_AE1
~~~~~~~~~~~~~~~TGGCAGCGACCAGTTGTCACAGTAAAAATAGAAGGACAGCTGAGAGAAGCTCTATTAGATACAGGAGCAGATRATACAGTATTAGAAAATATAAATCTGYMAGGAAAATGGAAACCAAAAATGATAGGGGGAATTGGAGGTTTTATCAAAGTAAGGCAATATGATCAGATACTTATAGAAATTTGTGGAAAAAAGGCTATAGGTACAGTGTTAGTARGRCCTACACCTGTCAACATAATTGGACGAAATATGTTGACTCAGATTGGTTGTACTTTAAATTTTCCAATTAGTCCTATTGACACTGTACCAGTAAAATTAAAGCCAGGAATGGATGGACCAAAGGTTAAACAGTGGCCATTGACAGAAGAAAAAATAAAAGCATTA…
>303954_180704_AE1
~~~~~~~~~~~~~~~TGGCAACGACCCCTTGTCACAATAAAAGTAGGAGGACAGCTRAAAGAAGCTCTATTAGATACAGGAGCAGATGATACAGTGTTAGAAGATATARATTTACCAGGAAAATGGAAACCAAAAATGATAGGGGGAATTGGAGGTTTTATCAAGGTAAGGCAATATGATCWAATACCTATAGAAATTTGTGGAAAAAAGGCTATAGGTACAGTGTTAGTAGGACCTACACCTGTCAACATAATTGGACGAAACWTGTTGACTCAGCTTGGTTGTACTTTAAATTTTCCAATTAGYCCTATTGACMCTGTACCAGTAAMATTAAAGCCAGGAATGGATGGGCCAAAGGTTAAACAGTGGCCATTGACAGAAGAAAAAATAAAAGCATTA…
>303939_180626_AE1
~~~~~~~~~~~~~~~TGGCAACGACCCCTTGTCACAATAAAAATAGGAGGACAGTTGAGAGAAGCTCTAYTAGATACAGGAGCAGATGATACAGTATTAGAAGATATAAATTTGCCAGGAAAATGGAAACCAAAAATGATAGGGGGAATTGGAGGTTTTATCAAAGTAAGGCAATATGATCAGATACTTATAGAAATTTGTGGAAAAAAGGCTATAGGTACAGTGTTGGTAGGACCTACACCTGTCAACATAATTGGACGAAAYATGTTGACTCAGCTTGGTTGTACTTTAAATTTCCCAATTAGTCCTATTGACACTGTACCAGTAACATTAAARCCAGGAATGGATGGACCAAAGGTTAAACAGTGGYCATTGACAGAAGAAAAAATAAAAGCATTA…
>061911_180621_AE1
CCTCAAATCACTCTTTGGCAACGACCCMTAGTCACWATAAAAATAGGAGGACAGCTAAGAGAAGCTCTATTAGATACAGGAGCAGATGATACAGTATTAGAAGATATAAATTTGCCAGGAAAATGGAARCCAAAAATGATAGGGGGAATTGGAGGTTTTATTAAGGTAAGGCAATATGATCAGATACCTATTGAAATTTGTGGAAAAAAGGCTATAGGTACGGTGTTAATAGGACCTACACCTATCAACATAATTGGACGAAATATGTTGACTCAGCTTGGTTGTACTTTAAATTTCCCAATAAGTCCTATTGACACTGTACCAGTRACATTAAAGCCAGGAATGGATGGACCAAAGGTTAAACAGTGGCCATTGACAGAAGAAAAAATAAAAGCATTA…
>303959_180706_AE1
~~~~~~~~~~~~~~~TGGCAACGACCCCTTGTCACAATAAAAATAGAAGGACAGCTGAAGGAAGCCCTATTAGATACAGGAGCAGATGATACAGTATTAGAAGATATAAATTTGCCAGGAAAATGGAAACCAAAAATGATAGGGGGAATTGGAGGTTTTATCAAAGTAAGGCAATATGATCAAATACAGATAGAAATTTGTGGAAAAAAGGCTATAGGTACAGTGTTAGTAGGACCTACACCTGTCAACATAATTGGGCGAAATATGTTGACTCAGCTTGGTTGTACTTTAAATTTTCCAATTAGTMCTATTGACMCTGTACCAGTAACATTAAAGCCAGGAATGGATGGACCAAAGGTTAAACAGTGGCCATTGACAGAAGAAAAAATAAAAGCATTA…
>062607_180628_AE1
CCTCAAATCACTCTTTGGCAACGACCCGTTGTCACAGTAAGAATAGAAGGGCAGCTGAAAGAAGCTCTATTAGATACAGGGGCAGATGATACAGTATTAGAAGATATAAATCTGCCAGGAAAATGGAAACCAAAAATGATAGGGGGAATTGGAGGTTTTATCAAAGTAAGGCAATATGATCAGATACTTATAGAAATTTGTGGAAAACAGGTTAGAGGTACAGTGTTAGTAGGACCTACACCTGTCAACATAATTGGACGAAATATGTTGACTCAACTTGGTTGTACTTTAAATTTTCCAATTAGTCCTGTTGACACTGTACCAGTAACATTAAAGCCAGGAATGGATGGACCAAAGGTCAAACAGTGGCCATTGACAGAAGAAAAAATAAAAGCATTA…
>303951_180703_AE1
~~~~~~~~~~~~~~~TGGCAACGACCCCTTGTCACAATAAAAATAGGAGGGCAGCTAAGAGAAGCTCTATTAGATACAGGAGCAGATGATACAGTATTAGAAGATATAAATTTGCCAGGAAAATGGAAACCAAAAATGATAGGGGGAATTGGAGGTTTTATCAAGGTAAGGCAATATGATCAGATACCTATAGAAATTTGTGGAAAAAAGGCTATAGGTACAGTGTTAGTAGGACCTACACCTGTCAACATAATTGGACGAAATATGTTGACTCAGCTTGGTTGTACTTTAAATTTCCCAATTAGTCCTATTGACACTGTACCAGTAACATTAAAGCCAGGAATGGATGGACCAAAGGTTAAACAGTGGCCATTAACAGAAGAAAAAATAAAAGCATTA…
>303957_180705_AE1
cctcaaatcactctttggcaacgaccccttgttacaataaaaataggaggacagctaagagaagctctattagatacaggagcagatgatacagtattagragatataaatttgccaggwaaatggaaaccaaaaatgatagggggaattggaggctttatcaargtaaggcaatatgatcagatatctatagaaatttgtggaaaaaaggctataggtacagtattagtaggacctacacctgtcaacataattggacgaaatwtrttgactcagattggttgtactttaaatttcccaattagtcctrttgacactgtaccagtaacattaaagccaggratggatggmccaaagrttaaacagtggccattgacagaagaaaaaataaaagcatta…
>303949_180703_AE1
~~~~~~~~~~~~~~~TGGCAACGACCCCTTGTCACAGTAAAAATAGAAGGRCAGTTGAGAGAAGCTCTATTAGATACAGGAGCAGATGATACAGTATTAGAAGATATAAATTTGCCAGGAAAATGGAAACCAAAAATGATAGGGGGAATTGGAGGTTTTATCAARGTAAGGCAATATGATCAGATACTTATAGAAATTTGTGGAAAAAAGGCTGTAGGTACAGTGCTAGTAGGACCTACACCTGTCAACATAATTGGAMGAAATATGTTGACTCAGATTGGTTGTACTTTAAATTTCCCAATTAGTCCTATTGACACTGTACCAGTAACATTAAAGCCAGGAATGGATGGACCAAAGGTTAAACARTGGCCATTGACAGAAGAAAAAATAAAAGCATTA…
>303958_180705_AE1
~~~~~~~~~~~~~~~TGGCAACGACCCCTTGTYACARTAAAAATAGRAGGACAGTTGAGAGAAGCTCTAYTAGATACAGGAGCAGATGATACAGTATTAGAAGATATAAATTTGCCAGGAAAATGGAAACCAAAAATGATAGGGGGAATTGGAGGTTTTATCAAAGTAAGGCAATATGATCAGATACTTATAGAAATTTGTGGAAAAAAGGCTATAGGTACAGTGTTGGTAGGACCTACACCTATCAACATAATTGGACGAAATATGTTGACTCARCTWGGTTGTACTTTAAATTTCCCAATTAGTCCYATTGACACTGTACCAGTAWCATTAAAGCCAGGAATGGATGGACCAAAGGTTAAACAGTGGCCATKDACAGAAGAAAAAATAAAAGCATTA…
>323314_180703_AE1
~~~~~~~~~~~~~~~TGGCAACGACCCGTTGTCACAATAAAAGTAGGAGGACAGCTAAAAGAAGCTCTATTAGATACAGGAGCAGATGATACAGTATTAGAAGACATAAGTTTGCCAGGAAAATGGAAACCAAAAATGATAGGGGGAATTGGAGGTTTTATCAAAGTAAGGCAATATGATCAGATACCTATAGAAATTTGTGGAAAAAAGGCTATAGGTACAGTGTTAGTAGGACCTACACCTGTCAACATAATTGGACGAAATATGTTGACTCAGCTTGGTTGTACTTTAAATTTCCCAATTAGTCCTATTGACACTGTACCAGTAACATTAAAGCCAGGAATGGATGGACCAAAAGTTAAACAGTGGCCATTGACAGAAGAAAAAATAAAAGCATTA…
>303965_180711_AE1
~~~~~~~~~~~~~~~TGGCAACGACCCCTTGTYACAATAAAAATAGGAGGACAGCTGAGAGAAGCKCTATTAGATACAGGAGCAGATGATACAGTATTAGAAGATATAAATTTGCCAGGAAAATGGAAACCAAAAATGATAGGGGGAATTGGAGGTTTTATCAAAGTAAGGCAATATGATCAGATAGYTATAGAAATCTGTGGAAAAARGGCTATAGGTACAGTGTTAGTAGGACCTACACCTGTCAATATAATTGGACGAAATATATTGACTCAGATTGGTTGCACTTTAAATTTTCCAATTAGTCCTRTTGATACTGTACCAGTAAAATTAAAGCCAGGAATGGATGGACCAAAGGTTAAACAGTGGCCATTRACAGAARARAAAATAAAAGCATTA…
>303962_180710_AE1
~~~~~~~~~~~~~~~TGGCAACGACCCSTTGTCACAATAAAAATAGAGGGACAGCTAAGAGAAGCTCTATTAGATACAGGAGCAGATGATACAGTATTAGAAGATATAAATTTGCCAGGAAAATGGAAACCAAAAATGATAGGGGGAATTGGAGGTTTTATCAAAGTAAGACAATATGATCAGATACTTATAGAAATTTGTGGAAAGAAGGCTATAGGTACAGTGTTAGTAGGACCTACACCTGTCAACATAATTGGACGAAATATGTTGAYTCAGCTTGGTTGTACCTTAAATTTTCCATTTAGTCYTATTGACACTGTACCAGTAACATTAAAGCCAGGAATGGATGGGCCAAARGTTAAACAGTGGCCAYTRACAGAAGAAAAAATAAAAGCATTA…
>303960_180710_AE1
~~~~~~~~~~~~~~~TGGCAACGACCCCTTGTCACAATAAAAATAGGAGGGCAGCTGAAAGAAGCTCTATTAGATACAGGAGCAGATGATACAGTGTTAGAAGATATAAATTTACCAGGAAAATGGAAACCAAAAATGATAGGGGGAATTGGAGGTTTTATCAAAGTAAGGCAATATGATCAGATACTTATAGAAATTTGTGGAAAAAAGGCTATAGGTACAGTGTTAGTAGGACCTACACCTGTCAACATAATTGGACGAAATATGTTGACTCAGATTGGTTGTACTTTAAATTTTCCAATTAGTCCTATTGACACTGTACCAGTAACATTAAAGCCAGGAATGGATGGACCAAAGGTTAAACAGTGGCCATTGACAGAAGAAAAAATAAAAGCATTA…
>071011_180712_AE1
cctcaaatcactctttggcaacgaccccttgtcacagtaaaaataggaggacagctaaaagaagctctattagatacaggagcagatgatacagtattagaagatataaatttgccaggaaaatggaaaccaaaa~tgatagggggaattggaggttttatcaaggtaaggcaatatgatcagatacttatagaaatttgtggaaaaaaggctataggtacagtgttagtaggacctacacctgtcaacataattggacgaaatatgttgactcagattggttgtactttgaatttcccaattagtcctattgacactgtaccagtaacattaaaaccaggaatggatggaccaaaggttaaacagtggccattgacagaagaaaaaataaaagcatta…
>303989_180731_AE1
~~~~~~~~~~~~~~~TGGCAACGACCCCTTGTCACAATAAAAATAGGAGGGCAGCTAAGRGAAGCTCTATTAGATACAGGAGCAGATGATACAGTATTAGAAGATATAAATTTGCCAGGAAAATGRAAACCAAAAATGATAGGGGGAATKGGAGGTTTTATCAAGGTAAGGCAATATGATCAGATACCTATAGAAATTTGTGGAAAAAGGGCWATAGGYACAGTGTTAGTAGGACCTACACCTGTCAACATAATTGGACGAAATATGTTGACTCAGCTTGGTTGTACTTTAAATTTCCCAATTAGTCCTATTGACACTGTACCAGTAACATTAAAACCAGGAATGGATGGACCAAAGGTTAAACAGTGGCCATTGACAGAAGAAAAAATAAAAGCATTA…
>072417_180726_AE1
~~~~~~~~~~~~~~~TGGCAACGACCCCTTGTCACAATAAgAATAGGAGGACAGCTGAAAGAAGCTCTATTAGATACAGGAGCAGATGATACAGTATTAGAAGATATAAATTTGCCAGGAAAATGGAAACCAAAAATGATAGGGGGAATTGGAGGTTTTATCAAAGTAAGGCAATATGATCAGATACTTATAGAAATTTGTGGAAARAAGGCTATAGGTACAGTGTTAGTAGGACCTACACCTGTCAACATAATTGGACGAAATATGTTGACTCAGATTGGTTGTACTTTAAATTTTCCAATTAGTCCTATTGACACTGTACCAGTAACATTAAAGCCAGGAATGGATGGACCAAAGGTTAAACAATGGCCATTGACAGAAGAAAAAATAAAAGCATTA…
>072414_180726_AE1
CCTCAAATCACTCTTTGGCAGCGACCTCTTGTCACAATAAAAATAGGAGGACAGCTGAAAGAAGCTCTATTAGATACAGGAGCAGATGATACAGTATTAGAAGATATAAATTTGCCAGGAAAATGGAAACCAAAATTGATTGGGGGAATTGGAGGTTTTATCAAAGTAAGGCAATATGATCAGATACTTATAGAAATTTGTGGAAAAAAGGCTATAGGTACAGTGTTAGTAGGACCTACACCTGTCAACATAATTGGACGAAATATGTTGACACAAATTGGTTGTACTTTAAATTTTCCAATAAGTCCTATTGACACTGTACCAGTAACATTAAAGCCAGGAATGGATGGACCAAAGGTTAAACAGTGGCCATTGACAGAAGAAAAAATAAAGGCATTA…
>072404_180726_AE1
~~~~~~~~~~~~~~~TGGCAACGACCCCTTGTCACAATAAAAATAGGGGGACAGCTAAGAGAAGCTCTATTAGATACAGGAGCAGATGATACAGTATTAGAAGATATAAATTTGCCAGGAAAATGGAARCCAAAAATGATAGGGGGAATTGGAGGTTTTATCAAGGTAAGGCAATATGATCAGATACCTATAGAAATTTGTGGGAAAAAGGCTATAGGTACAGTGTTAGTAGGACCTACACCTGTCAACATAATTGGACGAAATATGTTGACTCAGCTTGGTTGTACTTTAAATTTCCCAATTAGTCCTATTGACACTGTACCAGTAACATTAAAGCCAGGAATGGATGGACCAAAGGTTAAACAGTGGCCATTGACAGAAGAAAAAATAAAAGCATTA…
>073115_180802_AE1
~~~~~~~~~~~~~~~TGGCAACGACCCCTTGTCACAATAAAAATAGGGGGACAGCTGAGAGAAGCTCTATTAGATACAGGAGCAGATGATACAGTATTAGAAGATATAWATTTACCAGGAAAATGGAAACCAAAAATGATAGGGGGAATTGGAGGTTTTATCAAAGTAAGGCAATATGATCAGATACTGATAGAAATTTGTGGAAAAAAGGCTATTGGTACAGTGCTAGTAGGACCTACACCTGTCAACATAATTGGACGAAACATGTTGACTCAGCTTGGTTGTACTTTAAATTTTCCAATTAGTCCTATTGACACTGTACCAGTAACATTAAAACCAGGAATGGATGGACCAAAAGTTAAACAATGGCCATTGACAGAAGAAAAAATAAAAGCATTA…
>080717_180809_AE1
CCTCAAATCACTCTTTGGCAGCGACCCCTTGTCACAATAAAAATAGGAGGGCAGCTAAGAGAAGCTCTATTAGATACAGGAGCAGATGATACAGTATTAGAAGATATAAATTTGCCAGGAAAATGGAAACCAAAAATGATAGGGGGAATTGGAGGTTTTATYAAGGTAAGRCAATATGATCAGATACCTATAGAAATTTGTGGAAAAAAGGCTATAGGTACAGTGTTAGTAGGACCTACACCTGTCAACATAATTGGACGAAATATGTTGACTCAGCTTGGTTGTACTTTAAATTTCCCWATTAGTCCTATTGACACTGTACCAGTAACATTAAAGCCAGGAATGGATGGACCAAAGGTTAAACAGTGGCCATTGACAGAAGAAAAAATAAAAGCATTA…
>304020_180814_AE1
~~~~~~~~~~~~~~~TGGCARCGACCCCTTGTCACAATAAGARTAGGGGGACAACTRAAAGAAGCTCTATTAGATACAGGAGCAGATGATACAGTATTAGAAGATATAAATTTGCCAGGAAAATGGAAACCAAAAATGATAGGGGGAATTGGAGGTTTTATCAAAGTCAGGCAATATGATCAGATACTTATAGAAATTTGTGGAAARAAGGCTATAGGTACAGTGCTAGTAGGACCTACACCTGTCAACATAATTGGACGAAATATGTTGACTCAACTTGGTTGTACTTTAAATTTCCCCATTAGTCCTATTGAAACTRTACCAGTAAAATTAAAGCCAGGAATGGATGGACCAAAGGTTAAACAGTGGCCATTGACAGAAGAAAAAATAAAAGCATTA…
>304026_180821_AE1
~~~~~~~~~~~~~~~TGGCAGCGACCCCTTGTCACAATAAAAATAGGAGGACAGCTAAGAGAAGCTCTRTTAGATACAGGAGCAGATGATACAGTATTAGAAGATATAAATTTGCCAGGAAAATGGAAACCAAAAATGATAGGGGGAATTGGAGGTTTTATCAARGTAARRCAATATGATSAGATACYTATAGAAATTTGTGGRAAAAAGGCTATAGGTACAGTGTTAGTAGGACCTACACCTGTCAACATAATTGGACGAAATATGTTGACTCAGCTTGGTTGTACTTTAAATTTCCCAATTAGTCCTATTGACACTRTACCAGTAACATTAAAGCCAGGAATGGATGGACCAAAGGTTAAACAGTGGCCATTGACAGAAGARAAAATAAAAGCATTA…
>304033_180822_AE1
~~~~~~~~~~~~~~~TGGCAGCGACCCCTAGTCACARTAAAAATAGRAGGACAGCTAAGAGAAGCTCTATTAGACACAGGAGCAGATGATACAGTATTAGAAGAWATAAATTTGCCAGGAAAATGGAAACCAAAAATGATAGGGGGAATTGGAGGTTTTATCAAAGTAAGGCAATATGATCAGATAKCTATAGAAATTTGTGGAAAAARGGCTGTAGGTACAGTGTTAGTAGGACCTACACCTATCAACATAATTGGACGRAATATGTTGACTCAGCTTGGTTGTACTTTAAATTTCCCAATTAGTCCTATTGACACTGTACCAGTAAAATTAAAGCCAGGGATGGATGGACCAAAAGTCAAACAGTGGCCATTGACAGAAGAAAAAATAAAAGCMTTR…
>304037_180822_AE1
~~~~~~~~~~~~~~~TGGCAACGACCCCTTGTCACAATAAAAATAGGAGGACAGCTAAGAGAAGCTCTATTAGATACAGGAGCAGATGATACAGTATTAGAAGATATAAATTTACCAGGAAAATGGAAACCAAAAATGATAGGGGGAATTGGAGGWTTTATCAAAGTAAGGCAATATGATCAGATACCTATAGAAATTTGTGGACAGAAGGCTATAGGTACAGTGTTAGTAGGACCYACACCTGTCAACATAATTGGACGAAATATGCTGACCCAGATTGGTTGTACTTTAAATTTCCCAATTAGTCCTATTGACACTGTACCAGTAACATTAAAGCCAGGAATGGATGGACCAAAGGTTAAACAGTGGCCATTGACAGAAGAAAAAATAAAAGCATTA…
>081411_180816_AE1
CCTCAAATCACTCTTTGGCAGCGACCCCTTGTCCCAGTAAAAGTAGGAGGACAGTTGAAAGAAGCTCTATTAGATACAGGAGCAGATGATACAGTATTAGAAGAAATAAATTTGCCAGGAAAATGGAAACCAAAAATGATAGGGGGAATTGGAGGTTTTATCAAAGTAAGACAATATGATCAGATACCTATAGAAATTTGTGGAAAAAAGGCTATAGGTACAGTGTTAGTAGGACCTACACCTGTCAACATAATTGGACGAAATATGTTGACTCAACTTGGTTGTACTTTAAATTTYCCAATWAGTCCTATTGACACTGTACCAGTATCATTAAAGCCAGGRATGGATGGACCAAAGGTTAAACAGTGGCCATTGACAGAAGAAAAAATAAAAGCATTA…
>304046_180830_AE1
~~~~~~~~~~~~~~~TGGCAACGACCCCTTGTCACAATAAAAATAGGAGGACAGCTGAAAGAAGCTCTATTAGATACAGGAGCAGATGATACAGTATTAGAAGATATAAATTTACCAGGAAAATGGAAACCAAAAATGATAGGGGGAATTGGAGGTTTTATCAAAGTAAGGCAATATGATCAGATACTTATAGAAATTTGTGGAAAAAAGGCTATAGGTACAGTGTTAGTAGGACCTACACCTGTCAACATAATTGGACGAAATATGTTGACTAAGATTGGTTGTACTTTAAATTTCCCAATTAGTCCTGTTGAAACTGTACCAGTAACATTAAAGCCAGGAATGGATGGACCAAAGGTTAAACAGTGGCCATTGACAGAGGAAAAAATAAMAGCATTA…
>082117_180823_AE1
cctcaaatcactctttggcaacgaccccttgtcacagtaaarrtagaaggacagttgagagaagctctactagatacaggagcagatgatacagtattagaagatataaatttgccaggaaaatggaaaccaaaaatgatagggggaattggaggttttatcaaagtaaggcaatatgatcagatacttatagaaatttgtggaaaaaaggctataggtacagtgttggtaggacctacacctrtcaacataattggacgaaatatgttgactcagcttggttgtactttaaatttcccaattagccctattgacactgtaccagtaacattaaagccaggaatggatggaccaaaggttaaacaatggccattgacagaagaaaaaataaaagcatta…
>304056_180918_AE1
~~~~~~~~~~~~~~~TGGCAACGACCCTTAGTTACAATAAGRATAGGGGGACAGCTAAGAGAAGCKCTATTAGATACAGGAGCAGATGATACAGTATTAGAAGATATAGATTTGCCAGGAAAATGGAAACCAAAAATGATAGGGGGRATTGGAGGTTTTATCAAAGTAAGGCAATATGATCAGATACCTATAGAAATTTGTGGAAAAAAGGCTATAGGTACAGTGTTAGTAGGACCTACACCTRTCAACATAATTGGACGAAATATGTTGACTCAGCTTGGKTGTACTTTAAATTTCCCAATTAGTCCTATTGACACTGTACCAGTAACATTAAAGCCAGGAATGGATGGRCCAAAGGTTAAACAGTGGCCATTGACAGAAGAAAAAATAAAAGCATTA…
>304054_180906_AE1
~~~~~~~~~~~~~~~TGGCAACGACCCCTTGTCACAATAAAAATAGGAGGACAGCTGAAAGAAGCTCTATTAGATACAGGAGCAGATGATACAGTATTAGAAGATATAAATTTGCCAGGAAAATGGAAACCAAAAATGATAGGGGGAATTGGAGGTTTTATCAAGGTAAGACAATATGATCAGATATCTATAGAAATTTGTGGGAAAAAGGCTATAGGTACAGTATTAGTAGGACCTACACCTGTCAACATAATTGGACGAAATATGTTGACTCAAATTGGTTGTACTTTAAATTTCCCAATTAGTCCTATTGATACTGTACCAGTAACATTAAAGCCAGGAATGGATGGACCAAAGGTTAAACAGTGGCCATTGACAGAAGAAAAAATAAAAGCATTA…
>304047_180904_AE1
~~~~~~~~~~~~~~~TGGCAACGACCCATTGTCACAGTAAAAATAGGAGGACAGCTGAAAGAAGCTCTATTAGATACAGGAGCAGATGATACAGTATTAGAAGATATARATTTGCCAGGAAAATGGAAACCAAAAATGATAGGGGGAATTGGAGGTTTTATCAAAGTAAGGCAATATGATCAGGTAYCTATAGAAATTTKTGGAAAAAGGGCTATAGGTACAGTGTTAGTAGGACCTACCCCTRTCAACATAATTGGACGAAATATGTTGACTCAGATTGGTTGTACTTTAAATTTGCCAATTAGTCCTATTGACACTGTACCAGTAACATTAAAGCCAGGAATGGATGGACCAAAAGTTAAACAGTGGCCATTGACAGAAGAAAAAATAARAGCATTA…
>082810_180830_AE1
CCTCAAATCACTCTTTGGCAGCGACCCCTCGTCACAATAAAAATAGAAGGACAGCTAAAAGAAGCTCTATTAGACACAGGAGCAGATGATACAGTATTAGAAGATATAAATTTGYCAGGAAAATGGAAACCAAGAATGATAGGGGGAATTGGAGGTTTTATCAAAGTAAGGCAATATGATCAGATACTWATAGAAATTTGTGGAAAAAGRGCTATAGGAACAGTGTTAGTAGGACCTACACCTGTCAACATAATTGGACGAAATATGTTGACTCAGATTGGTTGTACTTTAAACTTYCCAATTAGTCCTATTGACACTGTACCAGTAACATTAAAGCCAGGAATGGATGGACCAAAGGTTAAACAGTGGCCATTGACAGAAGAAAAAATAARRGCATTA…
>090408_180906_AE1
~~~~~~~~~~~~~~~TGGCAACGACCCCTTGTCACAATAAGAATAGGAGGACAGCTGAAAGAAGCTCTATTAGATACAGGAGCAGATGATACAGTATTAGAAGATATAGATTTACCAGGAAAATGGAAACCAAAAATGATAGGGGGAATTGGAGGTTTTATCAAAGTAAGGCAATATGATCAGATACCTATAGAAATTTGTGGAAAAAGAGCTATAGGTTCAGTGTTAGTAGGACCTACACCTGTCAACATAATTGGACGAAATATGCTGACTCAGCTTGGTTGTACTTTAAATTTTCCAATTAGTCATATTGACACTGTACCAGTAACATTAAAGCCAGGAATGGATGGACCAAAAGTTAAACAGTGGCCATTGACAGAAGAAARAATAAAAGCATTA…
>090402_180906_AE1
CCTCAAATCACTCTTTGGCAACGACCTSTTGTCACAATAARARTAGRAGRACAGCTGAGAGAAGCTCTATTAGATACAGGAGCAGATGATACAGTGTTAGAAGAKATAAATTTACCAGGGAAATGGAAACCAAAAATGATAGGGGGAATTGGAGGTTTTATCAAAGTAAGGCAATATGATCAGATACTTATAGAAATTTGTGGAAAAAAGGCTATAGGTACGGTGTTAGTAGGACCTACACCTGTCAACATAATTGGACGAAATATGTTGACTCARATTGGTTGTACTTTAAATTTTCCAATTAGTCCTATTGACACTGTACCAGTAAMATTAAAGCCAGGAATGGATGGACCAAAGGTTAAACAGTGGCCATTGACAGAAGAAAAAATAAAAGCATTA…
>329194_181023_AE1
~~~~~~~~~~~~~~~TGGCAACGACCCCTTGTCACAATAAAAATAGGAGGACAGCTAARAGAAGCTCTATTAGATACAGGAGCAGATGATACAGTATTAGAAGATATAAATTTGCCAGGAAAATGGAAACCAAAAATGATAGGGGGAATYGGAGGTTTTATCAAGGTAAGGCAATATGATCAGATAWCTATRGAAATTTGTGGAAAAAGGGCTATAGGTACAGTGTTAGTAGGACCTACACCTGTCAACATAATTGGACGRAATATGTTGACTCAGCTTGGTTGTACTTTAAATTTCCCAATTAGYCCTATTGACACTGTACCAGTAACAYTAAAGCCAGGAATGGATGGACCAAAGGTTAAACAGTGGCCATTGACAGAAGAAAAAATAAAAGCATTA…
>091105_180913_AE1
~~~~~~~~~~~~~~~TGGCAACGACCCCTTGTCACAGTAAAAATAGGAGGACAGCAGAGAGAAGCTCTATTAGATACAGGAGCAGATGATACAGTATTAGAAGACATAAATTTGCCAGGAAAATGGAAACCAAAATTGATAGGGGGAATTGGAGGTTTTATCAAAGTAAGGCAATATGATCAGATACTTATAGAAATTTGTGGAAAAAAGGCTATAGGTACAGTATTAGTAGGACCTACACCTGTCAACATAATTGGACGAAATATGTTGACACAGATTGGTTGTACTTTAAATTTTCCAATAAGTCCTATTGACACTGTACCAGTAACATTAAAGCCAGGAATGGATGGACCAAAAGTTAAACAGTGGCCATTGACAGAAGAAAAAATAAAAGCATTA…
>091103_180913_AE1
~~~~~~~~~~~~~~~TGGCAACGACCCCTTGTCACAGTAAAAATAGAAGGACAGCTAAAAGAAGCTCTATTAGATACAGGAGCAGATGACACAGTATTAGAAGATATAAATTTGCCAGGAAAATGGAAACCAAAAATGATAGGGGGAATTGGAGGTTTTATCAAGGTAAAGCAATATGATCAAATACTTATAGRAATTTGTGGAAAAAAGGCTATAGGTACAGTGTTAGTAGGACCTACACCTGTCAACATAATTGGACGAAATATGTTGACTCAGCTTGGTTGTACTTTAAATTTTCCAATTAGTCCTATTGACACTGTACCAGTAACTTTAAAGCCARGAATGGATGGCCCAAAGGTTAAACAGTGGCCATKGACAGAAGAAAAAATAAAAGCATTA…
>304060_180918_AE1
~~~~~~~~~~~~~~~TGGCAACGACCCCTAGTCACAATAAAAATAGGAGGACAGCTAAGAGAAGCTCTATTAGATACAGGAGCAGATGATACAGTATTAGAAGATATAAATTTGCCAGGAAAATGGAAACCAAAAATGATAGGGGGAATTGGAGGTTTTATTAAGGTAAGGCAATATGATCAGATACCTATTGAAATTTGTGGAAAAAAGGCTATAGGTACGGTGTTAATAGGACCTACACCTATCAACATAATTGGACGAAATATGTTGACTCAGCTTGGTTGTACTTTAAATTTCCCAATAAGTCCTATTGACACTGTACCAGTAACATTAAAGCCAGGAATGGATGGACCAAAAGTTAAACAGTGGCCATTGACAGAAGAAAAAATAAAAGCATTA…
>323420_181010_AE1
~~~~~~~~~~~~~~~TGGCAGCGACCCTTAGTCACAATAAAAATAGCAGGACAGTTRAAAGAAGCTCTATTAGATACAGGAGCAGATGATACAGTATTAGAAGAAATAAATTTGCCAGGAAAATGGAAACCAAAAATGATAGGGGGAATTGGAGGTTTTATCAAAGTAAGACAATATGATCAGATACTTATRGAAATTTGTGGAAAAAGGGCTATAGGCACAGTATTAGTAGGACCTACACCTGTCAACATAATTGGACGAAATATGTTGACTCARCTTGGTTGTACTTTAAATTTCCCAATTAGTCCTATTGAAACTGTACCAGTAACATTAAAGCCAGGAATGGATGGACCAAAGGTTAAACAATGGCCATTGACAGAAGAAAAAATAAAAGCATTA…
>304079_181017_AE1
~~~~~~~~~~~~~~~TGGCAACGACCCCTTGTCCCAGTAAAAATAGRAGGACAGCTAAGAGAAGCTCTATTAGATACAGGAGCAGATGATACAGTATTAGAAGATATAAATTTGCCAGGGAGATGGAAACCAAAAATGATAGGGGGAATTGGAGGTTTTATCAAAGTAAGGCAATATGATCARATATYTATAGAAATTTGTGGAAAAAAGGCTATAGGTACAGTGTTAGTGGGACCTACACCTGTCAACATAATTGGRCGAAATATGTTGACTCAGATTGGTTGTACATTAAATTTCCCAATTAGTCCTGTTGACACTGTACCAGTTWCATTAAAGCCAGGAATGGATGGACCAAAGGTTAAACAGTGGCCATTGACAGAAGAAAAAATAAAAGCATTA…
>100903_181011_AE1
~~~~~~~~~~~~~~~TGGCAGCGACCCCTTGTCACAATAAAAATAGGAGGAGAGTTGAGRGAAGCTCTAYTAGATACAGGAGCAGATGATACAGTATTAGAAGATATAAATTTGCCAGGAAAATGGAAACCAAAAATGATAGGGGGAATTGGAGGWTTTATCAAAGTAAGGCAATATGATCAGATACTTATAGAAATTTGTGGAAAAAAGGCTATAGGTACAGTGTTGGTAGGACCTACACCTATCAACATAATTGGACGAAATATGTTGACTCAGCTTGGTTGTACTTTAAATTTYCCAATTAGTCCTATTGACACTGTACCAGTAAAATTAAAGCCAGGAATGGATGGRCCAAAGGTTAAACARTGGCCAYTGACAGAAGAAAAAATAAAAGCATTA…
>100929_181011_AE1
CCTCAAATCACTCTTTGGCAACGACCCCTTGTCACAGTAAAAATAGGAGGACAGCTGAAAGAAGCTCTATTAGATACAGGAGCAGATGATACAGTATTAGAAGATATAAATTTGCCAGGAAAATGGAAACCAAAAATGATAGGGGGAATTGGAGGTTTTATCAAAGTAAAGCAATATGATCAGATACCTATAGAAATTTGTGGAAAAAAGGCTATAGGTACAGTGTTAGTAGGACCTACACCTGTCAACATAATTGGACGAAATATGTTGACTCAGATTGGTTGTACTTTAAATTTCCCAATTAGCCCTATTGACACTGTACCAGTAACATTAAAACCAGGAATGGATGGACCAAGGGTTAAACAGTGGCCATTAACAGAAGAAAAAATAGAAGCATTA…
>100923_181012_AE1
~~~~~~~~~~~~~~~TGGCAACGACCCCTTGTCACAGTAAAAGTAGGAGGACAGTTGAGAGAAGCTCTATTAGATACAGGAGCAGATGATACAGTATTAGAAGARATARATTTGCCAGGAAAATGGAAACCAAAAATGATAGGGGGAATTGGAGGTTTTATCAAAGTAAGACAATATGATSAGATACTTATAGAAATTTGTGGAAAAAGGGCTATAGGTACAGTRTTAGTAGGACCTACACCTGTCAACATAATTGGACGAAATATGTTGACTCAACTCGGTTGTACTTTAAATTTTCCAATTAGTCCTATTGACACTGTACCAGTAACATTAAAGCCAGGAATGGATGGACCAAAGGTTAAACARTGGCCATTAACAGAAGAAAAAATAAAAGCATTA…
>323458_181025_AE1
~~~~~~~~~~~~~~~TGGCAACGACCCCTTGTCACAATAAAAATAGAAGGACAGCTGAGAGAAGCTCTATTAGATACAGGAGCAGATGATACAGTATTAGAAGATATAAATTTGCCAGGAAAATGGAAACCAAAAATGATAGGGGGCATTGGAGGGTTTATCAAAGTAAGGCAATATGATCAGATACTTATAGAAATTTGTGGAAAAAGGGCTATAGGTACAGTGTTAGTAGGACCTACACCTGTCAACATAATTGGACGAAACATGTTGACTCAGCTTGGTTGTACCTTAAATTTTCCAATTAGTCCTATTGACACTGTACCAGTAACATTAAAGCCRGGAATGGATGGGCCAAAGGTTAAACAGTGGCCATTGACAGAAGAAAAAATAAAAGCATTA…
>100937_181012_AE1
~~~~~~~~~~~~~~~TGGCAACGACCCCTAGTCATAATAAAAATAGAAGGACAGCTAAAAGAAGCTCTATTAGATACAGGAGCAGATGATACAGTATTAGAAGATATAAATTTGCCAGGAAAATGGAAACCAAAAATGATAGGGGGAATTGGGGGTTTTATCAAAGTAAGGCAGTATGATCAGATACCTATAGAAATTTGTGGGAAAAAGGCTATAGGTACAGTGTTAGTAGGACCTACACCTGTCAACATAATTGGACGAAATATGTTGACTCAGATTGGTTGTACTTTAAATTTTCCAATTAGTCCTGTTGACACTGTACCAGTAACATTAAAACCAGGAATGGATGGACCAAGGGTTAAACAGTGGCCATTGACAGAAGAAAAAATTAAGGCATTA…
>304080_181017_AE1
~~~~~~~~~~~~~~~TGGCAACGACCCCTTGTCACAATAAAAATAGGAGGACAGTTGARAGAAGCTCTATTAGATACAGGAGCAGATGATACAGTATTAGAAGATATAAATTTGCCAGGAAAATGGAAACCAAAAATGATAGGGGGAATTGGAGGTTTTATTAAAGTAAGGCAATATGATCAGATACTCATAGAGATTTGTGGAAAAAAGGCTATAGGTACAGTGTTAGTAGGACCTACACCTGTCAACATAATTGGACGAAATATGTTGACTCAGCTTGGGTGTACTTTAAATTTTCCAATTAGTCCTATTGACACTGTACCAGTAACATTAAAGCCAGGAATGGATGGRCCAAAGGTYAAACAGTGGCCATTGACAGAAGAAAAAATAAAAGCATTA…
>304107_181030_AE1
~~~~~~~~~~~~~~~TGGCAACGACCCCTCGTCACAATAAGAGTAGAAGGACAGCTGAAAGAAGCTCTATTAGATACAGGAGCAGATGATACAGTGTTAGAAGAGATAAATTTACCAGGGAAATGGAAACCAAAAATGATAGGGGGAATTGGAGGTTTTATCAAGGTAAGGCAATATGAMCAARTACTTATAGAAATTTGTGGAAAAAAGGCTATAGGTACAGTGTTAGTAGGACCTACACCTGTCAACATAATTGGACGAAATATGTTGACTCAGCTTGGTTGTACTTTAAATTTTCCAATTAGTCCTATTGACACTGTACCAGTAACATTAAAGCCAGGAATGGATGGGCCAAAGGTTAAACAGTGGCCATTGACAGAAGAAAAAATAAAAGCATTW…
>102301_181025_AE1
CCTCAAATCACTCTTTGGCAACGACCCCTCATCCCAATAAAAATAGGAGGACAGGTGAGAGAAGCTCTATTAGATACAGGAGCAGATGACACAGTGTTAGAAGAGATAAATTTACCAGGAAGATGGAAACCAAAAATGATAGGGGGAATTGGAGGTTTTATCAAAGTAAGGCAATATGATCAGATATCTATAGAGATTTGTGGAAAAAAGGCTATAGGTACAGTGTTGGTAGGACCTACACCTGTYAACATAATTGGACGAAATATATTGACTCAGATTGGTTGTACTTTAAATTTTCCAATTAGTCCTATTGACACTGTACCAGTAACATTAAAGCCAGGAATGGATGGACCAAAGGTTAAACAGTGGCCATTGACAGAAGAAAAAATAAAAGCATTA…
>304102_181030_AE1
~~~~~~~~~~~~~~~TGGCAACGACCCCTTGTCACAATAAAAATAGGAGGACAGMTAAAAGAAGCTCTACTAGATACAGGAGCAGATGATACAGTATTAGAAGATATAAATTTGCCAGGAAAATGGAAACCAAAAATGATAGGGGGAATTGGAGGTTTTATCAAGGTAAGGCAATATGATCAGATATCTATAGAAATTTGTGGAAAAAAGGCTATAGGTACAGTGTTAGTAGGACCTACACCTGTCAACATAATTGGACGAAATTTGTTGACTCAGCTTGGTTGTACTTTAAATTTCCCAATTAGTCCTATTGACACTGTACCAGTAACATTAAAGCCAGGAATGGATGGACCAAAGGTTAAACAGTGGCCATTGACAGAAGAAAAAATAAAAGCATTA…
>304106_181030_AE1
~~~~~~~~~~~~~~~TGGCAACGACCCCTTGTCACAATAAAAATAGGAGGACAGCTAAAAGAAGCTCTACTAGATACAGGAGCAGATGATACAGTATTAGAAGATATAAATTTGCCAGGAAAATGGAAACCAAAAATGATAGGGGGAATTGGAGGTTTTATCAAGGTAAGGCAATATGATCAGATACCTATAGAAATTTGTGGAAAAAAGGCTATAGGTACAGTGTTAGTAGGACCTACACCTGTCAACATAATTGGACGAAATTTGTTGACTCAGCTTGGTTGTACTTTAAATTTCCCAATTAGTCCTATTGACACTGTACCAGTAACATTAAAGCCAGGAATGGATGGACCAAAGGTTAAACAGTGGCCATTGACAGAAGAAAAAATAAAAGCATTA…
>103019_181101_AE1
CCTCAAATCACTCTTTGGCAACGACCCCTTGTCACAATAAAAATAGAAGGACAGCTAAGAGAAGCTCTATTAGATACAGGAGCAGATGATACAGTATTAGAAGATATAAATTTGCCAGGAAAATGGAAGCCAAAAATGATAGGGGGAATTGGAGGCTTTATCAAGGTAAGGCAATATGATCAGATACTTATAGAAATTTGTGGAAAAAAGGCTATAGGTACAGTGTTAGTAGGACCTACACCTGTCAACATAATTGGACGAAATATGTTGACTCAGCTTGGTTGTACTTTAAATTTCCCAATTAGTCCCATTGACACTGTACCAGTAACATTAAAGCCAGGGATGGATGGACCAAAGGTTAAACAGTGGCCATTGACAGAAGAAAAAATAAAAGCATTA…
>304189_181227_AE1
~~~~~~~~~~~~~~~TGGCAACGACCCGTTGTCACAGTAAAAATAGrRGGACAGCTGAAAGAAGCACTATTAGACACAGGAGCAGATGAYACAGTATTAGAAGATATAAATTTGCCAGGAATATGGAAACCAAAAATGATAGGGGGAATTGGAGGTTTTATCAAAGTAARACAATATGATSAGATAyYTATAGAAATTTGTGGAAAAAGGGCTATAGGTACAGTGTTAGTAGGRCCTACGCCTGTCAACATAATTGGACGAAACATGTTGACTCAGATTGGTTGTACTTTAAATTTTCCAATTAGTCCTATTGACACTGTACCAGTAAAATTAAAGCCAGGAATGGATGGRCCAAAGGTTAAACAATGGCCATTGACAGAAGAAAAAATAAAAGCATTA…
>112017_181122_AE1
CCTCAAATCACTCTTTGGCAACGACCCCTTGTCACAATAAAAATAGGAGGACAGCTAAGAGAAGCTCTATTAGATACAGGAGCAGATGATACAGTGTTAGAAGATATAAATTTGCCAGGAAAATGGAAACCAAAAATGATAGGGGGAATTGGAGGTTTTATCAAAGTAAGACAATATGATCAGATACCTATAGAAATCTGTGGAAAAAAGGCTATAGGTACAGTGTTAGTAGGACCTACACCTGTCAACATAATTGGACGAAATATGTTGACTCAGCTTGGGTGTACTTTAAATTTTCCAATTAGTCCTATTGACACTGTACCAGTCACATTAAAGCCAGGAATGGATGGACCAAAGGTTAAACAATGGCCATTGACAGAAGAAAAAATAAAAGCATTA…
>304156_181205_AE1
~~~~~~~~~~~~~~~TGGCAACGACCCGTTGTCACAGTAAAAATAGAGGGACAGCTGAAAGAAGCGCTATTAGACACAGGAGCAGATGATACAGTATTAGAAGATATAAATTTRCCAGGAAAATGGAAACCAAAAATGATAGGGGGAATTGGAGGTTTTATCAAAGTAAGRCAATATGATCAGATACTTATAGAAATTTGTGGAAAAAGGGCTATAGGTACAGTGTTAGTAGGGCCTACACCTGTCAACATAATTGGACGAAATATGTTGACTCAGATTGGTTGTACTTTAAATTTTCCAATTAGTCCTATTGACACTGTACCAGTAAAATTAAAGCCAGGAATGGATGGACCAAAGGTTAAACAGTGGCCATTGACAGAAGAGAAAATAAAAGCATTA…
>112710_181129_AE1
cctcaaatcactctttggcaacgacccgttgtcacaataaaaataggaggacagctaaaagaagctctattagatacaggagcagatgatacagtgttagaagatataaatttgccaggaaaatggaaaccaaaaatgatagggggaattggaggttttatcaaagtaaggcaatatgatcagatayctatagagatttgtggaaaaaaggctataggtacagtgttagtaggacctacacctgtcaacataattggacgaaatatgttgactcagattggttgtactttaaatttcccaattagtcctattgacactgtaccagtaacattaaaaccaggaatggayggaccaaargttaaacagtggccattgacagaagaaaaaataaaagcatta…
>304185_181226_AE1
~~~~~~~~~~~~~~~TGGCAACGACCCCTTGTCACAATAAAAATAGGAGGGCAGCTAAGAGAAGCTCTATTAGATACAGGAGCAGATGATACAGTATTAGAAGATATAAATTTGCCAGGAAAATGGAAACCAAAAATGATAGGGGGAATTGGAGGTTTTATCAAGGTAAGGCAATATGATCAGATACCTATAGAAATCTGTGGAAAAAAGGCTATAGGTACAGTGTTAGTAGGACCTACACCTGTCAACATAATTGGACGAAATATGTTGACTCAGCTTGGTTGTACTTTAAATTTCCCAATTAGTCCTATTGACACTGTACCAGTAACATTAAAGCCAGGAATGGATGGACCAAAGGTTAAACAGTGGCCATTGACAGAAGAAAAAATAAAAGCATTA…
>304149_181204_AE1
~~~~~~~~~~~~~~~TGGCAGCGACCCCTAGTCGCAATAAARATAGRAGGACAGKTGAAAGAAGCTCTATTAGATACAGGAGCAGATGATACAGTATTAGAAGATATAAATTTGCCAGGAAAGTGGAAACCAAAAATGATAGGGGGAATTGGAGGGTTTATCAAAGTAArACAATATGATCAGATACTTATAGAAATTTGTGGAAAAAARGCTATAGGTACGGTGTTAGTAGGACCTACACCTGTCAACATAATTGGACGAAATATGTTGACTCAGATTGGTTGTACTTTAAATTTCCCAATTAGTCCTATTGACACTGTACCAGTAAAATTAAAGCCAGGAATGGATGGACCAAARGTTAAACAGTGGCCCTTGACAGAAGAAAAAATAAAAGCATTA…
>112702_181129_AE1
cctcaaatcactctttggcaacgaccccttgtcacaataaaartagggggacagctgagagaagctctattagatacaggagcagatgatacagtattagaagatataaatttaccaggaaaatggaaaccaaaaatgatagggggaattggaggttttatcaaagtaaggcaatatgatcagatactgatagaaatttgtggaaaaaaggctattggtacagtgctagtaggacctacacckgtcaacataattggacgaaacatgttgaytcagcttggttgtactwtaaattttccaattagtcctattgacactgtaccagtaacattaaaaccaggaatggatggaccaaaagttaaacaatggccattgacagaagaaaaaataaaagcatta…
>304158_181206_AE1
~~~~~~~~~~~~~~~TGGCAACGACCCGTTGTCACAGTAAAAATAGAAGGACAGCTGAAAGAAGCTCTATTAGATACAGGAGCAGATGATACAGTATTAGAAGATATAAATTTGCCAGGAAAATGGAAACCAAAAATGATAGGGGGAATTGGAGGTTTTATCAAAGTAAGGCAATATGATCAGATACTTATAGAAATTTGTGRAAAAARGGCTATAGGTACAGTATTAGTAGGACCTACGCCTGTCAACATAATTGGACGAAATATGTTGACTCAGATTGGTTGTACTTTAAATTTTCCAATTAGTCCTATTRRCACTRTACCAGTAAAATTAAAGCCAGGAATGGATGGACCAAAGGTTAAACAGTGGCCATTAACAGAAGAAAAAATAAAAGCATTA…
>130064_181204_AE1
cctcaaatcactctttggcaacgaccccttgtcacaataaaagtaggaggagagttgagagaagctctattagatacaggagcagatgatacagtgttagaagacataaatttaccaggaaaatggaaaccaaaaatgatagggggaattggaggttttatcaaggtaaggcaatatgatcaaatacttatagaaatttgtggaaaaaaggctataggtacagtgttagtaggacctacacctgtcaacataattggacgaaacatgttgactcagcttggttgtactttaaattttccaattwgtsctattgaccctgtacccgtaacattaaagccaggaatggatggaccaaaggttaaacagtggccattgacagaagaaaaaataaaagcatta…
>304160_181211_AE1
cctcaaatcactctttggcaacgaccccttgtcacaataagaatagaaggacagctaaaagaagctctattagatacaggagcagatgatacagtattagaagatataaatttgccaggaaaatggaaaccaaaaatgatagggggaattggaggttttatcaaagtaagacaatatgatgagatacttatagaaatttgtggaaaaaaggctataggtacagtgttagtgggacctacacctgtcaacataattggacgaaatatgttgactcagcttggttgtactttaaattttccaatcagtcctattgrtactgtaccagtaaaattaaagccaggaatggatggcccaaaggttaaacaatggccattgacaaaagagaaaatagaagcatta…
>120417_181206_AE1
CCTCAAATCACTCTTTGGCAACGACCCATAGTCACAATAAAAATAGGAGGACAGCTAAAAGAAGCTCTATTAGATACAGGAGCAGATGATACAGTATTAGAAGATATAAATTTGCCAGGAAAATGGAAACCAAAAATGATAGGGGGAATTGGAGGTTTTATCAAAGTAAGGCAATATGATCAGATACTTATAGAAATTTGTGGAAAAAAGGCTATAGGTACAGTGTTAGTAGGACCTACACCTGTCAACATAATTGGACGAAACATGCTGACTCAGCTTGGTTGTACTTTAAACTTTCCAATTAGTCCTATTGACACTGTACCAGTAACATTAAAGCCAGGAATGGATGGACCAAAGGTTAAACAGTGGCCATTGACAGAAGAAAAAATAAAAGCACTA…
>120427_181206_AE1
cctcaaatcactctttggcagcgaccccttgtcccaataaaagtagaaggacagttgagagaagctctactagacacaggagcagatgatacagtattagaagatataaatttgccaggaaaatggaaaccaaaaatgatagggggaattggaggttttatcaaagtaaggcaatatgatcagatacttatagaaatttgtggaaaaaaggctataggtacagtgttggtaggacctacacctgtcaacataattggacgaaacatgttgactcagcttggttgtactttaaatttcccaattagtcctattgacactgtaccagtaacattaaagccaggaatggatggaccaaaggttaaacagtggccattgacagaagaaaaaataaaagcatta…
>323543_181227_AE1
cctcaaatcactctttggcaacgaccccttgtcacagtaaaaatagggggacaactaaaagaagctctattagatacaggagcagatgatacagtattagaagatataaatttacccaggaaaakggaacccaaaatgatagggggaattggaggttttatcaaagtaaggcaatatgagcagatacttatagagatttgtggaaaacaggctataggtacagtgctagtaggacctacacctgtcaacataattggacgaaatttgttgactcagcttgggtgtactttaaatttcccaattagtcctattgacactgtaccagtaacattaaagccaggaatggatggaccaaaggttaaacagtggccattgacagaagaaaaaataaaagcatta…
>121110_181213_AE1
CCTCAAATCACTCTTTGGCAACGACCCCTTGTCACAATAAAAATAGRAGGACAGCTRAGAGAAGCTCTATTAGATACAGGAGCAGATGATACAGTATTAGAAGATATAAATTTGYCAGGAAAATGGAAACCAAAAATGATAGGGGGAATTGGAGGTTTTATYAAAGTAAGGCAATATGAYCAGRTACTCATAGAGATTTGTGGRAAAAAGGCTATAGGTACAGTGTTAGTAGGACCTACACCTGTYAACATAATTGGACGAAATATGTTGACTCAGMTTGGGTGTACTTTAAATTTTCCAATTAGTCCTATTGACACTGTACCAGTAAMATTAAARCCMGGAATGGATGGACCAAAGGTTAAACARTGGCCATTGACAGAAGAAAAAATAAAAGCATTA…
>121103_181213_AE1
cctcaaatcactctttggcaacgaccccttgtcacaataaaaatagggggacagctaagagaagctctattagatacaggagcagatgatacagtattagaagatataaatttgccaggaaaatggaaaccaaaaatgatagggggaattggaggttttatcaaggtaaggcaatatgatcagatacctatagaaatttgtgggaaaaaggctataggtacagtgttagtaggacctacacctgtcaacataattggacgaaatatgttgactcagcttggttgtactttaaatttcccaattagtcctattgacactgtaccagtaacattaaagccaggaatggatggaccaaaggttaaacagtggccattgacagaagaaaaaataaaagcatta…
>304187_181227_AE1
~~~~~~~~~~~~~~~TGGCAACGACCCCTTGTCACAATAAAAATAGGAGGACAGCTGAGAGAGGCTCTATTAGATACAGGAGCAGATGATACAGTATTAGAAGATATAAATTTGCAAGGAAAATGGAAACCAAAAATGATAGGGGGAATTGGAGGTTTTATAAAAGTAAGGCAATATGATCAGATACAGATAGAAATCTGTGGAAAAAAGGCTATAGGTACAGTGTTAGTAGGACCTACACCTGTCAACATAATTGGACGAAATATGTTGACTCAGATTGGTTGTACTTTAAATTTTCCAATCAGTCCTATTGACACTGTACCAGTAAAATTAAAGCCAGGAATGGATGGGCCAAAGGTTAAACAGTGGCCATTGACAGAAGAAAAAATAAAAGCATTA…
>304182_181225_AE1
~~~~~~~~~~~~~~~TGGCARCGACCCCTCATCCCAGTAAAAATAGGRGGACAGGTGARAGAAGCTCTATTAGATACAGGAGCAGATGATACAGTGTTAGAAGATATAAATTTACCAGGAAAATGGAAGCCAAAAATGATAGGGGGAATTGGAGGTTTTATCAAAGTAAGACAATATGATCAGATACTTATAGAAATTTATGGAAAAAAGGCTATAGGTACAGTGTTAGTAGGACCTACACCTATCAACATAATTGGACGAAATATGTTGACTCAGATTGGTTGTACTTTAAATTTTCCAATTAGTCCTATTGACACTGTGCCAGTAACATTAAAGCCAGGAATGGATGGGCCAAAGGTTAAACAGTGGCCATTGACAGAAGAAAAAATAAAAGCATTA…
>303837_180424_AE1
~~~~~~~~~~~~~~~TGGCAGCGACCCATTGTCACAATAAAAATAGGAGGACAGCTAAGAGAAGCTCTATTAGATACAGGAGCAGATGATACAGTATTAGAAGACATAAATTTGCCAGGAAAATGGAAACCAAAAATGATAGGGGGAATTGGAGGTTTTATCAAGGTAAGGCAATATGATCAGGTACCTATAGAAATTTGTGGGAAAAGGGATATAGGTACAGTGTTAGTAGGACCTACACCTGTCAACATAATTGGACGAAATATGTTGACTCAGCTTGGTTGTACTTTAAATTTCCCAATTAGTCCTATTGACACTGTACCAGTAACATTAAAGCCAGGAATGGATGGACCAAAGGTTAAACAGTGGCCAYTGACAGAAGAAAAAATAAAAGCATTA…
>303942_180626_AE1
~~~~~~~~~~~~~~~TGGCAACGACCCCTKGTCACAATAAAAATAGAGGGACAACTAAGAGAAGCTCTATTAGATACAGGAGCAGATGATACAGTATTGGAAGATATAAATTTGCCAGGAAAATGGAAACCAAAAATGATAGGGGGAATTGGAGGTTTTATCAAAGTAAGGCAATATGATCAGATACTYATAGAAATTTGTGGAAAAAAGGCTATAGGTACAGTGTTAGTAGGACCTACACCTGTCAACATAATTGGACGAAACATGTTRACTCAACTTGGTTGTACTTTAAATTTYCCCATTAGTCCTATTGACACTGTAYCAGTAAAATTAAAGCCAGGAATGGATGGCCCAAAGGTTAAACAGTGGCCATTGACAGAAGAAAAAATAAAAGCATTA…
>303947_180703_AE1
~~~~~~~~~~~~~~~TGGCAACGACCCCTTGTCACAATAAAAATAGAGGGACAACTAAGAGAAGCTCTATTAGATACAGGAGCAGATGAYACAGTATTGGAAGATATAAATTTGCCAGGAAAATGGAAACCAAAAATGATAGGGGGAATTGGAGGTTTTATCAAAGTAAGGCAATATGATCAGATACTTATAGAAATTTGTGGAAAAAAGGCTATAGGTACAGTGTTAGTAGGACCTACACCTGTCAACATAATTGGACGAAACATGTTRACTCAACTTGGTTGTACTTTAAATTTCCCCATTAGTCCTATTGACACTGTACCAGTRAAATTAAAGCCAGGAATGGATGGCCCAAAGGTTAAACARTGGCCATTGACAGAAGAAAAAATAAAAGCATTA…
>303961_180710_AE1
~~~~~~~~~~~~~~~TGGCAACGACCCCTTGTCACAATAAAAATAGGAGGGCAGCTAAGAGAAGCTCTATTAGATACAGGAGCAGATGATACAGTATTAGAAGATATAAATTTGCCAGGAAAATGGAAACCAAAAATGATAGGGGGAATTGGAGGTTTTATCAAGGTAAGGCAATATGATCAGATACCTATAGAAATTTGTGGAAAAAAGGCTATAGGTACAGTGTTAGTAGGACCTACACCTGTCAACATAATTGGACGAAATATGTTGACTCAGCTTGGTTGTACTTTAAATTTCCCAATTAGTCCTATTGACACTGTACCAGTAACATTAAAGCCAGGAATGGATGGACCAAAGGTTAAACAGTGGCCATTAACAGAAGAAAAAATAAAAGCATTA…
>304028_180821_AE1
~~~~~~~~~~~~~~~TGGCARCGACCCGTTGTCACAGTGAGAATAGAAGGACAGCTGAWAGAAGCTCTATTAGATACAGGGGCAGATGATACAGTATTAGAAGATATAAATTTGCCAGGAAAATGGAAACCAAAAATGATAGGGGGAATTGGAGGTTTTATCAAAGTAAGGCAATATGATCAGATACTTATAGAAATTTGTGGAAAACAGGCTAKAGGTACAGTGTTAGTAGGACCTACACCTGTCAACATAATTGGACGAAATATGTTGACTCAGATTGGTTGTACTTTAAATTTTCCAATTAGTCCTGTTGACACTGTACCAGTAAAATTAAAGCCAGGAATGGATGGACCAAAGGTCAAACARTGGCCATTGACAGAAGAAAAAATAAAAGCACTA…
>304110_181106_AE1
~~~~~~~~~~~~~~~TGGCAACGACCCCTTGTCACAATAAAAATAGGRGGACAGCTAAGAGAAGCTCTAYTAGATACAGGAGCAGATGATACAGTATTAGAAGATATAAATTTGCCAGGAAAATGGAAACCAAAAATGATAGGGGGAATTGGAGGTTTTATCAAAGTAAGGCAATATGATCAGATACTTATAGAAATTTGTGGAAAAAAGGCTATAGGTTCAGTGTTGGTAGGACCTACACCTGTCAACATAATTGGAAGAAATATGTTGACTCAGCTTGGTTGTACTTTAAATTTCCCAATTAGTCCTATTGACACTGTACCAGTAAAATTAAAGCCAGGAATGGATGGACCAAAGGTTAAACAGTGGCCATTGACAGAAGAAAAAATAAAAGCATTA…
>304153_181205_AE1
~~~~~~~~~~~~~~~TGGCAACGACCCCTTGTCACAGTAAAAATAGGAGGGCAGATAAAAGAAGCTCTACTAGATACAGGAGCAGATGATACAGTATTAGAAGATATAAATTTACCAGGAAAATGGAAACCAAAAATGATAGGGGGAATTGGAGGTTTTATCAAGGTAAGGCAATATGATCAGATACTTATAGAAATTTGTGGGAAAAAAGCTATAGGTACAGTGTTAGTAGGACCTACACCCGTCAACATAATTGGACGAAATATGTTGACTCAAATGGGTTGCACTTTAAATTTCCCAATTAGCCCTATTGACACTGTACCAGTAACATTAAAGCCAGGGATGGATGGACCAAAGGTTAAACAGTGGCCATTGACAGAAGAAAAAATAAAAGCATTA…
>310024_180110_AE1
~~~~~~~~~~~~~~~TGGCAACGACCCGTTGTCACAGTAAAAATAGAAGGACAGCTGAAAGAAGCACTATTAGACACAGGAGCAGATGATACAGTATTAGAAGATATAAATTTGCCAGGAAAATGGAAACCAAAAATGATAGGGGGAATTGGAGGTTTTATCAAAGTGAGACAATATGATCAGATACTTATAGAAATTTGCGGAAAAAGGGCTATAGGTACAGTGTTAGTAGGGCCTACGCCTGTCAACATAATTGGACGAAATATGTTGACTCAAATTGGTTGTACTTTAAATTTTCCAATAAGTCCTATTGACACTGTACCAGTAAAATTAAAACCAGGAATGGATGGACCAAAGGTTAAACAGTGGCCATTGACAGAAGAAAAAATAAAAGCATTA…
>103018_181101_AE1
CCTCAAATCACTCTTTGGCAACGACCCCTTGTCACAATAAAAATAGAAGGACAGMTAAAAGAAGCTCTATTAGATACAGGAGCAGATGAYACAGTATTAGAAGATATAAATTTGCCAGGAAAATGGAAACCAAAAATGATAGGGGGAATTGGRGGTTTTATCAAAGTAAGGCAGTATGATCAGATACCTATAGAAATTTGTGGRAAAAAGGCTATAGGTACAGTGTTAGTAGGACCTACACCTGTCAACATAATTGGACGAAATATGTTGACTCAGCTTGGTTGTACTTTAAATTTTCCAATTAGTCCTRTTGACACTGTACCAGTAACATTAAAACCAGGAATGGATGGACCAAGGGTTAAACAGTGGCCATTRACAGAAGAAAAAATTAAAGCATTA…
>080922_160811_AE1
CCTCAAATCACTCTTTGGCAACGACCCGTTGTCACAGTGAGAATAGAAGGACAGCTGAAAGAAGCCCTATTAGATACAGGGGCAGATGATACAGTATTAGAAGATATAAATTTGCCAGGAAAATGGAAACCAAAAATGATAGGGGGAATTGGAGGTTTTATCAAAGTAAGGCAATATGATCAGATACTTATAGAAATTTGTGGAAAACAGGCTATAGGTACAGTGTTAGTAGGACCTACACCTGTCAACATAATTGGACGAAATATGTTGACTCAGATTGGTTGTACTTTAAATTTTCCAATTAGTCCTGTTGACACTGTACCAGTAACATTAAAGCCAGGAATGGATGGACCAAAGGTCAAACAGTGGCCATTGACAGAAGAAAAAATAAAAGCACTA…
>111513_161117_AE1
CCTCAAATCACTCTTTGGCAGCGACCCCTTGTCACAATAAAAATAGGAGGACAGTTAAGAGAAGCTCTACTAGATACAGGAGCAGATGATACAGTATTAGAAGATATAGATTTACCAGGAAGATGGAAACCAAAAATGATAGGGGGAATTGGAGGTTTTATCAAAGTAAGGCAATATGATCAGATACAKATGGAAATTTGTGGAAAAAAGGCTATGGGTACAGTGTTGGTAGGACCTACACCTGTCAACATAATTGGACGAAATATGTTGACTCARCTTGGTTGTACTTTAAATTTCCCAATTAGTCCTATTGACACTGTACCAGTAACATTAAAGCCAGGAATGGATGGACCAAAGGTTAAACAGTGGCCATTGACAGAAGAAAAAATAAAAGCATTA…
>011712_170119_AE1
CCTCAAATCACTCTTTGGCAACGACCCCTTGTCACAGTAAAAGTAGAAGGACAGTTGAGAGAAGCTCTATTAGATACAGGAGCAGATGATACAGTATTAGAAGATATAAATTTGCCAGGAAAATGGAAACCAAAAATGATAGGRGGAATTGGAGGTTTTATCAAGGTAAGACAATATGATCAGATACTTATAGAAATTTGTGGAAAAAGGGCTATAGGTACAGTGTTAGTAGGACCTACACCTGTCAACATAATTGGACGAAATATGTTGACTCAACTCGGTTGTACTTTAAATTTTCCAATTAGTCCTATTGACACTGTACCAGTAACATTAAAGCCAGGAATGGATGGACCAAAGGTTAAACAGTGGCCATTAACAGAAGAAAAAATAAAAGCATTA…
>112108_171123_AE1
cctcaaatcactctttggcaacgaccccttgtcacagtaaaaataggaggacagttgaragacgctctactagatacaggagcagatgatacagtattagaaratataaatttgccaggaaaatggaaaccaaaaatgatagggggaattggaggttttatcaaagtaaggcaatatgatcagatacttatagaaatttgtggaaaaaaggctataggtacagtgttggtaggacctacacctgtcaacataattggacgaaatatgttgactcagattggttgtactttaaatttcccaattagtcctattgacactgtaccagtaacattaaagccaggaatggatggaccaaaggttaaacagtggccattgacagaagaaaaaataaaagcatta…
>303607_171206_AE1
cctcaaatcactctttggcaacgaccccttgtcacaataaaaataggaggacagataagagaagctctattagatacaggagcagatgatacagtattagaagatataaatttgccaggaaaatggaagccaaaaatgatagggggaattggaggttttatcaaggtaaggcaatatgatcagatacctatagaaatttgtgaaaaaaaggctataggtacagtattagtaggacctacacctgtcaacataattggacgaaatatgttgactcagcttgggtgtactttaaatttcccaattagtcctattgacactataccagtaacattaaagccaggaatggatggaccaaaggttaaacagtggccattgacagaagaaaaaataaaagcatta…
>010203_180104_AE2
CCTCAAATCACTCTTTGGCAACGACCCCTTGTCACAGTAAAAATAGGAGGACAGATGAAAGAAGCTCTATTAGATACAGGAGCAGATGATACAGTATTAGAAGAWATAAATTTGCCAGGAAAATGGAAACCAAAAATGATAGGGGGAATTGGAGGTTTTATCAAAGTAAGGCAATATGATCAGATACTTATAGAAATTTGTGGAAAAAGGGCTATAGGTACAGTGTTAGTAGGACCTACACCTRTCAACATAATTGGACGAAATATGTTGACTCAGATTGGTTGTACTTTAAATTTCCCAATTAGTCCTATTGACACTGTACCAGTAACATTAAAGCCAGGAATGGATGGACCAAAGGTTAAACAGTGGCCATTAACAGAAGAAAAAATAAGAGCATTA…
>010205_180104_AE2
~~~~~~~~~~~~~~~TGGCAACGACCTCTWGTCACAGTAAAAATAGGAGGACAGATGAAAGAAGCTCTATTAGATACAGGAGCAGATGATACGGTATTAGAAGAAATAAATTTGCCAGGAAAATGGAAACCAAAAATGATAGGGGGAATTGGAGGTTTTATCAAAGTAAGGCAATATGATCAGATACTTATAGAAATTTGTGGAAAAAAGGCTATAGGTACAGTGTTAGTAGGACCCACACCTGTCAACATAATTGGACGAAATATGTTGACTCAGATTGGTTGTACTTTAAATTTCCCAATTAGCCMTATTGMCACTGTACCAGTAAMATTAAAGCCAGGAATGGATGGACCAAAGGTTAAACAGTGGCCATTAACAGAAGAAAAAATAAAAGCATTA…
>010207_180104_AE2
CCTCAAATCACTCTTTGGCAACGACCCCTTGTCACAGTAAAAGTAGGAGGACAGCAAAAAGAAGCTCTATTAGATACAGGAGCAGATGATACAGTATTAGAAGATATAAATTTGCCAGGAAAATGGAAACCAAAAATGATAGGGGGAATTGGGGGTTTTATCAAGGTAAGGCAATATGATCAGATACTTATAGAAATTTGTGGGAAAAAAGCTATAGGTACAGTGTTAGTAGGACCTACACCTGTCAACATAATTGGACGAAATATGTTGACTCAGATTGGTTGTACTTTAAATTTCCCAATTAGCCCTATTGACACTGTACCAGYAACATTAAAACCAGGAATGGATGGACCAAAGGTTAAACAGTGGCCATTAACAGAAGAAAAAATAAAAGCATTA…
>010212_180104_AE2
~~~~~~~~~~~~~~~TGGCAACGACCCCTTGTCTCAATAAAAATAGGAGGAGAGATAAGAGAAGCTCTATTAGATACAGGAGCAGATGATACAGTATTAGAAGATATAAATTTGCCAGGAAAATGGAAACCAAAAATGATAGGGGGAATTGGAGGCTTTATCAAGGTAAGGCAATATGATCAGGTAACTATAGACATTTGTGGGAAAAAGGCCATAGGTACAGTGTTAGTAGGACCTACACCTATCAACATAATTGGACGAAATATGTTGACTCAGCTTGGTTGTACTTTAAATTTCCCAATTAGCCCTATTGACACTGTACCAGTAAAATTAAAGCCAGGTATGGATGGACCAAAGGTTAAACAGTGGCCATTAACAGAAGAAAAAATAAAAGCATTA…
>010302_170105_AE2
~~~~~~~~~~~~~~~TGGCAACGACCCCTTGTCACAATAAAAATAGGAGGACAAATGAAAGAAGCTCTATTAGATACAGGAGCAGATGATACAGTATTAGAAGATATAAATTTACCAGGAAAATGGAAACCAAAAATGATAGGGGGAATTGGAGGTTTTATCAAAGTAAGGCAGTATGATCAGATACYTATAGAAATTTRTGGAAAAAAGGCTATAGGTACAGTGTTAGTAGGACCTACACCTGTCAACATAATTGGACGAAATATGTTGACTCAGCTTGGTTGTACTTTAAATTTCCCAATTAGCCCTATTGACACTGTACCAGTAACATTAAAGCCAGGAATGGATGGACCAAAGGTTAAACAGTGGCCATTAACAGAAGAAAAAATAAAAGCATTA…
>010303_170105_AE2
~~~~~~~~~~~~~~~TGGCAGCGACCCCTTGTCACAGTAAAAATAGAAGGACAGATGAAAGAAGCTCTATTAGATACAGGAGCAGATGATACRGTATTAGAAGATATAAATTTGCCAGGAAAATGGAAACCAAAAATGATAGGGGGAATTGGAGGTTTTATCAAGGTAAGGCAATATGATCAGGTACACATAGAAATTTGTGGAAAAAGGGCTATAGGTACAGTGTTAGTAGGACCTACACCTGTCAACATAATTGGACGAAATATGTTGACTCAGATTGGTTGTACTTTAAATTTCCCAATTAGCCCTATTGACACTGTACCAGTAACATTAAAGCCAGGAATGGATGGACCAAAGGTTAAACAGTGGCCATTAACAGAAGAAAAAATAAAAGCATTA…
>010304_170105_AE2
~~~~~~~~~~~~~~~TGGCAACGACCCCTTGTCACAGTAAAAATAGGAGGACAAATGAAGGAAGCTCTATTAGATACAGGAGCAGATGATACAGTATTAGAAGAAATAAATTTGCCAGGAAAATGGAAACCAAAAATGATAGGGGGAATTGGAGGTTTTATCAAAGTAAGGCAATATGATCAGATACTTATAGAAATTTGTGGAAARAAGGCTATAGGTACAGTGTTAGTAGGACCTACACCGATCAACATAATTGGACGAAATATGTTGACTCAGATTGGTTGTACTTTAAATTTCCCAATTAGCCCTATTGACACTGTACCAGTAAMATTAAAGCCAGGAATGGATGGACCAAAGGTTAAACAGTGGCCATTAACAGAAGAAAAAATCAAAGCATTA…
>010507_160107_AE2
~~~~~~~~~~~~~~~TGGCAACGACCCCTTGTCACAGTAAAAGTAGGAGGACAGATGAAAGAAGCTCTATTAGATACAGGAGCAGATGATACAGTATTAGAAGATATAAATTTGCCAGGAAAATGGAAACCAAAAATGATAGGGGGAATTGGAGGTTTTATCAAGGTAAGACAGTATGATCAGATACTTATAGAAATTTGTGGAAAAAAGGCTATAGGTACAGTGTTAGTAGGACCTACACCTGTCAACATAATTGGACGAAATATGTTGACTCAGATTGGTTGTACTTTAAATTTCCCAATTAGCCCTATTGACACTGTACCAGTAACATTAAAGCCAGGAATGGATGGACCAAAGGTTAAACAGTGGCCATTAACAGAAGAAAAAATAAAGGCATTA…
>010509_160107_AE2
~~~~~~~~~~~~~~~TGGCAACGACCCCTCGTCACAATAAAAATAGGAGGACAGATGAGAGAAGCTCTATTAGATACAGGAGCAGATGATACAGTATTAGAAGATATAAATTTGCCAGGAAAATGGAAACCAAAAATGATAGGGGGAATTGGAGGTTTTATCAAGGTAARGCAATATGATCAGATAYCTATAGAAATTTGTGGAAAAAAGGCYATAGGTACAGTGTTAGTAGGACCTACACCTATCAACATAATTGGACGAAATATGTTGACTCAGCTTGGTTGTACTTTAAATTTYCCAATTAGCCCTATTGACACTGTACCAGTAAAATTAAAGCCAGGAATGGATGGACCAAARGTTAAACAGTGGCCATTAACAGAAGAAAAAATAAAAGCATTA…
>010514_160107_AE2
~~~~~~~~~~~~~~~TGGCAACGACCCCTTGTCACAGTAAAAATAGGAGGACAGATGATAGAAGCCCTGTTAGATACAGGAGCAGATGATACAGTATTAGAAGATATAAATTTGCCAGGAAAATGGAAACCAAAAATGATAGGGGGAATTGGAGGTTTTATCAAAGTAAGGCAATATGATCAGATACTTATAGAAATTTGTGGGAAAAAGGCTATAGGTACAGTGTTAGTAGGACCTACACCTGTCAACATAATTGGRCGAAATATGTTGACTCAGMTTGGTTGTACTTTAAATTTCCCAATTAGCCCTATTGACACTGTACCAGTAAAATTAAAGCCAGGAATGGATGGACCAAAAGTTAAACAATGGCCATTAACAGAAGAAAAAATAAAAGCATTA…
>010516_160107_AE2
~~~~~~~~~~~~~~~TGGCAACGACCCCTTGTYACAATAAAAATAGGAGGACAGATGAAAGAAGCTCTATTAGATACAGGAGCAGATGATACAGTATTAGAAGATATAAATTTGCCAGGAAAATGGAAACCAAAAATGATAGGGGGAATTGGAGGTTTTATYAARGTAAGGCAATATGATCAGATAYCTATAGAAATTTGTGGAAAAARGGCTATAGGYACAGTGTTAGTAGGACCTACACCTATCAACATAATTGGACGAAATATGTTGACTCAGCTTGGTTGTACTTTAAATTTCCCAATTAGCCCTATTGACACTGTACCAGTAACATTAAARCCAGGAATGGATGGACCAAAGGTTAAACAATGGCCATTAACAGAAGARAAAATAAAAGCATTA…
>010517_160107_AE2
cctcaaatcactctttggcaacgaccccttgtcccagtaaaaataggaggacagatgaaagaagctctattagatacaggagcagatgatacagtattagaagatataaatttgccaggaaaatggaaaccaaaaatgatagggggaattggaggttttatcaaggtaaggcaatatgatcagataactatagaaatttgtggaaaaagggctataggttcagtgttagtagggcctacacctatcaacataattggacgaaatatgttgactcagcttggttgtactttaaatttcccaatcagccctattgacactgtaccagtaacattaaagccaggaatggatggaccaaaggttaaacagtggccattaacagaagaaaaaataaaagcatta…
>010909_180111_AE2
~~~~~~~~~~~~~~~TGGCAACGACCCYTTGTCACAGTAAAAATAGAAGGACAGATAAGAGAAGCTCTATTAGATACAGGAGCAGATGATACAGTAGTAGAAGATATAAATTTGCCAGGAAAATGGAAACCAAAAATGATAGGGGGAATTGGAGGTTTTATCAAAGTAAGGCAATATGATCAGATACGTATAGAAATTTGTGGAAAACAGGCTATAGGTACAGTGTTAGTAGGACCTACACCTGTCAACATAATTGGACGAAATATGTTGACTCAGATTGGTTGTACTTTAAATTTCCCAATTAGTCCCATTGACACTGTACCCGTAACATTAAAGCCGGGAATGGATGGACCAAAGGTTAAACAGTGGCCATTAACAGAAGAAAAAATAAAAGCATTA…
>010910_180111_AE2
~~~~~~~~~~~~~~~TGGCAACGACCCCTTGTCACAGTAAAAATAGAAGGACAGATAAGAGAAGCTCTATTAGATACAGGAGCAGATGATACAGTAGTAGAAGATATAAATTTGCCAGGAAAATGGAAACCAAAAATGATAGGGGGAATTGGAGGTTTTATCAAAGTAAGGCAATATGATCAGATACGTATAGAAATTTGTGGAAAACAGGCTAYAGGTACAGTGTTAGTAGGACCTACACCTGTCAACATAATTGGACGAAATATGTTGACTCAGATTGGTTGTACTTTAAATTTCCCAATTAGTCCCATTGACACTGTACCCGTAACATTAAAGCCGGGAATGGATGGACCAAAGGTTAAACAGTGGCCATTAACAGAAGAAAAAATAAAAGCATTA…
>010914_180111_AE2
~~~~~~~~~~~~~~~TGGCAACGACCCCTYGTCCCAATAAAARTAGGAGGACAGATGAGRGAAGCTCTATTAGATACAGGAGCAGATGATACAGTATTAGAAGATATAAAYTTGCCAGGAAAATGGAAGCCAAAAATGATAGGGGGAATTGGAGGTTTTATCAAAGTAAGGCAATATGATCAGATACCTATAGAAATTTGTGGAAAAAAGGCTATAGGTACAGTGTTAGTAGGACCTACACCTATCAACATAATTGGAMGAAATATGTTGACTCAACTTGGTTGTACTTTAAATTTCCCAATTAGYCCTATTGACACTGTACCAGTAAAATTAAAGCCAGGAATGGATGGRCCAAAGGTTAGACAATGGCCATTAACAGAAGAAAAAATAAAAGCACTA…
>011001_170112_AE2
~~~~~~~~~~~~~~~TGGCAACGACCTGTTGTCACAGTAAAAATAGAAGGACARATAAAAGAAGCTCTGTTAGACACAGGAGCAGATGATACAGTATTAGAAGATATAAATTTGCCAGGAAAATGGAAACCAAAAATGATAGGGGGAATTGGAGGTTTTATCAAGGTAAaACAATATGATCAGATACTTATAGAAATTTATGGAAAAAGGGCTATAGGTACAGTGTTAGTAGGACCTACACCTGTCAACATAATTGGACGAAATATGTTGACTCAGATTGGTTGTACTTTAAATTTCCCMATTAGcCCTATTGAaACTGTACCAGTAAAATTAAAGCCAGGAATGGATGGRCCAAAGGTTAAACAGTGGCCATTRACAGAAGAAAAAATAAAAGCATTA…
>011004_170112_AE2
~~~~~~~~~~~~~~~TGGCAACGACCCCTTGTCACAATAAGAATAGGAGGACAGATAAAAGAAGCTCTATTAGATACAGGAGCAGATGATACAGTATTAGAGGATATAAATTTGCCAGGAAAATGGAAACCAAAAATGATAGGGGGAATTGGAGGTTTCATCAAAGTAAGGCAATATGATCAGATAACTATAGAAATTTGTGGRAAAAAGGCRATAGGTACAGTGTTAGTAGGACCTACACCTATCAACATAATTGGACGAAATATGTTGACTCAGCTTGGTTGTACTTTAAATTTYCCAATYAGYCCTATTGAAACTGTACCAGTAAAATTAAAGCCAGGAATGGATGGACCAAAGGTTAAACAGTGGCCATTAACAGAAGAAAAAATAAAAGCATTA…
>011007_170112_AE2
CCTCAAATCACTCTTTGGCAACGACCCCTTGTCCCAATAAAAATAGGAGGACAGATAAAAGAAGCTCTATTAGATACAGGAGCAGATGATACAGTATTAGAAGATATAAATTTGCCAGGAAAATGGAAACCAAAAATGATAGGGGGAATTGGAGGTTTTATCAAGGTAAGGCAATATGATCAGATAKTTATAGAAATTTGTGGAAAAAAGGCTATAGGTACAGTGTTAGTAGGACCTACACCTATCAACATAATTGGACGAAATATGTTGACTCAGCTTGGTTGTACTTTAAATTTCCCAATTAGCCCTATTGACACTGTACCAGTAAAATTAAAGCCAGGAATGGATGGACCAAAGGTTAAACAGTGGCCATTAACAGAAGAAAAAATCAAAGCGTTA…
>011010_170112_AE2
~~~~~~~~~~~~~~~TGGCAACGACCCCTTGTCACAATAAAAATAGAAGGACAGcTAAGAGAGGCTCTATTAGATACAGGAGCAGATGATACAGTATTAGAAGATATAAATTTGCCAGGAAAATGGAAACCAAAAATGATAGGGGGAATTGGAGGTTTTATCAAAGTAAGGCAATATGATCAGATACTTATAGAAATTTGTGGAAAAAAGGCTGTAGGTACAGTGTTAGTAGGACCTACACCTGTCAACATAATTGGACGAAATATGTTGACTCAGCTTGGTTGTACTTTAAATTTCCCAATYAGCCCTATTGACACTGTRCCAGTAGCATTAAAGCCAGGAATGGATGGACCAAARGTTAAACAGTGGYCATTAACAGMAGAAAAAATAAAAGCATTA…
>011016_170112_AE2
~~~~~~~~~~~~~~~TGGCAACGACCCCTTGTCACAATAAAAATAGAAGGACAGCTGAGAGAGGCTCTATTAGATACAGGAGCAGATGATACAGTATTAGAAGAGATAAATTTGCCARGAAAATGGAAACCAAAAATGATAGGGGGAATTGGAGGTTTTATCAAGGTAAGGCAATATGATCAGATACTTATAGAAWTTTGTGGGAAAAAGGCTATAGGTACAGTGTTAGTAGGACCTACACCTGTCAACATAATTGGACGAAATATGTTGACTCAGCTTGGTTGTACTTTAAATTTCCCAATTAGCCCTATTGACACTGTACCAGTAAAATTAAAGCCAGGAATGGATGGACCAAAGGTTAAACAATGGCCATTAACAGAAGAAAAAATAAAAGCATTA…
>011202_160114_AE2
~~~~~~~~~~~~~~~TGGCAACGACCCCTTGTCACARTAAAAGTAGGAGGACAGATGAGAGAAGCTCTATTAGATACAGGAGCAGATGATACAGTATTAGAAGATATAAATTTGCCAGGAAAATGGAAACCAAAAATGATAGGGGGAATTGGAGGTTTTATCAAGGTAAARCAATATGATCAGATACTTATAGAAATTTGTGGAAAAAAGGCTATAGGTACAGTGTTARTAGGACCTACACCTATCAACATAATTGGACGAAATATGTTGACTCAGCTTGGTTGTACTTTAAATTTCCCAATTAGYCCTATTGACACTGTACCAGTAACATTAAAGCCAGGAATGGATGGACCAAAGGTTAAACAGTGGCCATTAACAGAAGAAAAAATAAAGGCACTA…
>011218_160114_AE2
~~~~~~~~~~~~~~~TGGCAACGACCCCTTGTCACAATAAAAATAGGAGGGCAGATAAAAGAAGCTCTATTAGATACAGGAGCAGATGATACAGTACTAGARGATATAAATTTGCCAGGAAAATGGAAACCAAAAATGATAGGGGGAATTGGAGGTTTTATCAAGGTAAAGCAATATGATCAGATACTTATAGAAATTTGTGGAAAAAAGGCTATAGGTACAGTGTTAGTAGGACCTACACCTATCAACATAATTGGACGAAATATGTTAACTCAGCTTGGTTGTACTTTAAATTTCCCAATTAGCCCTATTGACACTGTACCAGTAACATTAAAGCCAGGAATGGATGGACCAAAAGTTAAACAATGGCCATTAACAGAAGAAAAAATAAAAGCACTA…
>011602_180118_AE2
~~~~~~~~~~~~~~~TGGCAACGACCCCTTGTCACAGTAAAAGTAGGAGGACAGATGAAAGAAGCTCTATTAGATACAGGAGCAGATGATACAGTATTAGAAGAGATAAATKTGCYAGGAAAATGGAAACCAAAAATGATAGGGGGAATTGGAGGTTTTATCAAGGTAAGGCAATATGATCAGATACCTATAGAAATTTGTGGGAAAAAGGCTATAGGTACAGTGTTAGTAGGACCTACACCTGTCAACATAATTGGACGAAATATGTTGACTCAGCTTGGCTGTACTTTAAATTTCCCAATTAGCCCTATTGACACTGTACCAGTAACATTAAAGCCAGGAATGGATGGACCAAAGGTTAAACAGTGGCCATTAACAGAAGAAAAAATAAAAGCATTA…
>011618_180118_AE2
~~~~~~~~~~~~~~~TGGCAACGACCCATTGTCACAGTAAAAATAGAAGGACAGATGAAAGAAGCTCTATTAGATACAGGAGCAGATGATACAGTATTAGAAGATATAAATTTGCCAGGAAARTGGAAACCAAAAATGATAGGGGGAATTGGAGGTTTTATCAAGGTAAGGCAATATGATCAGATACTTATAGAAATTTGTGGAAAAAGAGCTATAGGTACAGTGTTAGTAGGACCTACACCTGTCAACATAATTGGACGAAATATGTTGACTCAGATTGGTTGTACTTTAAATCTCCCAATTAGCCCTATTGACACTGTACCAGTAAAATTAAAGCCAGGAATGGATGGACCAAAAGTTAAACAGTGGCCATTAACAGAAGAAAAAATAAAAGCATTA…
>011703_170119_AE2
~~~~~~~~~~~~~~~TGGCAACGACCTATTGTCACAGTAAAAATAGAAGGACAGATAAGAGAAGCTCTATTAGACACAGGAGCAGATGATACAGTATTAGAAGATATAAATTTGCCAGGAAAATGGAAACCAAAAATGATAGGGGGAATTGGAGGTTTTATCAAGGTAAAACAATATGATCAGATACWTATAGAAATTTGTGGAAAAAGGGCTATAGGTACAGTGTTAGTAGGACCTACACCTGTCAACATAATTGGACGAAATATGTTGACTCAGATTGGTTGTACYTTAAATTTYCCAATYAGYCCTATTGAAACTGTACCAGTAAAATTAAAGCCAGGAATGGATGGMCCAAAGGTTAAACAATGGCCATTGACAAAAGAGAAAATAGAAGCATTA…
>011706_170119_AE2
~~~~~~~~~~~~~~~TGGCAACGACCTMTTGTCACAGTAAAAATAGGAGGACAGCTRAAAGAAGCTCTATTAGATACAGGAGCAGATGATACAGTATTTGAAGAGATAAATTTGCCAGGAAAATGGAAACCAAAAATGATAGGGGGAATTGGAGGTTTTATCAAAGTAAGGCAATATGATCAGATACTTATAGAAATTTGTGGAAAAARGGCCATAGGTACAGTGTTRGTAGGACCTACACCTGTCAACATAATTGGACGAAATATGTTGACCCAGGTTGGTTGTACTTTAAATCTCCCAATTAGCYCTATTRACACTGTACCAGTAAAMTTAAAGCCAGGAATGGATGGACCAAGGGTTAAACAGTGGCCATTAACAGAAGAAAAAATAAAAGCATTA…
>011912_160118_AE2
~~~~~~~~~~~~~~~TGGCAACGACCCCTTGTCCCAATAAAAATAGGAGGACAGATGAAAGAAGCTCTATTAGATACAGGAGCAGATGATACAGTATTAGAAGATATAAATTTGCCAGGAAAATGGAAACCAAAAATGATAGGGGGAATTGGAGGTTTTATCAAGGTAAGGCAATATGATCAGATACCTATAGAAATTTGTGGAAAAARGGCTATAGGTACAGTGTTAGTAGGACCTACACCTATCAACATAATTGGACGAAACATGTTGACTCAGCTTGGCTGTACTTTAAATTTCCCAATTAGCCCTATTGACACTGTACCAGTAACATTAAAGCCAGGAATGGATGGACCAAAGGTTAAACAGTGGCCATTAACAGAAGAAAAAATAAAAGCATTA…
>011919_160121_AE2
~~~~~~~~~~~~~~~TGGCAACGACCCCTTGTCTCAATAAGAATAGGAGGACAGATAAAAGAAGCTCTATTAGATACAGGAGCAGATGATACAGTATTAGAAGAGATAAATTTGCCAGGAAAATGGAAACCAAAAATGATAGGGGGAATTGGAGGTTTTATCAAGGTAAGGCAATATGATCAGATACCCATAGAAATTTGTGGAAAAAAGGCTATAGGTACAGTGTTAGTAGGACCTACACCTGTCAACATAATTGGACGAAACCTGTTGACTCAGCTTGGGTGTACTTTGAATTTCCCAATTAGCACTATTGACACTGTACCAGTAACATTAAAGCCAGGAATGGATGGACCAAAGGTTAAACAGTGGCCATTAACAGAAGAAAAAATAAAAGCATTA…
>012304_180125_AE2
~~~~~~~~~~~~~~~TGGCAACGACCCCTTGTCACAGTAAAAATAGGAGGACAGATGAAAGAAGCTCTATTAGATACAGGAGCAGATGATACAGTATTTGAAGATATAAATTTGCCAGGAAAATGGAAACCAAAAATGATAGGGGGAATTGGAGGTTTTATCAAGGTAAGGCAATATGATCAGATAATTATAGAAATTTGTGGGAAAAAAGCTATCGGTACAGTGTTAGTAGGACCGACCCCTATCAACATAATTGGACGAAATATGTTGGCTCAAATTGGTTGTACTTTAAATCTCCCAATTAGCCCTATTGACACTGTACCAGTAAAATTAAAGCCAGGAATGGATGGACCAAAGGTTAAACAGTGGCCATTAACAGAAGAAAAAATAAAAGCATTA…
>012307_170125_AE2
~~~~~~~~~~~~~~~TGGCAACGACCCCTTGTCACAATAAAAATAGGGGGACAGATGAGAGAAGCTCTATTAGATACAGGAGCAGATGATACAGTATTAGAAGATATAAATTTGCCAGGAAAATGGAAACCAAGAATGATAGGGGGAATTGGAGGTTTTATCAAGGTAAaGCAATATGATCAAATACTTATAGAAATTTGTGGAAAAAARGCTATAGGTACAGTGTTAGTAGGACCTACACCTATCAACATAATTGGACGAAATATGTTGACTCAGATTGGTTGTACTTTAAATTTCCCAATTAGCAATATTGACACTGTACCAGTAACATTAAAGCCAGGAATGGATGGACCAAGGGTTAAACAGTGGCCATTRACAGAAGAAAAAATAAARGCACTA…
>012308_180125_AE2
~~~~~~~~~~~~~~~TGGCAACGACCCCTTGTCACAGTAAAAATAGGAGGRCAGATGAAAGAAGCTCTATTAGATACAGGAGCAGATGACACAGTKTTAGAAGATATAAATTTACCRGGAAAATGGAAACCAAAAATGATAGGGGGAATTGGAGGTTTTATCAAAGTAAGGCAATATGATCAGATACTTATAGAAATTTGTGGGAAAAAAGCCATAGGTACAGTGTTAGTAGGACCTACACCTGTCAACATAATTGGACGAAATATGTTGACTCAGATTGGTTGTACTTTAAATTTCCCAATTAGTCCTGTTGACACTGTACCAGTAACATTAAAGCCAGGAATGGATGGRCCAAAGGTTAAACAGTGGCCATTAACAGAAGAAAAAATAAAAGCATTA…
>012311_180125_AE2
~~~~~~~~~~~~~~~TGGCAACGACCCCTTGTCACAATAAAAATAGGAGGACAGATAARAGAAGCTCTATTAGATACAGGAGCAGATGATACAGTATTAGAAGATATAAATTTGCCAGGAAAATGGAAACCAARAATGATAGGGGGAATTGGAGGTTTTATCAAGGTAAGGCAATATGATCAGATAACTATAGAAATTTGTGGRAAAAAGGCTATAGGTACAGTGTTAGTAGGACCTACACCTATCAACATAATTGGACGAAATATGTTGACTCAGCTTGGTTGTACTTTAAATTTCCCAATCAGCCCTATTGACACTGTACCAGTAAAATTAAAGCCAGGAATGGATGGACCAAARGTTAAACAGTGGCCATTAACAGAAGAGAAAATAAAAGCATTA…
>012312_180125_AE2
CCTCAAATCACTCTTTGGCAACGACCCCTTGTCACAATAAAAATAGGAGGACAGAYAAAAGAAGCTCTATTAGATACAGGAGCAGATGATACAGTATTAGAAGATATAAATTTGCCAGGAAAATGGAAACCAAAAATGATAGGGGGAATTGGAGGTTTTATCAAAGTAAGGCAATATGATCAGATAASTATAGAAATTTGTGGGAAAAAGGCTATAGGTACAGTGTTAGTAGGACCTACACCTATCAACATAATTGGACGAAATATGTTGACTCAGCTTGGTTGTACTTTAAATTTCCCAATTAGCCCTATTGACACTGTACCAGTAAAATTAAAGCCAGGAATGGATGGACCAAAGGTTAAACAGTGGCCATTAACAGAAGAAAAAATCAAAGCATTA…
>012313_170125_AE2
~~~~~~~~~~~~~~~TGGCARCGACCCCTTGTCACAGTAAAAATAGGAGGRSARATGAAAGAAGCTCTATTAGATACAGGAGCAGATGATACAGTATTAGAAGATATAAATTTGCCAGGAAAATGGAGACCAAAAATGATAGGGGGAATTGGAGGTTTTATCAARGTAAAGCAATATGATCAGATACCTATAGAAATTTGTGGAAAAAGRGCTGTAGGTACAGTGTTAGTAGGACCWACACCTGTCAACATAATTGGAMGAAATATGTTGACTCAGATTGGTTGTACTTTAAATTTCCCAATTAGCCCTATTGACACTGTACCAGTAACATTAAAGCCAGGAATGGATGGACCAAAGGTTAAACAGTGGCCATTAACAGAAGAAAAAATAAAAGCATTA…
>012317_170125_AE2
~~~~~~~~~~~~~~~TGGCAACGACCCCTTGTCTCAATAAAAGTAGGAGGACAGATAAAAGAAGCTCTATTAGATACAGGAGCAGATGATACAGTATTAGAAGATATAAATTTGCCAGGAAAATGGAAACCAAAAATGATAGGGGGAATTGGAGGTTTTATCAAGGTAAGGCAATATGATCAGATATCTATAGAAATTTGTGGRAAAAAGGCCATAGGTACAGTGTTAGTAGGACCTACACCTATCAACATAATTGGACGAAATATGTTGACTCAGCTTGGTTGTACTTTAAATTTCCCAATTAGCCCTATTGAYACTGTACCAGTAAAATTAAAGCCAGGAATGGATGGACCAAAGGTTAAACAGTGGCCATTAACAGAAGAAAAAATAAAAGCATTA…
>012613_160128_AE2
~~~~~~~~~~~~~~~TGGCAACGACCCCTTGTCACAGTAAGAATAGAAGGACAGATGAAAAAGGCTCTATTAGATACAGGAGCAGATGATACAGTATTAGAAGATATAAATTTGCCAGGAAAATGGAAACCAAAAATGATAGGGGGAATTGGAGGTTTTATCAAGGTAAGGCAATATGATCAGATACTTATAGAAATTTGTGGAAAAAAAGCTATAGGTACAGTGTTAGTAGGACCTACACCTATCAACATAATTGGACGAAACATGTTGGCTCAGATTGGTTGTACTTTGAATCTCCCAATCAGCCCTATTGACACTGTACCAGTAACATTAAAGCCAGGAATGGATGGACCAAAGGTTAAACAGTGGCCATTAACAGAAGAAAAAATAAAAGCATTA…
>012619_160128_AE2
~~~~~~~~~~~~~~~TGGCAACGACCCCTTGTCACAGTAAAAATAGAAGGACAATTAAAAGAAGCTCTATTAGATACAGGAGCAGATGATACAGTATTAGAAGATATAGATTTGCCAGGAAAATGGAAACCAAAAATGATAGGAGGAATCGGAGGTTTTATTAAGGTAAGGCAATATGATCAGATACTTATAGAAATTTGTGGAAAAAGGGCTATAGGTACAGTGTTAGTAGGACCTACACCTGTCAACATAATTGGACGAAATATGTTGACTAAAATTGGTTGCACTTTAAATTTCCCAATTAGCCCTATTGACACTGTRCCAGTAACATTAAAGCCAGGAATGGATGGACCAAAGGTTAAACAGTGGCCATTAACAGAAGAAAAAATAAAAGCATTA…
>020209_160204_AE2
~~~~~~~~~~~~~~~TGGCAACGACCCCTTGTYACAATAAAAATAGGAGGACAGATAAAAGAAGCTCTATTAGATACAGGAGCAGATGATACAGTATTAGAAGATATAAATTTGCCAGGAAAATGGAAACCAAAAATGATAGGGGGAATTGGAGGTTTTATCAAGGTAAGGCAATATGATCAGATAGKTATAGAAATTTGTGGAAAAARGGCTATAGGTACAGTGTTAGTAGGACCTACACCTATCAACATAATTGGACGRAATATGTTGACTCAGCTTGGTTGTACTTTAAATTTCCCAATTAGCCCTATTGACACTGTACCAGTAAAATTAAAGCCAGGAATGGATGGACCAAAGGTTAAACAGTGGCCATTAACAGAAGAAAAAATCAAAGCGTTA…
>020215_160204_AE2
~~~~~~~~~~~~~~~TGGCAACGACCCCTTGTCACAGTAAAAGTAGGAGGACAGATGATAGAAGCTCTATTAGATACAGGAGCAGATGATACAGTATTAGAAGATATAAATTTGCCAGGAAAATGGAAACCAAAAATGATAGGGGGAATTGGAGGTTTTATTAARGTAAGACAATATGATCAGATACTTATGGAAATTTGTGGGAAAAGGGCTRTAGGTACAGTGTTAGTAGGACCTACACCTGTCAACATAATTGGACGAAATATGTTGACTCAGATTGGTTGTACTTTAAATTTCCCAATTAGCCCTATTGACACTGTACCAGTAACATTAAAGCCAGGAATGGATGGACCAAAGGTTAAACAGTGGCCATTAACAGAAGAAAAAATAAAAGCATTA…
>020219_160204_AE2
~~~~~~~~~~~~~~~TGGCAACGACCCCTTGTCACAGTAAAAATAGGAGGACAGATGAGAGAAGCTCTATTAGATACAGGAGCAGATGATACAGTATTAGAAGATATAAATTTGCCAGGAAAATGGAAACCAAAAATGATAGGGGGAATTGGAGGTTTTATCAAGGTAAGGCAGTATGATCAGATAATTCTAGAGATTTGTGGGAAAAAAGCTATAGGTACAGTGTTGGTAGGACCTACACCTATCAACATAATTGGACGAAATATGTTGGCTCAAATTGGTTGTACTTTAAATCTCCCAATTAGCCCTATTGACACTGTACCAGTAACATTAAAGCCAGGAATGGATGGGCCAAAGGTTAAACAGTGGCCATTAACAGAGGAAAAAATAAAAGCATTA…
>020609_180208_AE2
~~~~~~~~~~~~~~~TGGCAACGACCCCTTGTCACAATAAAARTAGGAGGACAGGTGAARGAAGCTCTATTAGATACAGGAGCAGATGATACAGTATTAGAAGATATAAATTTACCAGGAAAATGGAAACCAAAAATGATAGGGGGAATTGGAGGTTTTATCAARGTAAGGCAATATGATCAGATACYTATAGAAATTTGTGGAAAAAAGGCTATAGGTACAGTGTTAGTAGGACCTACACCTRTCAACATAATTGGACGAAACATGTTGACTCAGCTKGGTTGTACTTTAAATTTCCCAATTAGCCCTATTGACACTGTACCAGTAAAATTAAAGCCAGGAATGGATGGRCCAAAGGTTAGACAGTGGCCATTAACAGAAGARAAAATAAAAGCATTA…
>020612_180208_AE2
~~~~~~~~~~~~~~~TGGCAACGACCCCTTGTCACAATAAAAGTAGGAGGACAGCTGAGAGAAGCTCTATTAGATACAGGAGCAGATGATACAGTATTAGAAGATATAAATTTGCCAGGAAAATGGAAACCAAAAATGATAGGGGGAATTGGAGGTTTTATCAAGGTAAGGCAATATGATCAGATACTTATAGAAATTTGTGGAAAAAAGGCTATCGGTACAGTGTTGGTAGGACCTACACCTATCAACATAATTGGACGAAATATGTTGACTCAGCTTGGTTGTACTTTAAATTTCCCAATTAGTCCTATTGACACTGTACCAGTAAAATTAAAGCCAGGAATGGATGGACCAAAGGTTAAACAGTGGCCATTAACAGAAGAAAAAATAAAGGCACTA…
>020614_180208_AE2
~~~~~~~~~~~~~~~TGGCAACGACCCCTTGTCACAATAAAAATAGGGGGACAGATRAAAGAAGCTCTATTAGATACAGGAGCAGATGATACAGTATTAGAAGATATAGATTTGCCAGGAAAATGGAAACCAAAAATGATAGGGGGAATTGGAGGTTTTATCAAGGTAAGGCAATATGATCAGATACTTATAGRAATTTGTGGAAAAAAGGCTATAGGTACAGTGTTAGTAGGACCTACACCTRTCAACATAATTGGACGAAATATGTTGACTCAGCTTGGTTGCACTTTAAATTTCCCAATTAGTCCTATTGACACTGTACCAGTAAAATTAAAGCCAGGAATGGATGGACCAAAGGTTAGACAGTGGCCATTAACAGAAGAAAAAATAAAAGCATTA…
>020702_170209_AE2
~~~~~~~~~~~~~~~TGGCAACGACCCCTTGTCACAATAAAAATAGGAGGACAGATGAGAGAAGCTCTATTAGATACAGGAGCAGATGATACAGTATTAGAAGATATAAATTTGCCAGGAAAATGGAAACCAAGAATGATAGGGGGAATTGGAGGTTTTATCAAGGTAAAGCAATATGATCAAATACTTATAGAAATTTGTGGAAAAAAGGCTATAGGTACAGTGTTAGTAGGACCTACTCCTATCAACATAATYGGACGAAATATTTTGACTCAGATTGGTTGTACTTTAAATTTCCCAATTAGCAATATTGACCCTGTACCAGTAACATTAAAGCCAGGAATGGATGGACCAAGGGTTAAACAGTGGCCATTAACAGAAGAAAAAATAAAGGCACTA…
>020705_170209_AE2
CCTCAAATCACTCTTTGGCAACGACCCCTTGTCACAGTAAAAGTAGGAGGACAGATGAAAGAAGCTCTATTAGATACAGGAGCAGATGATACAGTATTAGAAGATATAAATTTGCCAGGAAARTGGAAACCAAAAATGATAGGGGGAATTGGAGGTTTTATCAAAGTAAAGCAATATGATCAGATACTTATAGAAATTTGTGGAAAAAAGGCTATAGGTTCAGTGTTAGTAGGRCCTACACCTGTCAACATAATTGGACGAAATATGTTGACTCAGCTTGGTTGTACTTTAAATTTCCCAATTAGCCCTATTGACACTGTACCAGTAACATTAAAGCCAGGAATGGATGGACCAAAGGTTAAACAGTGGCCACTAACAGAAGAAAAAATAAAAGCATTA…
>020712_170209_AE2
~~~~~~~~~~~~~~~TGGCAACGACCCCTTGTCACAATAAAAATAGGAGGACAGATAAAAGAAGCTCTATTAGATACAGGGGCAGATGATACAGTATTAGAAGATATAAATTTGCCAGGAAAATGGAAACCAAAAATGATAGGGGGAATTGGAGGTTTTATCAAAGTAAGACAATATGATCAGATAACTATAGAAATTTGTGGAAAAAAGGCTGTAGGTACAGTGTTAGTAGGACCTACACCTATCAACATAATTGGACGAAATATGTTGACTCAGCTTGGTTGTACTTTAAATTTCCCAATTAGTCCTATTGACMCTGTACCAGTAACATTAAAGCCAGGAATGGATGGACCAAAAGTTAAACAGTGGCCATTAACAGAAGAAAAAATAAAAGCATTA…
>020713_170209_AE2
~~~~~~~~~~~~~~~TGGCAACGACCCCTTGTCACAGTAAAAATAGGAGGACAAATGAGAGAAGCTCTATTAGATACAGGAGCAGATGATACWGTATTAGAAGARATAAATTTGCCAGGAAAATGGAAACCAAAAATGATAGGGGGAATTGGAGGTTTTATCAAGGTAAGGCAATATGATCAGATACTTATAGAAATTTGTGGAAAAAAGGCTATAGGTACAGTGTTAGTAGGACCTACACCTGTCAACATAATTGGACGAAATATGTTGACTCAGCTTGGTTGTACTTTAAATTTCCCAATTAGCCCTATTGACACTGTACCAGTAACATTAAARCCAGGAATGGATGGACCAAAGGTTAAACAGTGGCCATTAACAGAAGAAAAAATAAAAGCATTA…
>021406_170216_AE2
~~~~~~~~~~~~~~~TGGCAACGACCCCTTGTCACAGTAAAAATAGGAGGACAGATGATAGAAGCTCTATTAGATACAGGAGCAGATGATACAGTATTAGAAGATATAAATTTGCCAGGAAAATGGAAACCAAAAATGATAGGGGGAATTGGAGGTTTTATCAAAGTAAGGCAATATGATCAGATACTTATGGAAATTTGTGGAAAAAAGGCTATAGGTACAGTGTTAGTAGGACCTACACCTGTCAACATAATTGGACGAAATATGTTGACTCAGATTGGTTGTACTTTAAATTTCCCAATTAGCCMTATTGAMACTGTGCCAGTAACATTAAAGCCAGGAATGGATGGACCAAAGGTTAAACAGTGGCCATTAACAGAAGAAAAGATAAAAGCATTA…
>021407_170216_AE2
~~~~~~~~~~~~~~~TGGCAACGACCTCTTGTCACAGTAAAAATAGGRGGACAGATGAAAGAAGCTCTATTAGATACAGGAGCAGATGATACAGTATTAGAAGATATAAATTTGCCAGGAAAATGGAAACCAAAAATGATAGGGGGAATWGGAGGTTTTATCAAGGTAAGGCAATATGATCAGATACTTATAGAAATTTGTGGGAAAAAAGCTATAGGTACAGTGTTAGTAGGACCTACACCTGTCAACATAATTGGACGAAATATGTTGACTCAGATTGGTTGYACTTTAAATTTCCCAATTAGCCCTATTGACACTGTACCAGTAACATTAAAGCCAGGAATGGATGGACCAAAGGTTAAACAATGGCCATTAACAGAAGAAAAAATAAAAGCATTA…
>021408_170216_AE2
~~~~~~~~~~~~~~~TGGCAACGACCCCTTGTCACAATAAAAATAGGAGGACARATGAAAGAAGCTCTATTAGATACAGGAGCAGATGATACAGTATTAGAAGATATAAATTTGCCAGGAAAATGGAAACCAAAAATGATAGGGGGAATTGGAGGTTTTATCAAGGTAAGGCAATATGATCAGATAvYTATAGAAATTTGTGGAAAAAAGGCTATAGGTACAGTGTTAGTAGGACCTACACCTGTCAACATAATTGGACGAAATATGTTGACTCAGcTTGGTTGTACTTTAAATTTCCCAATTAGCCCTATTGACACTGTACCAGTAACATTAAAGCCAGGAATGGATGGACCAAAGGTTAAACAGTGGCCRTTAACAGAAGAAAAAATAAAAGCATTA…
>021410_170216_AE2
~~~~~~~~~~~~~~~TGGCAACGACCCCTTGTCACAGTAAAAATAGGAGGACAGATGAGAGAAGCTCTATTAGATACAGGAGCAGATGATACAGTATTAGAAGATATAAATTTGCCAGGAAAATGGAAACCAAAAATGATAGGGGGAATTGGAGGTTTTATCAAGGTAAGACAATATGATCAAATACTTATAGAAATTTGTGGAAAAAAGGCTATAGGTACAGTGTTAGTAGGACCTACACCTATCAACATAATTGGACGAAATATRTTGRCTCAGATKGGTTGTACTTTAAATYTCCCAATTAGTCCTATTGACACTGTACCAGTAAMATTAAAGCCAGGAATGGATGGACCAAAGGTTAAACAGTGGCCATTAACAGAAGAAAAAATAAAAGCATTA…
>021411_170216_AE2
~~~~~~~~~~~~~~~TGGCAACGACCCCTTGTCACAATAAAAATAGCAGGACAGATAAAAGAAGCTCTATTAGATACAGGAGCAGATGATACAGTATTAGAAGATATAAATTTGCCAGGAAAATGGAAACCAAAAATGATAGGGGGAATTGGAGGTTTTATCAAGGTAAGACAATATGATCAGATATCTATAGAAATTTGTGGAAAAAAGGCTATAGGTACAGTGTTAGTAGGACCTACACCTGTCAATATAATTGGACGTAATATGTTGACTCAGCTTGGTTGTACTTTAAATTTCCCAATTAGTCCTATTGACACTGTACCAGTAACATTAAAGCCAGGAATGGATGGACCAAAGGTTAAACAGTGGCCATTAACAGAAGAAAAAATAAAAGCATTA…
>021412_170216_AE2
~~~~~~~~~~~~~~~TGGCAACGACCCCTTGTCACAGTAAAAATAGGAGGACAAATAATAGAAGCTCTATTAGATACAGGAGCAGATGATACAGTATTAGAAGAGATAAATTTGCCAGGRAAATGGAAACCAAAAATGATAGGGGGAATTGGAGGTTTTATCAARGTAAGGCAATATGATCAGATACTTATAGAAATTTGTGGAAAAAAGGCTATAGGTACAGTGTTAGTAGGACCTACACCTATCAACATAATTGGACGAAATATGTTGACCCAGATTGGTTGTACTTTAAATTTCCCAATTAGTCCTATTGACACTGTACCAGTATCATTAAAGCCAGGAATGGATGGACCAAAGGTTAAACAGTGGCCATTAACAAAAGAAAAAATAGAAGCATTA…
>021413_170216_AE2
~~~~~~~~~~~~~~~TGGCAACGACCCCTTGTCACAGTAAAAATAGGRGGACAAATAAAAGAAGCTCTATTAGATACAGGAGCAGATGATACAGTATTAGAAGARATAAATTTGCcAGGAAAATGGAAACCAAAAATGATAGGGGGAATTGGAGGTTTTATCAAGGTAAGRCAATATGATCAGATACTTATAGAAATTTGTGGAAAAARGGCTATAGGTACAGTGTTAGTAGGACCTACACCTATCAACATAATTGGACGAAATATGTTGACCCAGATTGGTTGTACTTTAAATTTCCCAATTAGTCCTATTGACACTGTACCAGTATCATTAAAGCCAGGAATGGATGGACCAAAGGTTAAACAGTGGCCATTAACAAAAGAAAAAATAGAAGCATTA…
>021414_170216_AE2
~~~~~~~~~~~~~~~TGGCAACGACCCCTTGTCACAGTAAAAATAGGAGGACAGATAAAAGAAGCTCTGTTAGATACAGGAGCAGATGATACAGTATTAGAAGATATAGATTTACCAGGAAAATGGAAACCAAAAATGATAGGGGGAATTGGAGGTTTTATCAAAGTAAGGCAATATGATCAGATACYTATAGAAATTGGTGGAAAAAAGGCTATAGGTACAGTGTTAGTAGGACCTACACCTGTCAACATAATTGGAMGAAATATGTTGACTAAGATTGGTTGTACTTTAAATTTCCCAATTAGCCCTATTGACACTGTACCAGTAACATTAAAGCCAGGAATGGATGGACCAAAGGTTAAACAGTGGCCATTAACAGAAGAAAAAATAAAAGCATTA…
>021424_170216_AE2
~~~~~~~~~~~~~~~TGGCAACGACCCCTTGTCTCAATAAAAATAGGAGGACAGGTGAAAGAAGCTCTATTAGATACAGGAGCAGATGATACAGTATTAGAAGAGATAAATTTGCCAGGAAAATGGAAACCAAAAATGATAGGGGGAATTGGAGGTTTTATCAAAGTAAGGCAATATGATCAGATACCTATAGAAATTTGTGGAAAAARRGCWATAGGTACAGTGTTAGTAGGACCTACACCTGTCAACATAATTGGACGAAACATGTTGACTCAGCTTGGTTGTACTTTAAATTTCCCAATTAGCCCTATTGACACTGTACCAGTAAMATTAAAGCCAGGAATGGATGGRCCAAAGGTTAAACARTGGCCATTAACAGAAGAAAAAATAAAWGCATTA…
>021428_170216_AE2
~~~~~~~~~~~~~~~TGGCAACGACCCCTTGTcACAATAAAAATAGGaGGACAGATAAAAGAAgCTCTATTAGATACAGGAGCAGATGATACAGTATTAGAAGATATAAATTTGCCAGGAAAATGGAAACCAAAAATGATAGGGGGAATTGGAGGTTTTATCAARGTAAGGCAATATGATCAGATARCTATAGAAATTTGTGGRAAAAGRGCTATAGGTACAGTGTTAGTAGGACCTACACCTATCAACATAATTGGACGAAATATGTTGACTCARCTTGGTTGTACTTTAAATTTCCCAATTAGYCCTATTGACACTGTACCAGTAAAATTAAAGCCAGGAATGGATGGACCAAAGGTTAAACAGTGGCCATTAACAGAAGAAAAAATAAAAGCATTA…
>021429_170216_AE2
CCTCAAATCACTCTTTGGCAACGACCCCTTGTCTCAATAAAAATAGGAGGACAGATAAGAGAAGCTCTATTAGATACAGGAGCAGATGATACAGTATTAGAAGATATAAATTTGCCAGGAAAATGGAAACCAAAAATGATAGGGGGAATTGGAGGTTTTATCAARGTAAGGCAATATGATCAGATAAGTATAGAAATTTGTGGAAAAAAGGCTATAGGTACAGTGCTAGTAGGACCTACACCTATAAACATAATTGGACGAAATATGTTGACTCAGCTTGGTTGTACTTTAAATTTCCCAATTAGCCCTATTGACACTGTACCAGTAAAATTAAAGCCAGGAATGGATGGACCAAAGGTTAAACAGTGGCCATTAACARAAGAAAAAATAAAAGCATTA…
>021431_170216_AE2
~~~~~~~~~~~~~~~TGGCAACGACCCCTTGTCACAGTAAAAATAGGAGGACAGATAAAAGAAGCTCTATTAGATACAGGAGCAGATGATACAGTATTAGAAGATATAAATTTGCCAGGAAAATGGAAACCAAAAATGATAGGGGGAATTGGAGGTTTTATCAAAGTAAGGCAATATGATCAGATACCTATAGAAATTTGTGGTAAAAAGGCTATAGGTACAGTGTTAGTAGGACCTACACCTATCAACATAATTGGACGAAATATGTTGACTCAGCTTGGCTGTACTTTAAATTTCCCAATTAGCCCTATTGACACTGTACCAGTAACATTAAAGCCAGGAATGGATGGACCAAAGGTTAAACAGTGGCCATTAACAGAAGAAAAAATAAAAGCATTA…
>022103_170223_AE2
~~~~~~~~~~~~~~~TGGCAACGACCCCTTGTCACAATAAAAATAGGAGGACAAATAAAAGAAGCTCTATTAGATACAGGAGCAGATGATACAGTATTAGAAGATATAAATTTGCCAGGAAAATGGAAACCAAAAATGATAGGGGGGATTGGAGGTTTTATCAAGGTAAGGCAATATGATCAGATAATGATAGAGATCTGTGGAAAAAAGGCTATAGGTACAGTGTTAGTAGGACCTACACCTATCAACATAATTGGACGAAATATGTTGACTCAGCTTGGTTGTACTTTAAATTTCCCAATTAGCCMTATTGACACTGTACCAGTAARATTAAAGCCAGGAATGGATGGACCAAAGGTTAAACAGTGGCCATTAACAGAAGAAAAAATAAAAGCATTA…
>022111_170223_AE2
~~~~~~~~~~~~~~~TGGCAACGACCCCTTGTCACAATAAAAGTAGGAGGACAGATAAAAGAAGCTCTAYTAGATACAGGAGCAGATGATACAGTATTRGAAGATATAAATTTGCCAGGAAAATGGAAACCAAAAATGATAGGGGGRATTGGAGGTTTTATCAAGGTAAGACAATATGATCAGATACTTATAGAAATTTGTGGGAAAAAAGCTATAGGTTCAGTGTTAGTAGGACCTACACCTGTCAACATAATTGGACGAAATATGTTGACTCAGCTTGGTTGTACTTTAAATTTCCCAATTAGCCCTATTGACACTGTACCAGTAACATTAAAGCCAGGAATGGATGGACCAAARGTTAAACAGTGGCCATTAACAGAAGAAAAAATAAAAGCATTA…
>022113_170223_AE2
CCTCAAATCACTCTTTGGCAACGACCCCTTGTCACAATAAAAATAGGAGGACAGATRAAAGAAGCTCTATTAGATACAGGAGCAGATGATACAGTAKTAGAAGATATAGAGTTGCCAGGAAAATGGAAACCAAARATGATAGGGGGAATTGGAGGTTTTATCAAGGTAAGGCAATATGATCAGATACCTATAGAAATTTGTGGAAAAAAGGCTATAGGTACAGTGTTAGTAGGACCTACACCTGTCAACATAATTGGACGAAATATGTTGACTCAGCTTGGTTGTACTTTAAATTTCCCCATTAGCCCTATTGACACTGTACCAGTAACATTAAAGCCAGGAATGGATGGACCAAAGGTTAAACAGTGGCCATTAACAGAAGAAAAAATAAAAGCATTA…
>022122_170223_AE2
cctcaaatcactctttggcaacgaccccttgtcacagtaaargtaggaggasagatgagagaagctctattagatacaggagcagatgacacagtattagaagacataaatttgccaggaaaatggaaaccaaaaatgatagggggaattggaggttttatmaaagtaagrcaatatgatcagatacytatagaaatttgtgggaaaaaggccataggtacagtgttagtaggacctacacctgtcaacataattggacgaaatatgttgactcagcttggttgtactttaaatttcccaattagccctgttgacactgtaccagtaacattaaagccaggaatggatggaccaarggttaaacagtggccattaacagaagaraaaataaaagcatta…
>022123_170223_AE2
~~~~~~~~~~~~~~~TGGCAACGACCTCTTGTCACAGTAAAAGTAGGAGGACAGMTGAAAGAAGCTCTATTAGATACAGGAGCAGATGATACAGTATTAGAAGATATAAATTTGCCAGGAAAATGGAAACCAAAAATGATAGGGGGAATTGGAGGTTTTATCAAGGTAARGCAATATGATGAGATACTCATAGAAATTTGTGGGAAAAAAGCTATAGGTACAGTGTTAGTAGGACCTACACCTGTCAACATAATTGGRCGAAATATGTTGACTCAGATTGGTTGTACTTTAAATTTCCCAATTAGCCCTATTGACACTGTACCAGTAACATTAAAGCCAGGAATGGATGGACCAAAGGTTAAACARTGGCCATTAACAGAAGAAAAAATAARAGCATTA…
>022125_170223_AE2
~~~~~~~~~~~~~~~TGGCAACGACCCATTGTCCCAGTAAAAATAGGAGGMCAGATAAAAGAAGCTCTATTAGATACAGGAGCAGATGATACAGTATTAGAAGATATACATTTGCCAGGAAAATGGAAACCAAAAATGATAGGGGGAATTGGAGGTTTTATCAAGGTGAAGCAATATGATCATATACTTATAGAAATTTATGGAAAAARGGCTRYAGGTACAGTATTAGTAGGACCTACACCTGTCAACATAATTGGACGAAATATGTTGACTCAGATTGGTTGTACTTTAAATCTACCAATTAGCCCTATTGACACTGTACCAGTAACATTAAAGCCAGGAATGGATGGACCAAAGGTTAAACAGTGGCCATTAACAGAAGAAAAAATAAAWGCATTA…
>022127_170223_AE2
~~~~~~~~~~~~~~~TGGCAACGACCCCTCGTCACAGTAAAAATAGGAGGACAGGTGAGAGAAGCTCTATTAGATACAGGAGCAGATGATACAGTATTAGAAGAAATAAATTTGCCAGGAAAATGGAAACCAAAAATGATAGGGGGAATTGGAGGTTTTATCAAGGTAAGGCAGTATGATCAGATACTTATAGAAATTTGTGGAAAAAAGGCCATAGGTACAGTATTAGTAGGACCTACGCCTGTCAACATAATTGGACGAAATATGTTGACTCAGATTGGTTGTACTTTAAATTTCCCAATTAGCCCTATTGACACTGTACCAGTAACATTAAAGCCAGGAATGGATGGACCAAAGGTTAAACAGTGGCCATTAACAGAAGAAAAAATAAGAGCATTA…
>022128_170223_AE2
CCTCAAATCACTCTTTGGCAACGACCCCTTGTCACAGTAAAAGTAGGAGGACAGATGAGGGAAGCTCTATTAGATACAGGAGCAGATGATACAGTATTAGAAGATATAAATTTGCCAGGAAAATGGAAACCAAAAATGATAGGGGGAATTGGAGGTTTTATCAAGGTAAGGCAATATGATCAGATACTTATAGAAATTTGTGGAAAAAAGGCTGTAGGCTCAGTGTTAGTAGGACCTACACCTGTCAATATAATTGGACGRAATATGTTGACTCAGCTTGGTTGTACTTTAAATTTTCCAATYAGCCCTATTGACACTGTACCAGTAACATTAAAGCCAGGAATGGATGGACCAAAGGTTAAACAGTGGCCATTAACAGAAGAAAAAATAAAAGCATTA…
>022133_170223_AE2
~~~~~~~~~~~~~~~TGGCAACGACCCATTGTTACAGTAAAAATAGAAGGACAGRTGAAAGAAGCTCTATTAGATACAGGAGCAGATGATACAGTRTTAGAAGATATAAATTTGCCAGGAAAATGGAAACCAAAAATGATAGGGGGAATTGGAGGTTTTATCAAAGTAAGGCAATATGATCAGATAACTATAGAAATTTRTGGAAAAAGGGCTATAGGCACAGTGTTAGTAGGACCTACACCTGTCAACATAATTGGACGAAATATGTTGACTCAGATTGGYTGTACTTTAAATTTCCCAATTAGTCCCATTGACACTGTRCCAGTAAAGTTAAAGCCAGGAATGGATGGACCAAAGGTTAAACAGTGGCCATTAACAGAAGARAAAATAAAAGCATTA…
>022301_160225_AE2
~~~~~~~~~~~~~~~TGGCAACGACCCCTTGTCACAGTAAAAATAGGAGGRCARATGAAAGAAGCTCTATTAGATACAGGAGCAGATGATACAGTATTAGAAGATATAAATTTGCCAGGAAAATGGAAACCAAAAATGATAGGGGGAATTGGRGGTTTTATCAARGTAAGGCAATATGATCAGATAYCTATAGAAATTTGTGGAAAAAGGGCTATWGGTACAGTGTTAATAGGACCTACACCTRTCAACATAATTGGACGAAATATGTTGACTCAGATTGGTTGTACTTTAAATTTCCCAATTAGCCCTATTGACACTGTACCAGTAACATTAAAGCCAGGAATGGATGGACCAAAGGTTAAACAGTGGCCATTAACAGAAGAAAAAATAAAAGCATTA…
>022321_160225_AE2
~~~~~~~~~~~~~~~TGGCAACGACCCCTTGTCACAATAAAAATAGGAGGACAGGTAAAAGAAGCTCTATTAGATACAGGAGCAGATGATACAGTATTAGAAGATATAAATTTGCCAGGAAAATGGAAACCAAAAATGATAGGGGGAATTGGAGGTTTTATCAAGGTTAGGCAATATGATGAGATACCTATAGAAATTTGTGGAAAAAAGGCTATAGGTACAGTGTTAGTAGGRCCTACACCTATCAACATAATTGGACGAAATATGTTGACTCAGCTTGGTTGTACTTTAAATTTCCCAATTAGCCSTATTRRCACTGTACCAGTAAMATTAAAACCAGGAATGGATGGACCAAAGGTTAAACAATGGCCATTAACAGAAGAAAAAATAAAAGCATTA…
>022323_160225_AE2
cctcaaatcactctttggcaacgaccccttgtcccagtaaaaataggaggacaaataaaagaagctctattagatacaggagcagatgatacagtattagaagatataaatttgccaggaaaatggaaaccaaaaatgatagggggaattggaggttttatcaaggtaaggcaatatgatcagataactatagaaatttgtggaaaaagggctataggttcagtgttagtaggacctacacctatcaacataattggacgaaatatgttgactcagcttggttgtactttaaatttcccaatcagccctattgacactgtaccagtaacattaaagccaggaatggatggaccaaaggttaaacagtggccattaacagaagaaaaaataaaagcatta…
>022704_180301_AE2
~~~~~~~~~~~~~~~TGGCAACGACCTGTTGTCACAGTAAAAATAGAAGGACAGATAAAAGAAGCTCTGTTAGACACAGGAGCAGATGATACAGTATTAGAAGATATAAATTTGCCAGGAAAATGGAAACCAAAAATGATAGGGGGAATTGGAGGTTTTATCAAGGTAAAACAATATGATCAGATACTTATAGAGATTTGTGGAAAAARGGCTATAGGTACAGTGTTAGTAGGGCCTACACCTGTCAACATAATTGGACGAAATATGTTGACTCAGATTGGTTGTACTTTAAATTTCCCAATTAGCCCTATTGAAACTGTACCAGTAAAATTAAAGCCAGGAATGGATGGACCAAAGGTTAAACAGTGGCCATTAACAGAAGAAAAAATAAAAGCATTA…
>022709_180301_AE2
~~~~~~~~~~~~~~~TGGCAACGACCCCTTGTCACAATAAAAATAGGAGGACAGATGAGAGAAGCTCTATTAGATACAGGAGCAGATGATACAGTATTAGAAGATATAAATTTGCCAGGAAAATGGAAACCAAAAATGATAGGGGGAATTGGAGGTTTTATCAAAGTAAGGCAATATGATGAGATAGCTATAGAAATTTGTGGAAAAAAGGCTATAGGTACAGTATTAGTAGGACCTACACCTATCAACATAATTGGACGAAATATGTTGACTCAGCTTGGTTGTACTTTAAATTTCCCAATTAGCCCTATTGACACTGTACCAGTAACATTAAAACCAGGAATGGATGGACCAAAAGTTAAACAGTGGCCATTAACAGAAGAAAAAATAAAGGCACTA…
>022711_180301_AE2
cctcaaatcactctttggcaacgacccattgtcacagtaaaaatagaaggacagatgatagaagctctattagatacaggagcagatgatacagtattagaagatataaatttgccaggaaaatggaaaccaaaaatgatagggggaattggaggttttattaaggtaaggcaatatgatcagatacttatagaaatttgtgggaaaaaagctagaggtacagtgttagtaggacctacacctgtcaacataattggacgaaatatgttgactcagattggttgtactttaaatctcccaattagccctattgacactgtaccagtaaaattaaagccaggaatggatggaccaaaggttaaacagtggccgttaacagaagaaaaaataaaagcatta…
>022712_180301_AE2
~~~~~~~~~~~~~~~TGGCAACGACCCCTTGTCACAATAAAAATAGGAGGACAGATGAGAGAAGCTCTATTAGATACAGGAGCAGATGATACAGTATTAGAAGATATAAATTTGCCAGGAAAATGGAAACCAAGAATGATAGGGGGAATTGGAGGTTTTATCAAGGTAAAGCAATATGATCAAATACTTATAGAAATTTGTGGAAAAAAGGCTATAGGTACAGTGTTAGTAGGACCTACACCTATCAACATAATTGGACGAAATATGTTGACTCAGATTGGTTGTACTTTAAATTTCCCAATTAGCAATATTAACACTGTACCAGTAACATTAAAGCCAGGAATGGATGGACCAAGGGTTAAACAGTGGCCATTAACAGAAGAAAAAATAARGGCATTA…
>022715_180301_AE2
CCTCAAATCACTCTTTGGCAACGACCCCTTGTCCCAATAAAAATAGGAGGACAGATAAAAGAAGCTCTATTAGATACAGGAGCAGATGATACAGTATTAGAAGATATAAATTTGCCAGGAAAATGGAAACCAAAAATGATAGGGGGAAYTGGAGGTTTTATCARAGTAAGGCAATATGATCAGATAACTATAGAAATTTGTGGRAAAAAGGCTATAGGTACAGTGTTAGTAGGACCTACACCTATCAACATAATTGGAAGAAATATGTTGACTCAGCTTGGTTGTACTTTAAATTTCCCAATTAGCCCTATTGACACTGTACCAGTAAAATTAAAGCCAGGAATGGATGGACCAAAGGTTAAACAGTGGCCATTAACAGAAGAAAAAATAAAAGCATTA…
>022716_180301_AE2
CCTCAAATCACTCTTTGGCAGCGACCCCTTGTCACAATAAAARTAGGRGGACAGATGAAAGAAGCTCTATTAGATACAGGAGCAGATGATACAGTATTAGAAGATATAAATTTGCCAGGAAAATGGAAACCAAAAATGATAGGGGGAATTGGAGGTTTTATCAAAGTAAGGCAATATGATCAGATACCTATAGAAATTTGTGGRAAAAAGGCTATAGGTACAGTGTTAGTAGGACCTACACCYATCAACATAATTGGACGAAATATGTTGACTCAGCTTGGTTGTACTTTAAATTTCCCAATTAGCCCTATTGACACTGTACCAGTAACATTAAAGCCAGGAATGGATGGACCAAARGTTAAACAATGGCCATTAACAGAAGAAAAAATAAAAGCATTA…
>022718_180301_AE2
CCTCAAATCACTCTTTGGCAACGACCCCTTGTCTCAATAAAAATAGGAGGACAGACAAGAGAAGCTCTATTAGATACAGGAGCAGATGATACAGTATTAGAAGATATAAATTTGCCAGGAAAATGGAAACCAAAAATGATAGGGGGAATTGGAGGTTTTATCAAGGTAAGACAATATGATCARATAAGTATAGAAATTTGTGGAAAAAAGGCTATAGGTACAGTGCTAGTAGGACCTACACCTATCAACATAATTGGACGAAATATGTTGACTCAGCTTGGTTGTACTTTAAATTTYCCAATTAGYCCTATTGACACTGTACCAGTAAAATTAAAGCCAGGAATGGATGGACCAAAGGTTAAACAGTGGCCATTAACAGAAGAAAAAATAAAAGCATTA…
>022719_180301_AE2
~~~~~~~~~~~~~~~TGGCAGCGACCCCTTGTCACAATAAAAATAGGAGGACAGGTRAAAGAAGCTCTATTAGATACAGGAGCAGATGATACAGTATTAGAAGATATAAATTTGCCAGGAAAATGGAAACCAAAAATGATAGGGGGAATTGGAGGTTTTATCAAAGTAAGGCAATATGATCAGATACCTATAGAAATTTGYGGGAAAAGGGCYATAGGTACAGTGTTGGTAGGACCTACACCCATCAACATAATTGGACGAAATATGTTGACTCAGCTTGGTTGTACTTTAAATTTCCCAATTAGCCCTATTGACACTGTGCCAGTAACATTAAAGCCAGGAATGGATGGACCAAAGGTTAAACAGTGGCCATTAACAGAAGAAAAAATAAARGCATTA…
>022720_180301_AE2
~~~~~~~~~~~~~~~TGGCAACGACCCCTTGTCACAATAAAAATAGGAGGACAGATGAGAGAAGCTCTATTAGATACAGGAGCAGATGATACAGTATTAGAAGATATAAATTTGCCAGGAAAATGGAAACCAAAAATGATAGGGGGAATTGGAGGTTTTATCAAGGTAAGGCAATATGATCAAATACTTATAGAAATTTGTGGAAAAAAGGCTATAGGTACAGTGTTAGTAGGACCTACACCTATCAACATAATTGGACGAAATATGTTGACTCAGCTTGGTTGTACTTTAAATTTCCCAATTAGTCCTATTGACACTGTACCAGTAAAATTAAAGCCAGGAATGGATGGWCCAAAGGTTAAACAGTGGCCATTAACAGAAGAAAAAATAAAAGCATTA…
>022722_180301_AE2
CCTCAAATCAYTCTTTGGCAACGACCCCTTGTTYCAATAAAAATAGCAGGACAGATAAAAGAAGCTCTATTAGATACAGGAGCAGATGATACAGTATTAGAAGATATAAATTTGCCAGGAAAATGGAAACCAAAAATGATAGGGGGAATTGGAGGTTTTATCAAGGTAAGGCAATATGATCAGATACCYATAGAAATTTGTGGAAAAAARGCTATAGGTACAGTGTTAGTAGGACCTACACCTGTCAATATAATTGGAMGTAATATGTTGACTCAGCTTGGTTGTACTTTAAATTTCCCAATTAGTCCTATTGACACTGTACCAGTAACAYTAAAGCCAGGAATGGATGGMCCAARGGTTAAACARTGGCCATTRACAGAAGARAAAATARAAGCATTA…
>022728_180301_AE2
CCTCAAATCACTCTTTGGCAACGACCCCTTGTCACAGTAAAGATAGAAGGACAGATAAAAGAAGCTCTATTAGATACAGGAGCAGATGATACAGTATTAGAAGATATAAATTTGCCAGGAAAATGGAAACCAAGAATGATAGGGGGAATTGGAGGTTTTATTAAGGTAAGGCAATATGATCAGATACTTATAGAAATTTGTGGAAAAAGGGCTATAGGTACAGTGTTAATAGGACCTACACCTGTCAACATAATTGGACGAAATATGTTGACTCAGCTTGGTTGTACTTTAAATTTCCCAATTAGCCCTATTGACACTGTACCAGTAAAATTAAAGCCAGGAATGGATGGACCAAAAGTTAAACAGTGGCCATTAACAGAAGAAAAAATAAAAGCATTA…
>022730_180301_AE2
CCTCAAATCACTCTTTGGCAACGACCCCTTGTCCCAATAAAAGTAGARGGACAGATGAGAGAGGCTCTATTAGATACAGGAGCAGATGATACAGTATTAGAAGATATAAATTTGCCAGGAAAATGGAAACCAAAAATGATAGGGGGAATTGGAGGTTTTATCAAGGTAAGRCAATATGATCAGATAATTATAGAAATTTGTGGAAAAAAGGCTATAGGTACAGTGTTAGTAGGACCTACACCTGTCAACATAATTGGACGAAATMTGTTGACTCAGCTTGGTTGTACTTTAAATTTYCCAATTAGCCCTATTGACACTGTACCAGTAACATTAAAGCCAGGAATGGAYGGACCAAAGGTTAARCAGTGGCCATTAACAGAGGAAAAAATAAAAGCATTA…
>022737_180301_AE2
~~~~~~~~~~~~~~~TGGCAGCGACCCCTTGTCTCAATAAAAGTAGGAGGACAGATAAAAGAAGCTCTATTAGATACAGGAGCAGAYGATACAGTATTAGAAGATATAAATTTGCCAGGAAAATGGAAACCAAAAATGATAGGGGGAATTGGAGGTTTTATCAAGGTAAGGCAATATGATCAGATACCTATAGAAATTTGTGGGAAAAAGGCTATAGGTACAGTGTTGGTAGGACCTACACCTGTCAACATAATTGGACGAAATATGTTGACTCAACTTGGTTGTACTTTAAATTTCCCAATTAGCCCTATTAACACTGTACCAGTAACATTAAAGCCAGGAATGGATGGACCAAAGGTTAAACAGTGGCCATTAACAGAAGAAAAAATAAAAGCATTA…
>022807_170302_AE2
~~~~~~~~~~~~~~~TGGCAACGACCCCTTGTCACAATAAAAGTAGGAGGACAGATAAAAGAAGCTCTATTAGATACAGGAGCAGATGATACAGTATTAGAAGATATAAATTTGCCAGGAAAATGGAAACCAAAAATGATAGGGGGAATTGGAGGTTTTATCAAAGTAAGGCAATATGATCAGATACTTATAGAAATTTGTGGAAAAAAGGCTATAGGTACAGTGTTRGTAGGACCTACACCTGTCAACATAATTGGACGAAATATGTTGACTCAGTTGGGTTGTACTTTAAATTTCCCAATTAGCCCTATTGACACTGTACCAGTAAAATTAAAGCCAGGAATGGATGGACCAAAGGTTARGCAGTGGCCATTAACAGAAGAAAAAATAAAAGCATTA…
>022817_170302_AE2
~~~~~~~~~~~~~~~TGGCAACGACCCCTTGTCTCAATAAAGATAGGAGGACAGACAAGAGAAGCTCTATTAGATACAGGAGCAGATGATACAGTATTAGAAGACATAAATTTGCCAGGAAAATGGAAACCAAAAATGATAGGGGGAATTGGAGGTTTTATCAAGGTAAGGCAATATGATCAGATAARTATAGAAATTTGTGGAAAAAAGGCTATAGGTACAGTGCTAGTAGGGCCTACACCTATCAACATAATTGGACGAAATATGTTGACTCAGCTTGGTTGTACTTTAAATTTCCCAATTAGYCCTATTGACACTGTACCAGTAAAATTAAAGCCAGGAATGGATGGACCAAAGGTTAAACAGTGGCCATTAACAGAAGAAAAAATAAAAGCATTA…
>022818_170302_AE2
~~~~~~~~~~~~~~~TGGCAACGACCMATTGTCACAGTAARAATAGRAGGACAAWTAAAAGAAGCTTTATTAGATACAGGAGCAGATGATACAGTATTAGAAGAGATAAATTTGCCAGGAAAATGGAAACCAAAAATGATAGGGGGAATTGGAGGTTTTATCAAAGTAAGRCAATATGATCARATAACTRTAGAAATTTGTGGAAAAAAGGCTATAGGTACAGTGTTAGTAGGACCTACACCTGTCAACATAATTGGACGAAATCTGTTGACTCAAATTGGTTGTACTTTAAATTTTCCAATYAGCCCTATTGAWACTGTACCAGTAAAATTAAAGCCAGGAATGGATGGACCAAGGGTTAAACAGTGGCCATTAACAGMAGAAAAAATAAAAGCATTA…
>030115_160303_AE2
~~~~~~~~~~~~~~~TGGCAACGACCCCTTGTCACAATAAAAATAGGAGGACAGCTGAAAGAAGCTCTATTAGATACAGGAGCAGATGATACAGTATTAGAAGATATAAATTTGCCAGGAAAATGGAAACCAAAAATGATAGGGGGAATTGGGGGTTTTATCAAAGTAAGGCAATATGATCAGATACCTATAGAAATTTGTGGAAAAAAGGCTATAGGTACAGTGTTAGTAGGACCTACACCTGTCAACATAATTGGACGAAATATGTTGACCCAGCTTGGTTGTACTTTAAATTTCCCAATTAGCCCTATTGATACTGTACCAGTAACATTAAAACCAGGAATGGATGGACCAAGGGTTAAACAGTGGCCATTAACAGAAGAAAAAATAAAAGCATTA…
>030117_160303_AE2
~~~~~~~~~~~~~~~TGGCAACGACCYCTTGTCYCAATAAARATAGRAGGACARATAAAAGAAGCTCTATTAGATACAGGAGCAGATGATACAGTATTAGAAGATATAAATTTGCCAGGAAAATGGAARCCAAAAATGATAGGGGGAATTGGAGGTTTTATCAARGTAARACAATATGAARATATAWYAATAGAGATCTGTGGAAAAAAGGCTATAGGTACAGTGTTAGTAGGACCTACACCTATCAACATAATTGGACGAAATATGTTGACTCARCTTGGTTGTACTTTAAATTTCCCAATTAGYCCTATTGACACWGTACCAGTAAAATTAAAGCCAGGAATGGATGGACCAAAGRTTAAACAGTGGCCATTAACAGMAGAAAAAATAAAAGCATTA…
>030603_180308_AE2
~~~~~~~~~~~~~~~TGGCAACGACCCCTTGTCACAATAAAAATAGGAGGACAGATAAAAGAAGCTCTATTAGATACAGGAGCAGATGATACAGTATTAGAAGATATAAATTTGCCAGGAAAATGGAAACCAAAAATGATAGGGGGAATTGGAGGTTTTATCAAAGTAAGGCAATATGATCAGATACTTATAGAAATTTGTGGAAAAAAGGCTATAGGTACAGTGTTAGTAGGRCCTACACCTATCAACATAATTGGACGAAATATGTTGACTCAGCTTGGTTGTACTTTAAATTTTCCAATTAGCCCTATTGACACTGTACCAGTAACATTAAAGCCAGGAATGGATGGACCAAAGGTTAAACAGTGGCCATTAACAGCAGAAAAAATAAAAGCATTA…
>030608_180308_AE2
cctcaaatcactctttggcaacgaccccttgtcacaataaaagtaggaggacagatgaaagaagctctattagatacaggagcagatgatacagtactagaagatataaatttgccaggaaaatggaaaccaaaaatgatagggggaattggaggttttatcaaggtaagacaatatgatcagatacttatagaaatttgtggaaaaagggctataggtacagtgttagtaggacctacacctatcaatataattggaaggaatatattgactcagcttggttgtactttaaatttcccaattagccctattgacactgtaccagtaaaattaaaaccaggaatggatggaccaaagattaaacagtggccattaacagcagaaaaaataaaagcatta…
>030610_180308_AE2
~~~~~~~~~~~~~~~TGGCAACGACCCCTTGTTGCAATAAAAGTAGGAGGACAGATAAAAGAAGCTCTATTAGATACAGGAGCAGATGATACAGTATTAGAAGATATAAATTTGCCAGGAAAATGGAAACCAAAAATGATAGGGGGAATTGGAGGTTTTATCAAAGTAAGGCAATATGATCAGATATCTATAGAAATTTGTGGAAAAAAGGCTATAGGTACAGTGTTAGTAGGACCTACACCTATCAACATAATTGGACGAAATATGTTGACTCAGCTTGGTTGTACTTTAAATTTCCCAATTAGCCCTATTGACACTGTACCAGTAACATTAAAGCCAGGAATGGATGGACCAAAGGTTAAACAGTGGCCATTAACAGAAGAAAAAATAAWAGCATTA…
>030709_170309_AE2
~~~~~~~~~~~~~~~TGGCAACGACCYGTTGTCACAGTAAAAATAGRAGGACAGATAAAAGAAGCTCTATTAGATACAGGAGCAGATGATACAGTATTAGAAGATATAAATTTGCCAGGAAAATGGAAACCAAAAATGATAGGGGGAATTGGAGGTTTTATCAAGGTAARgCAATATGAtcAGATAaATATAGAAATTTgTGGAAAAAGRGCTATAGGTACAGTGTTAGTAGGACCTACACCTATCAACATAATTGGACGAAATATGTTGACTCAGATTGGTTGCACTCTAAATTTCCCAATTAGTCCTATTGACACTGTACCWGTAACATTAAAGCCAGGAATGGATGGACCAAAAGTTAAACAGTGGCCATTAACAGAAGARAAAATAAAAGCATTA…
>030711_170309_AE2
cctcaaatcactctttggcaacgacctcttgtcacagtaaaaataggaggacagatgaaagaagctctattagatacaggagcagatgatacagtattagaagatataaatttgccaggaaaatggaaaccaaaaatgataggaggaattggaggctttatcaaggtaaggcaatatgaccagatatctatagaaatttgtgggaaaaaagctataggtacagtgttagtaggacctacacctgtcaacataattggacgaaatatgttgactcagattggttgtactttaaatttcccaattagccctattgacactgtaccagtaacattaaaaccaggaatggatggaccaaaggttaaacaatggccattaacagaagaaaaaataaaagcatta…
>030817_160310_AE2
~~~~~~~~~~~~~~~TGGCAACGACCCCTTGTCTCAATAAAAGTAGGAGGACAGATAAAAGAAGCTCTATTAGATACAGGAGCAGATGATACAGTATTAGAAGATATAAATTTGCCAGGAAAATGGAAACCAAAAATGATAGGGGGAATTGGAGGTTTTATCAAAGTAAGGCAATATGATCAGATATCTATAGAAATTTGTGGAAAAAAGGCCATAGGTACAGTGTTAGTAGGACCTACACCTATCAACATAATTGGACGAAATATGTTGACTCAGCTTGGTTGTACTTTAAATTTCCCAATTAGCCCTATTGACACTGTACCAGTAAAATTAAAGCCAGGAATGGATGGACCAAAGGTTAAACAGTGGCCATTAACAGAAGAAAAAATAAAAGCATTA…
>030826_160310_AE2
~~~~~~~~~~~~~~~TGGCAACGACCCCTTGTCACAGTAAAAATAGGAGGACAGATAAAAGAAGCTCTATTAGATACAGGAGCAGATGATACAGTATTAGAAGATATAAATTTGCCAGGAAAATGGAAACCAAAAATGATAGGGGGAATTGGAGGTTTTATTAAGGTAAGGCAATATGATCAGATACTTATAGAAATTTGTGGAAAAAAGGCTATAGGTACAGTGTTAGTAGGACCTACACCTGTCAACATAATTGGACGAAATATGTTGACACAGATTGGTTGTACTTTAAATTTCCCAATTAGCCCTATTGACACTGTACCAGTAAAATTAAAGCCAGGAATGGATGGACCAAAGGTTAAACAGTGGCCATTAACAGAAGAAAAAATAAAAGCATTA…
>031305_180315_AE2
~~~~~~~~~~~~~~~TGGCAACGACCCCTTGTCACAATAAAAATAGMAGGACARATGAAAGAAGCTCTATTAGATACAGGAGCAGATGATACAGTRTTAGAAGATATAGATTTGCCAGGAAAATGGAAACCAAAAATGATAGGGGGAATTGGAGGTTTTATCAAAGTAAGGCAATATGATCAGATACTTATAGAAATTTGTGGRAAAAAGGCTATAGGTACAGTGTTAGTAGGACCTACACCTRTCAACATAATTGGACGAAATATGTTGACTCAGCTTGGKTGTACTTTAAATTTCCCAATTAGCYAKATTGACACTGTACCAGTAACATTAAAGCCAGGAATGGATGGACCAAAGGTTAAACAGTGGCCATTAACAGAAGAAAAAATAAAAGCATTA…
>031309_180315_AE2
~~~~~~~~~~~~~~~TGGCAACGACCCCTTGTCACAATAAAAATAGCAGGACAGATAAGAGAAGCTCTATTAGATACAGGAGCAGATGATACAGTATTAGARGATATAAATTTGCCAGGAAAATGGAAACCAAAAATGATAGGGGGAATTGGAGGTTTTATCAAGGTAAAGCAATATGATCAGRTACTTATAGAAATTTGTGGAAAGAAAGCTATAGGTACAGTGTTAGTAGGAGATACACCTGTCAACATAATTGGACGAAATATGTTGACTCAGCTTGGTTGTACTTTAAATTTCCCAATTAGCCCTATTGAAACTGTACCAGTAACATTAAAGCCAGGAATGGATGGACCAAAGGTTAAACAGTGGCCATTAACAGAAGAAAAAATAAAAGCATTA…
>031310_180315_AE2
~~~~~~~~~~~~~~~TGGCAACGACCCCTTGTCACAATAAAAATAGCAGGACAGATAAGAGAAGCTCTATTAGATACAGGAGCAGATGATACAGTATTAGARGATATAAATTTGCCAGGAAAATGGAAACCAAAAATGATAGGGGGAATTGGAGGTTTTATCAAGGTAAAGCAATATGATCAGRTACTTATAGAAATTTGTGGAAAGAAAGCTATAGGTACAGTGTTAGTAGGAGATACACCTGTCAACATAATTGGACGAAATATGTTGACTCAGCTTGGTTGTACTTTAAATTTCCCAATYAGCCCTATTGACACTGTACCAGTAAMATTAAAGCCAGGAATGGATGGACCAAAGGTTAAACAGTGGCCATTAACAGAAGAAAAAATAAAAGCATTA…
>031316_180315_AE2
~~~~~~~~~~~~~~~TGGCAACGACCCCTTGTCACAATAAAAATAGGAGGACAGWTAAGAGAAGCTCTATTAGATACAGGAGCAGATGATACAGTATTAGAAGATATAAATTTGCCAGGAAAATGGAAACCAAAAATGATAGGGGGAATTGGAGGTTTTATCAAGGTAAGGCAATATGATCAGATAGCTATAGAAATTTGTGGAAAAAAGGCTATAGGTACAGTGTTAGTAGGRCCTACACCTATCAACATAATTGGACGAAATATGTTGACTCAGCTTGGTTGTACTTTAAATTTCCCAATTAGCCCTATTGACACTGTACCAGTAAAATTAAAGCCAGGAATGGATGGACCAAAGGTTAAACARTGGCCATTAACAGAAGAAAAAATCAAAGCGTTA…
>031403_170316_AE2
~~~~~~~~~~~~~~~TGGCAACGACCCCTTGTCACAGTRAAAATAGAAGGACAAATGAGAGAAGCTCTATTAGATACAGGAGCWGATGATACAGTATTAGAAGATATAAATTTGCCAGGRAAATGGAAACCAAAAATGATAGGGGGAATTGGAGGTTTTATCAAGGTAAGGCAATATGATCAGATAGTTATAGAAATTTGTGGAAAAAAGGCTATAGGTACAGTGTTAGTAGGACCTACACCTGTCAACATAATTGGACGAAATATGTTGACTCAGCTTGGTTGTACTTTAAATTTCCCAATTAGCCCTATTGACACTGTACCAGTAACATTAAAGCCAGGRATGGATGGACCAAAGGTTAAACAGTGGCCATTAACAGAAGAAAAAATAAAAGCATTA…
>031407_170316_AE2
~~~~~~~~~~~~~~~TGGCAACGACCCCTTGTCACAGTAAAAATAGGAGGACAGATAAAAGAAGCTCTATTAGATACAGGAGCAGATGATACAGTATTAGAAGAGATAAATTTGCCAGGAAAATGGAAACCAAAAATGATAGGGGGAATTGGAGGTTTTATCAAGGTAAGGCAATATGATCAGATACTTATAGAAATTTGTGGAAAAAAGGCTATAGGTACAGTGCTAGTAGGACCTACACCTGTCAATATAATTGGACGAAATATGCTGACTCAGCTTGGGTGTACTTTAAATTTCCCAATTAGCCCTATTGACACTGTACCAGTAACATTAAAGCCAGGAATGGATGGACCAAAGGTTAAACAATGGCCATTAACAGAAGAAAAAATAAAAGCATTA…
>031408_170316_AE2
cctcaaatcactctttggcaacgaccccttgtcacagtaaaaataggaggacagataaaagaagctctattagatacaggagcagatgatacagtattagaagagataaatttgccaggaaaatggaaaccaaaaatgatagggggaattggaggttttatcaaggtaaggcaatatgatcagatacttatagaaatttgtggaaaaaaggctataggtacagtgctagtaggacctacacctgtcaacataattggacgaaatatgctgactcagcttgggtgtactttaaatttcccaattagccctattgacactgtaccagtaacattaaagccaggaatggatggaccaaaggttaaacaatggccattaacagaagaaaaaataaaagcatta…
>031409_170316_AE2
~~~~~~~~~~~~~~~TGGCAACGACCCCTTGTCACAATAAAAATAGGAGGACAGATGAAAGAAGCTCTATTAGATACAGGAGCAGATGATACAGTATTAGAAGATATAAATTTGCCAGGAAAATGGAAACCAAAAATGATAGGGGGAATTGGAGGTTTTATCAAGGTAAGGCAATATGATCAGATACTTATAGAAATTTGTGGGAAAAAAGCTATAGGTACAGTGTTAGTAGGACCTACACCTGTCAACATAATTGGACGAAATATGTTGACTCAGCTTGGTTGTACTTTAAATTTCCCAATTAGTCCTATTGACACTGTACCAGTAACATTAAAGCCAGGAATGGATGGACCAAAGGTTAAACAGTGGCCATTAACAGAAGAAAAAATAAAAGCATTA…
>031413_170316_AE2
~~~~~~~~~~~~~~~TGGCAACGACCCCTYGTCCCAATAAAAATAGGAGGACARATGAAAGAAGCTCTATTGGATACAGGAGCAGATGATACAGTATTAGAAGATATAAATTTGCCAGGGAAATGGAAACCAAAAATGATAGGGGGAATTGGAGGTTTTATCAAGGTAAGGCAATATGATCAGATATCAATAGAAATTTGTGGAAAAAAGGCTATAGGTTCAGTGTTAGTAGGACCTACACCTGTCAACATAATTGGACGAAATATGTTGACTCARCTTGGTTGTACATTAAATTTCCCAATTAGTCCTATTGACACTGTACCAGTAACATTAAAGCCAGGAATGGATGGACCAAAGGTTAAACAGTGGCCATTAACAGAAGAAAAAATAAAAGCATTA…
>031422_170316_AE2
~~~~~~~~~~~~~~~TGGCAACGACCYCTTGTCACAATAAAARTAGGAGGACARATaAAAGAAGCTCTATTAGATACAGGAGCAGATGATACAGTATTAGAAGAWATAAATTTGCCAGGAAAATGGAAACCAAAAATGATAGGGGRAATTGGAGGTTTTATCAAAGTAAGGCAATATGATCAGATACCTATAGAAATTTGTGGAAAAAGAGCTATAGGTACAGYGTTAGTAGGRCCTACACCTATCAACATAATTGGACGAAATATGTTGACTCAGCTTGGTTGTACTTTAAATTTCCCAATTAGYMCTRTTGACACTGTACCAGTATCATTAAAGCCAGGAATGGATGGACCAAAGGTTAAACAGTGGCCATTAACAGAAGAAAAAATAAAAGCATTA…
>031424_170316_AE2
~~~~~~~~~~~~~~~TGGCAACGACCCCTTGTCACAGTAAAAATAGGAGGACAGGTGAAAGAAGCTCTATTAGATACAGGAGCAGATGATACAGTACTAGAAGAAATAAATTTGCCAGGAAAATGGAAACCAAAAATGATAGGGGGAATTGGAGGTTTTATCAARGTAAGGCAATATGATCAGRTACTTWTAGAAATTTGTGGRAAAAARGCTATAGGTACAGTGTTAGTAGGACCTACACCTATCAACATAATTGGWCGAAATATGTTGACTCAGATTGGTTGTACTTTAAATTTCCCAATTAGYCCTATTGACACTGTACCAGTAACATTAAAACCAGGAATGGATGGACCAAAGGTTAAACAGTGGCCATTAACAGAAGAAAAAATAAAAGCATTA…
>031506_160317_AE2
~~~~~~~~~~~~~~~TGGCAACGACCCCTTGTCACAATAAAAATAGGAGGACAGATGAGGGAAGCTCTATTAGATACAGGAGCAGATGATACAGTATTAGAAGATATAAATTTGCCAGGAAAATGGAAACCAAAAATGATAGGGGGAATTGGAGGTTTTATCAGGGTAAAGCAATATGATCAGATACTTATAGAAATTTGTGGAAAAAAGGCTATAGGTACAGTGTTAGTAGGACCTACACCTGTCAACATAATTGGACGAAACATGTTGACTCAGATTGGTTGTACTTTAAATTTCCCAATTAGCCCTATTGACACGGTACCAGTAAAATTAAAGCCAGGAATGGATGGACCAAAGGTTAAACAATGGCCATTAACAGAAGAAAAAATAAAAGCATTA…
>031511_160317_AE2
~~~~~~~~~~~~~~~TGGCAACGACCCCTTGTCACAATAAAAATAGCAGGACAGATAAAAGAAGCTCTATTAGATACAGGAGCAGATGATACAGTATTAGAAGATATAAATTTGCCCGGAAAATGGAAACCAAAAATGATAGGGGGAATTGGAGGTTTTATCAAGGTAAGGCAATATGATCAGATATCTATAGAAATTTGTGGAAAAAAGGCTATAGGTACAGTGTTAGTAGGACCTACACCTGTCAATATAATTGGACGTAACATGTTGACTCAGCTAGGTTGTACTTTAAATTTCCCAATTAGTCCTATTGACACTGTACCAGTAACATTAAAGCCAGGAATGGATGGACCAAAGGTTAAACAGTGGCCATTAACAGAAGAAAAAATAAAAGCATTA…
>032005_180322_AE2
~~~~~~~~~~~~~~~TGGCAACGACCCCTTGTCACAGTAAAAATAGGAGGACAGATGAAAGAAGCTCTATTAGATACAGGAGCAGATGATACAGTATTAGAAGATATAAATTTACCAGGAAAATGGAAACCAAAAATGATAGGGGGAATTGGAGGTTTTATCAAGGTAAGGCAATATGATCAGATACTTATAGAAATTTGTGGAAAAAAGGCTATAGGTACAGTGTTAGTAGGACCTACACCTGTCAACATAATTGGACGAAATATGTTGACTCAGATTGGCTGTACTTTAACTTTCCCAATTAGCCCTATTGACACTATACCAGTAACATTAAAGCCAGGAATGGATGGACCAAAGGTTAAACAGTGGCCATTAACAGAAGAAAAAATAAAAGCATTA…
>032014_180322_AE2
CCTCAAATCACTCTTTGGCAACGACCCCTTGTCACARTAAAAATAGGAGGACAGATGAAAGAAGCTCTATTAGATACAGGAGCAGATGATACAGTATTMGAAGAAATAAATTTGCCAGGAAAATGGAAACCAAAAATGATAGGGGGAATTGGAGGTTTTATCAAAGTAAGGCAATATGATCAGATACTTATAGAAATTTGTGGAAAAAGGGCTATAGGTACAGTGTTAGTAGGACCTACACCTGTCAACATAATTGGACGAAATATGTTGACTCAGSTTGGGTGTACCTTAAATTTCCCAATTAGTCCTATTGACACTGTACCAGTAACATTAAAGCCAGGAATGGATGGACCAAAGGTTAAACAGTGGYCATTAACAGAAGAAAAAATAAGAGCATTA…
>032103_170323_AE2
~~~~~~~~~~~~~~~TGGCAACGACCCCTTGTCACAGTAAAAATAGAAGGACAAATGAGAGAGGCTCTATTAGATACAGGAGCAGATGATACAGTATTAGAAGATATAAATTTGACAGGAAAATGGAAACCAAAAATGATAGGGGGAATTGGAGGTTTTATCAAAGTAAGGCAATATGATCAGATACTTATAGAAATTTGTGGAAAAAGGGCTATAGGTACAGTGTTAGTAGGACCCACACCTGTCAACATAATTGGAAGAAATATGTTGACTCAGCTTGGATGTACTTTAAATTTCCCCATTAGCCCTATTGACACTGTACCAGTAACATTAAAGCCAGGAATGGATGGACCAAAGGTTAAACAGTGGCCATTAACAGAAGAAAAAATAAAAGCATTA…
>032106_170323_AE2
~~~~~~~~~~~~~~~TGGCAGCGACCCCTTGTCACAATAAAAATAGAAGGACAGCTAAGAGAAGCTCTATTAGATACAGGAGCAGATGATACAGTATTAGAAGATATAAATTTGCCAGGAAAATGGAAACCAAAAATGATAGGGGGAATTGGAGGTTTTATCAARGTAAGRCAATATGATCAGATACTTATAGAAATTTGTGGAAAAAAGGCTATAGGTACAGTATTAGTAGGACCTACACCTGTCAACATAATTGGACGAAACATGTTGACTCAGCTTGGTTGTACTTTAAATTTCCCAATTAGTCCTATTGAYACTATACCAGTAACATTAAAGCCAGGAATGGATGGACCAAAGGTTAAACAGTGGCCATTGACAGAAGARAAAATAAAAGCATTA…
>032109_170323_AE2
~~~~~~~~~~~~~~~TGGCAACGACCCCTTGTCACAATAAAAGTAGGAGGACAGATAAAAGAAGCTCTATTAGATACAGGAGCAGATGATACAGTATTAGAAGATATAAATTTGCCAGGAAAATGGAAACCAAAAATGATAGGGGGAATTGGAGGTTTTATCAAGGTAAAGCAATATGATCAGATACCTATAGAAATTTGTGGAAAAAAGGCTATAGGTACAGTGTTAGTAGGACCTACACCTGTCAACATAATTGGACGAAATATGTTGACTCAGCTTGGTTGTACTTTAAATTTCCCAATTAGCCCTATTGACACTGTACCAGTAACATTAAAGCCAGGRATGGATGGACCAAAGGTTAAACARTGGCCATTAACAGAAGAAAAAATAAAAGCRTTA…
>032113_160324_AE2
~~~~~~~~~~~~~~~TGGCAACGACCCCTTGTCACAATAAAARTAGGAGGACAGATRARAGAAGCTCTATTAGATACAGGAGCAGATGATACAGTATTAGAAGATATAAATTTRCCAGGAAAATGGAAACCAAAAATGATAGGGGGAATTGGAGGTTTTATCAAGGTAAGACAATATGATCAGATACTTATAGAAATTTGTGGAAAAAAGGCYATAGGTACAGTGTTAGTAGGACCTACACCTATCAACATAATTGGACGAAATATGTTGACTCAGCTTGGTTGTACTTTAAATTTCCCAATTAGCCCTATTGACACTGTACCAGTAACATTAAARCCAGGAATGGATGGACCAAAGGTTAAACAGTGGCCATTAACAGAAGAAAAAATAAAAGCATTA…
>032723_180329_AE2
~~~~~~~~~~~~~~~TGGCARCGACCCCTTGTCRCAATAAAAGTAGGAGGACAGATGAGAGAAGCTCTATTAGATACAGGAGCAGATGATACAGTATTAGAAGATATAAATTTGyCAGGAAAATGGAAACCAAAAATGATAGGGGGAATTGGAGGTTTTATCAAGGTAAGGCAATATGATCAGATAACTATAGAAATTTGTGGAAAGAAGGCTATAGGTACAGTGTTAGTAGGACCTACACCTATCAACATAATTGGACGAAATATGTTGACTCAGCTTGGTTGTACTTTAAATTTCCCAATTAGCCCTATTGACACTGTACCAGTMACATTAAAGCCAGGAATGGATGGACCAAAGGTTAAACAATGGCCATTAACAGCAGAAAAAATAAAAGCATTA…
>032803_170330_AE2
~~~~~~~~~~~~~~~TGGCAACGACCTATTGTCACAGTAAAAATAGAAGGACAGATAAAAGAAGCTCTATTAGACACAGGAGCAGATGATACAGTATTAGAAGATATAAATTTGCCAGGAAAATGGAARCCAAAAATGATAGGGGGAATTGGAGGTTTTATCAARGTAAAACAATATGATCAGATACTTATAGAAATTTGTGGAAAAARGGCTAKAGGTACAGTGTTAGTAGGACCTACACCTGTCAACATAATTGGRCGAAATATGTTGACTCAGATTGGTTGTACYTTAAATTTTCCAATCAGTCCTATTGAAACTGTACCAGTAAAATTAAAGCCAGGAATGGATGGMCCAAAGGTTARACAATGGCCATTRACAAAAGAGAAAATAGAAGCATTA…
>032804_170330_AE2
~~~~~~~~~~~~~~~TGGCAACGACCCCTTGTCACAGTAAAAGTAGGRGGACAGATGAAAGAAGCTCTATTAGATACAGGAGCAGATGATACAGTATTAGAAGATATAAATTTGCCAGGAAAATGGAAACCAAAAATGATAGGGGGAATTGGAGGTTTTATCAARGTAARGCAATATGATCAGATACTTATAGAAATTTATGGAAAAAAGGCTATAGGCACAGTGTTAGTAGGACCTACACCTGTCAACATAATTGGACGAAATATGTTGACTCAGATTGGTTGTACTTTAAATTTCCCAATTAGTCCAATTGACACTGTACCAGTAAAATTAAAGCCAGGAATGGATGGACCAAARGTTAAACARTGGCCATTAACAGAAGAAAAAATAAAAGCATTA…
>032806_170330_AE2
~~~~~~~~~~~~~~~TGGCAACGACCCCTTGTCACAGTAAAAATAGGAGGACAGATGAAAGAAGCTCTATTAGATACAGGAGCAGATGATACAGTATTAGARGATATAAATTTGCCAGGAAGATGGAAACCAAAAATGATAGGGGGAATTGGAGGTTTTATCAAGGTAAGGCAATATGATCAGATACCTATAGAAATTTGTGGAAAAARGGCTRTAGGTACAGTGTTAGTAGGACCTACACCTGTCAACATAATTGGRCGAAATATGTTGACTCAGATTGGTTGTACTTTAAATTTCCCAATTAGCCCTATTGACACTGTACCAGTAACATTAAAGCCAGGAATGGATGGACCAAAGGTTAAACAGTGGCCATTAACAGAAGAAAAAATAAAAGCATTA…
>032931_160331_AE2
~~~~~~~~~~~~~~~TGGCAACGACCCCTTGTCACAATAAAAATAGGAGGACAAATAAAAGAGGCTCTATTAGATACAGGAGCAGATGATACAGTATTAGAAGAAATAAATTTGCCAGGAAAATGGAAACCAAAAATGATAGGGGGAATTGGAGGTTTTATTAAGGTAAGGCAATATGAKCAGATAATGATAGAGATCTGTGGAAAAAAGGCTATAGGTACAGTGCTAGTAGGACCTACACCTRTCAACATAATTGGACGAAATATGTTGACTCAGCTTGGTTGTACTTTAAATTTCCCAATTAGCCCTATTGACACTGTACCAGTAAAATTAAAGCCAGGAATGGATGGACCAAAGGTTAAACAGTGGCCATTAACAGAAGAAAAAATAAAAGCATTA…
>040502_160407_AE2
~~~~~~~~~~~~~~~TGGCAACGACCCCTTGTCACAATAAAAGTRGGAGGACAGATGAAGGAAGCTCTATTAGATACAGGRGCAGATGATACAGTATTAGAAGATATAAATTTGCCAGGAAAATGGAAACCAAAAATGATAGGGGGAATTGGAGGTTTTATCAAGGTAAGGCAATATGATCAGATACTTATAGAAATTTGTGGAAAAAAGGCTGTAGGCTCAGTGTTAGTAGGRCCTACACCTGTCAAYATAATTGGACGAAATATRTTGACTCAGCTTGGTTGTACTTTAAATTTTCCAATTAGCCCTATTGACACTGTACCAGTAAAATTAAAGCCAGGAATGGATGGACCAAAGGTTAAACAGTGGCCATTAACAGAAGAAAAAATAAAAGCATTA…
>040504_160407_AE2
cctcaaatcactctttggcaacgacccattgtcacagtaaaaatagaaggacagatgaaagaagctctattagatacaggagcagatgatacagttttagaagatataaatttgccaggaaaatggaaaccaaaaatgatagggggaattggaggttttatcaaagtaagacaatatgatcagataattatagaaatttgtggcaaaaaagctataggtacagtgttggtaggacctacacctgtcaacataattggacgaaatatgttgactcagattggatgtactttaaatctaccaattagccctattaacactgtaccagtaacattaaagccaggaatggatggaccaaaggttaaacagtggccattaacagaagaaaaaataaaagcatta…
>040507_160407_AE2
~~~~~~~~~~~~~~~TGGCAACGACCCCTTGTCACAGTAAGAATAGAAGGACAGATGWGAAAGGYTCTATTAGATACAGGAGCAGATGATACAGTATTAGAAGATATAAATTTGCCAGGAAAATGGAAACCAAAAATGATAGGGGGAATTGGAGGTTTTATCAAGGTAAGGCAATATGATCAGATACTTATAGAAATTTGTGRAAAAGAAGCTATRGGTACAGTGTTAGTAGGACCCACACCTATCAACATAATTGGACGAAATATGTTGGCTCAGATTGGTTGTACTTTAAATCTCCCAATTAGCCCTATTGACACTGTACCAGTAACATTAAAGCCAGGAATGGATGGACCAAAGGTTAAACAGTGGCCATTAACAGAAGAAAAAATAAAAGCATTA…
>040509_160407_AE2
~~~~~~~~~~~~~~~TGGCAACGACCCCTTGTCACAGTAAAAGTAGGAGGACAGATGAGAGAAGCTCTATTAGATACAGGAGCAGATGATACAGTATTAGAAGATATAAATTTGCCAGGAAAATGGAAACCAAAAATGATAGGGGGAATTGGAGGTTTTATCAGGGTAAAGCAATATGATCAGATACTTATAGAAATTTRTGGAAAAAGGGCTATAGGTACAGTGTTAGTAGGACCTACACCTGTCAATATAATTGGACGAAATATATTGACTCAGCTTGGTTGTACTTTAAATTTCCCAATTAGCCCTATTGACACTGTACCAGTAACATTAAAGCCAGGAATGGATGGACCAAAGGTTAAACAGTGGCCATTAACAGAAGAAAAAATAAAAGCATTA…
>041006_180412_AE2
CCTCAAATCACTCTTTGGCAACGACCCCTTGTCACAGTAAAAGTAGGAGGACAGCTGAGAGAAGCTCTATTAGATACAGGAGCAGATGATACAGTATTAGAAGATATAAATTTGCCAGGAAAATGGAAACCAAAAATGATAGGGGGRATTGGAGGTTTTATCAAGGTAAAGCAATATGATCAGATACTTATRGAAATTTGTGGAAAAAGGGCTATAGGTACAGTGTTAGTAGGACCTACACCTGTCAACATAATTGGACGAAATATGTTGACTCARCTTGGTTGTACTTTAAATTTCCCAATTAGTCCTATTGACACTGTACCAGTAACATTAAAGCCAGGAATGGATGGACCAAAAGTTAGACAATGGCCATTAACAGAAGAAAAAATAAAAGCATTA…
>041008_180412_AE2
~~~~~~~~~~~~~~~TGGCAACGACCCCTTGTCACAGTAAAAATAGGAGGACAGATGATAGAAGCTCTATTAGATACAGGAGCAGATGATACAGTATTAGAAGATATAAATTTGCCAGGAAAATGGAAACCAAAAATGATAGGGGGAATTGGAGGTTTTATTAAGGTAAGACAATATGATCAGATACTTATAGAAATTTGTGGGAAAAGGGCTATAGGTACAGTGTTAGTAGGACCTACACCTATCAACATAATTGGACGAAATATGTTGACTCAGATTGGTTGTACTTTAAATTTCCCAATTAGCCCTATTGACACTGTACCAGTAACATTAAAGCCAGGAATGGATGGACCAAAGATTAAACAGTGGCCATTAACAGAAGAAAAAATAAAAGCATTA…
>041010_180412_AE2
~~~~~~~~~~~~~~~TGGCAACGACCCCTTGTCACAATAAAAGTAGGAGGACAGCTGAGAGRAGCTCTATTAGATACAGGAGCAGATGATACAGTATTAGAAGATATAAATTTACCAGGAAAATGGAAACCAAAAATGATAGGGGGAATTGGAGGTTTTATCAAAGTAAGGCAATATGATCAGATACTTATAGAAATTTGTGGAAAAAAGGCTATTGGTACAGTGTTAGTAGGACCTACACCTATCAACATAATTGGAAGAAATATGTTGACTCAGCTTGGTTGTACTTTAAATTTCCCAATTAGCCCTATTGACACTGTACCAGTAAAATTAAAGCCAGGAATGGATGGACCAAAGGTTAAACAGTGGCCATTAACAGAAGAAAAAATAAAGGCATTA…
>041020_180412_AE2
CCTCAAATCACTCTTTGGCAACGACCCCTTGTCACAGTAAAGATAGGAGGACAAATGAAAGAAGCTCTATTAGATACAGGAGCAGATGATACAGTATTAGAAGAAATAAATTTGCCAGGAAAATGGAAACCAAAAATGATAGGGGGAATTGGAGGTTTTATCAAGGTAAGGCAATATGATCAGATACYTATAGAAATTTGTGGAAAAARGGCTATAGGTTCAGTGTTAGTAGGACCTACACCTGTCAACATAATTGGACGAAATATGTTGACTCAGCTTGGTTGTACTTTAAATTTCCCAATTAGCCCTATTGACACYGTACCAGTAACAWTAAARCCAGGAATGGATGGACCAAAGGTTAAACAGTGGCCATTAACAGAAGAAAAAATAAAAGCATTA…
>041105_170413_AE2
~~~~~~~~~~~~~~~TGGCAACGACCCCTTGTCACAGTAAAAATAGGAGGACAGRYRAAAGAAGCTCTATTAGATACAGGAGCAGATGATACAGTATTAGARGARATAAATTTGCCAGGAAAATGGAAACCAAAAATGATAGGGGGAATTGGAGGTTTTATCAAGGTAAAGCAATATGATCAGATACTTATAGAAATTTGTGRAAAAAAGGCTATAGGTACAGTGCTAGTAGGACCTACACCTGTCAACATAATYGGACGAAATATGCTGACTCAGCTTGGGTGTACTTTAAATTTCCCAATTAGCCCTATTGACACTGTACCAGTAACATTAAAGCCAGGAATGGATGGACCAAAGGTTAAACAGTGGCCATTAACAGAAGAAAAAATAAAAGCATTA…
>041110_170413_AE2
~~~~~~~~~~~~~~~TGGCAACGACCCCTTGTCACAGTAAAAATAGGAGGACAAATAAGAGAAGCTYTATTAGATACAGGAGCAGATGATACAGTATTAGAAGAAATAAATTTGCCAGGAAAATGGAAACCAAAAATGATAGGGGGAATTGGAGGTTTTATCAAGGTAAGGCAATATGATCAGATACTTATAGAAATTTGTGGGAAAAAGGCTATAGGTACAGTGTTAGTAGGACCTACACCTRTCAACATAATTGGACGAAATATGTTGACTCAGCTTGGTTGTACTTTAAATTTCCCAATTAGCCCTATTGACACTGTACCAGTAAAATTAAAGCCAGGAATGGATGGACCAAAGGTTAAACAGTGGCCATTAACAGAAGAAAAAATAAAAGCATTA…
>041111_170413_AE2
~~~~~~~~~~~~~~~TGGCAACGACCCCTTGTCACAATAAAAATAGGAGGACAAATRAAAGAAGCTCTATTAGATACAGGAGCAGATGATACAGTATTAGAAGATATAAATTTGCCAGGAAAATGGAAACCAAAAATGATAGGGGGAATTGGAGGTTTTATCAAGGTAAGGCAATATGATCAGATAATGATAGAGATCTGTGGAAAAAAGGCTATAGGTACAGTGYTAGTAGGACCTACACCTATCAACATAATTGGACGAAATATGTTGACTCAGCTTGGTTGTACTYTAAMTTTCCCAATTAGYCCTATTGACACTGTACCAGTAAAATTAAAGCCAGGAATGGATGGACCAAAGGTTAAACAGTGGCCATTAACAGAAGAAAAAATAAAAGCATTA…
>041113_170413_AE2
~~~~~~~~~~~~~~~TGGCAACGACCCCTTGTCWCAGTAAAAATAGGAGGACAAATAATAGAAGCTYTATTAGATACAGGAGCMGATGATACAGTATTAGAAAATATAAATTTGCCAGGAAAATGGAAACCAAAAATGATAGGGGGAATTGGAGGTTTTATCAAAGTAAGGCAATATGATCAGATACTTATAGAAATTTGTGGRAAAAAGGCTATAGGTACAGTGTTAGTAGGACCTACACCTGTCAACATAATTGGACGAAATATGATGACTCAGATTGGTTGTACTYTAAATTTCCCAATTAGYCCTATTGACACTGTACCAGTAACATTAAARCCAGGAATGGATGGACCAAAGGTTAAGCAGTGGCCATTAACAGAAGAAAAAATAAAAGCATTA…
>041122_170413_AE2
~~~~~~~~~~~~~~~TGGCAACGACCCCTTGTCACAATAAAAATAGCAGGACAGATGAGAGARGCTCTATTAGATACAGGAGCAGATGATACAGTATTAGAAGATATAAATTTGCCAGGAAAATGGAAACCAAAAATGATAGGGGGAATTGGAGGTTTTATCAAGGTAAAGCAATATGATCAGATACTTATAGAAATTTGTGGAAAAAAGGCTATAGGTACAGTGTTAGTAGGACCTACACCTGTCAACATAATTGGACGAAATATGTTGACTCAGCTTGGTTGCACTTTAAATTTCCCAATTAGTCCTATTGACACTGTACCAGTAACATTAAAGCCAGGAATGGATGGACCAAAGGTTAAACAGTGGCCATTAACAGAAGAAAAAATAAAAGCATTA…
>041123_170413_AE2
~~~~~~~~~~~~~~~TGGCAACGACCCCTTGTCACAATAAAAATAGCAGGACAGMTGAGAGAAGCTCTATTAGATACAGGAGCAGATGATACAGTATTAGAAGAYATAAATTTGCCAGGAAAATGGAAACCAAAAATGATAGGGGGAATTGGAGGTTTTATCAAGGTAAAGCAATATGATCAGATASTTATAGAAATTTGTGGAAAAAAGGCTATAGGTACAGTGTTAGTAGGACCTACACCTGTCAACATAATTGGACGAAATATGTTGACTCAGCTTGGTTGCACTTTAAATTTCCCAATTAGTCCTATTGACACTGTACCAGTAACATTAAAGCCAGGAATGGATGGACCAAAGGTTAAACAGTGGCCATTAACAGAAGAAAAAATAAAASCATTA…
>041132_170413_AE2
~~~~~~~~~~~~~~~TGGCAACGACCCCTTGTCTCAATAAAAATAGGAGGAGAGATAAGAGAAGCTCTATTAGATACAGGAGCAGATGATACAGTATTAGAAGATATAAATTTGCCAGGAAAATGGAAACCAAAAATGATAGGGGGAATTGGAGGCTTTATCAAGGTAAGGCAATATGATCAGATAACTATAGACATTTGTGGGAAAAAGGCCATAGGTACAGTGTTAGTAGGACCTACACCTATCAACATAATTGGACGAAATATGTTGACTCAGCTTGGTTGTACTTTAAATTTCCCAATTAGCCCTATTGACACTGTACCAGTAAAATTAAAGCCAGGWATGGATGGACCAAAGGTTAAACARTGGCCATTAACAGAAGARAAAATAAWAGCATTA…
>041205_160414_AE2
~~~~~~~~~~~~~~~TGGCAACGACCCCTTGTCACAATAAAAGTAGGAGGACAGATAAAAGAAGCTCTATTAGATACAGGAGCAGATGATACAGTATTAGAAGATATAAATTTGCCAGGAAAATGGAAGCCAAAAATGATAGGGGGAATTGGAGGTTTTATCAAGGTAAAGCAATATGAGCAGATACTTATAGAAATTTGTGGAAAAAAGGCTATAGGTACAGTGTTAGTAGGRCCTACRCCTATCAACATAATTGGACGAAATATGTTGACTCAGCTTGGTTGTACTTTAAATTTCCCAATTAGCCCTATTGACACTGTACCAGTAAAATTAAAACCAGGAATGGATGGACCAAAGGTTAAACAGTGGCCATTAACAGAAGAAAAAATAAAAGCAYTA…
>041206_160414_AE2
~~~~~~~~~~~~~~~TGGCAACGACCCATTGTCACAGTAAAAATAGAAGGACAGATGAAAGAAGCTCTATTAGATACAGGAGCAGATGATACGGTATTAGAAGATATAAATTTGCCAGGAAAATGGAAACCAAAAATGATAGGGGGAATTGGAGGTTTTATCAAGGTAAGGCAATATGATCAGATAACTATAGARATTTGTGGAAAAAGGGCTATAGGTACAGTGTTAGTAGGACCTACACCTGTCAACATAATTGGACGAAATATGTTGACTCAGCTTGGTTGTACTTTAAATTTCCCAATTAGCCCTATTGACACTGTACCAGTAACATTAAAGCCAGGAATGGATGGACCAAAGGTTAAACAGTGGCCATTAACAGAAGAAAAAATAAAAGCATTA…
>041207_160414_AE2
~~~~~~~~~~~~~~~TGGCAACGACCCCTTGTCACAGTAAAAATAGGAGGACAGATGAAAGAAGCTCTATTAGATACAGGAGCAGATGATACAGTATTAGAAGACATAAATTTACCAGGAAAATGGAAACCAAAAATGATAGGGGGAATTGGAGGTTTTATCAAGGTAAGGCAATATGATCAGATACTTATAGAAATTTGTGGAAAAAAGRCTATAGGTACAGTGTTAGTAGGACCTACACCTGTCAACATAATTGGACGAAATATGTTGACTCAGATTGGTTGTACTTTAAATTTCCCAATYAGCCCTATTGACACTGTACCAGTAGCATTAAAGCCAGGAATGGATGGACCAAAGGTTAAACAGTGGCCATTAACAGAAGAAAAAATAAAAGCATTA…
>041211_160414_AE2
~~~~~~~~~~~~~~~TGGCAACGACCCCTTGTCACAATAAAAATAGCAGGACAAATGARAGAAGCTCTATTAGATACAGGAGCAGATGATACAGTATTAGAAGATATAAATTTGCCAGGAAAATGGAAACCAAAAATGATAGGGGGAATTGGAGGTTTTATCAAGGTAAGGCAATATGATCAGATACCTATAGAGATCTATGGAAAAAAGGCTATAGGTACAGTGTTAGTAGGACCTACACCTGTCAACATAATTGGACGAAATATGTTGACTCAGCTTGGGTGTACTTTAAATTTTCCAATTAGYCCTATTGACACTGTACCAGTAACATTAAAGCCAGGAATGGATGGACCAAAGGTTAAACAGTGGCCATTAACAGAAGAAAAAATAAAAGCATTA…
>041222_160414_AE2
~~~~~~~~~~~~~~~TGGCAACGACCCCTTGTCACAGTAAAARTAGGAGGACARATGAGAGAAGCTCTATTAGATACAGGAGCAGATGATACAGTATTAGAAGATATAAATTTGCCAGGAAAATGGAAACCAAGAATGATAGGGGGAATTGGAGGTTTTATCAARGTAAAGCAATATGATCAGATACCTATAGAGATTTGTGGAAAAAAGGCTATAGGTACAGTGTTAGTAGGACCTACACCTGTCAATATAATTGGACGAAATATGTTGACCCAGCTTGGTTGTACTTTAAATTTCCCAATTAGYCCTATTGACACTGTACCAGTAACACTAAAGCCAGGAATGGATGGACCAAAGGTCAAACAGTGGCCATTAACAGAAGAAAAAATAAAAGCATTA…
>041225_160414_AE2
~~~~~~~~~~~~~~~TGGCAACGACCCCTTGTCACARTAAAARTAGGAGGACAGATGAAAGAAGCTCTATTAGATACAGGAGCAGATGATACAGTATTAGAAGATATAAATTTGCCAGGAAAATGGAAACCAAAAATRATAGGGGGAATTGGAGGTTTTATCAAGGTAAAGCAATATGATCAGATACYTATAGAAATTTGTGGAAAAARGGCTATAGGTACAGTGTTAGTAGGACCTACACCTGTCAACATAATTGGAMGAAATATGTTGACTCAGCTTGGTTGTACTTTAAATTTCCCAATTAGYCCTATTGACACTGTACCAGTAACATTAAAGCCAGGGATGGATGGACCAAAGGTTAAACAGTGGCCATTAACAGAAGAAAAAATAAAAGCATTA…
>041712_180419_AE2
~~~~~~~~~~~~~~~TGGCAACGACCCCTTGTCACAGTAAAAATAGAAGGACAGATGAAAGAAGCTCTATTAGATACAGGAGCAGATGATACAGTATTAGAAGATATAAATTTGCCAGGGAAATGGAAACCAAAAATGATAGGGGGAATTGGAGGATTTATCAAAGTAAGGCAATATGATCAGATAACTCTAGAAATTTGTGGAAAAAAGGCTATAGGTACAGTGTTAGTAGGACCTACACCTATCAACATAATTGGACGWAATATGTTRACTCAGCTTGGKTGTACTTTAAATTTCCCAATTAGYcCTATTRACACTGTACCAGTAACATTAAAGCCAGGAATGGATGGACCAAAGGTTAAACAGTGGCCATTAACAGAAGAAAAAATAAAAGCATTA…
>041802_170420_AE2
~~~~~~~~~~~~~~~TGGCAACGACCCATTGTCACAGTAAAAATAGGAGGACAGATGAAAGAAGCTCTATTAGATACAGGAGCAGATGATACAGTATTAGAAGATATAAATTTGCCAGGAAAATGGAAACCAAAAATGATAGGGGGAATTGGAGGYTTTATCAAGGTAAGACAATATGATCARATACTTATAGAAATTTGTGGAAAAAAGGCTATAGGTACAGTGTTAGTAGGACCTACACCTGTCAACATAATTGGACGAAATATGTTGACTCARATTGGTTGTACTTTAAATYTCCCAATTAGCCCTATTGACACTGTACCAGTAAAATTAAAGCCAGGAATGGATGGACCAAARGTTAAACAGTGGCCATTAACAGAAGAAAAAATAAAAGCATTA…
>041804_170420_AE2
CCTCAAATCACTCTTTGGCAGCGACCCCTTGTCACAGTAAAAATAGAAGGACAGATAAGAGAAGCTCTATTAGATACAGGAGCAGATGATACAGTATTAGAAGATATAAATTTGCCAGGAAAATGGAAACCAAAAATGATAGGGGGAATTGGAGGTTTTATCAAGGTAAAGCAATATGATCAGATACTYATAGAAATTTGTGGAAAAAGGGCTATAGGTACARTGTTAGTAGGGCCTACACCTATCAAYATAATTGGACGAAATATGTTGACTCAGCTTGGATGTACTTTRAATTTCCCAATTAGCCCTATCGACACTGTACCAGTAAAATTAAAGCCAGGAATGGATGGACCAAAGGTTAAACAATGGCCATTAACAGAAGAAAAGATAAAAGCATTA…
>041806_170420_AE2
~~~~~~~~~~~~~~~TGGCAACGACCCCTTGTCTCAATAAAAATAGGAGGACAGATAAGAGAAGCTCTATTAGATACAGGAGCAGATGATACAGTATTAGAAGATATAAATTTGCCAGGAAAATGGAAACCAAAAATGATAGGGGGAATTGGAGGTTTTATCAAGGTAAGGCAATATGATCAGATAAGTATAGAAATTTGTGGAAAAAAGGCTATAGGTACAGTGCTAGTAGGACCTACACCTATCAACATAATTGGACGAAATATGTTGACTCAGCTTGGTTGTACTTTAAATTTCCCAATTAGCCCTATTGACACTGTACCAGTAAAATTAAAGCCAGGAATGGATGGACCAAAGGTTAAACAGTGGCCATTAACAGAAGAAAAAATAAAAGCATTA…
>041814_170420_AE2
~~~~~~~~~~~~~~~TGGCAACGACCCCTWGTCACAGTAAAAATAGGAGGACAGATGAAAGAAGCTCTATTAGATACAGGAGCAGATGATACAGTATTTGAAGATATAAATTTGCCAGGAAAATGGAAACCAAAAATGATAGGGGGAATTGGAGGTTTTATCAAGGTAAGGCAATATGATCAGATAMTTATAGAAATTTGTGGAAAAAAGGCTATAGGTACAGTGTTAGTAGGACCTACACCTGTCAACATAATTGGACGAAATATGTTGACTCAGCTTGGTTGTACTTTAAATTTCCCAATTAGCCCTATTGCCACTGTACCAGTAAAATTAAAGCCAGGAATGGATGGACCAAAGGTTAAACAGTGGCCATTAACAGAAGAAAAAATAAAAGCATTA…
>041815_170420_AE2
~~~~~~~~~~~~~~~TGGCAACGACCCCTTGTCACAATAAAAATAGGAGGACAGATGAGAGAAGCTCTATTAGATACAGGAGCAGATGATACAGTATTAGAAGATATAAATTTGCCAGGAAAATGGAAACCAAAAATGATAGGGGGAATTGGAGGTTTTATCAAAGTAAGGCAATATGATGAGATAGCTATAGAAATTTGTGGAAAAAAGGCTATAGGTACAGTATTAGTAGGACCTACACCTATCAACATAATTGGACGAAATATGTTGACTCAGCTTGGTTGTACTTTAAATTTYCCAATTAGCCCTATTGACACTGTACCAGTAACATTAAAACCAGGAATGGATGGACCAAAAGTTAAACAGTGGCCATTAACAGAAGAAAAAATAAAGGCACTA…
>041902_160421_AE2
~~~~~~~~~~~~~~~TGGCAGCGACCCATTGTCGCAGTAAAAATAGAAGGACAGATGAAAGAAGCTCTATTAGATACAGGAGCAGATGATACAGTATTAGAAGATATAAATTTGCCAGGAAAATGGAAACCAAAAATGATAGGGGGAATTGGAGGTTTTATCAAGGTAAGGCAATATGATCARATACTTATAGAAATTTGTGGAAAAAAAGCTATAGGTACAGTGTTAGTAGGACCTACACCTGTCAACATAATTGGACGAAATATGTTGACTCAAATTGGTTGTACTTTRAATCTCCCAATTAGCCCTATTGACACTGTACCAGTAAAATTAAAGCCAGGAATGGATGGACCAAAGGTTAAACAGTGGCCATTAACAGAAGAAAAAATAAAAGCATTA…
>041903_160421_AE2
~~~~~~~~~~~~~~~TGGCAACGACCCCTTGTCACAGTAAAAATAGGAGGACAGMTGAAAGAAGCTCTATTAGATACAGGAGCAGATGATACAGTATTAGARGAYATAAATTTACCAGGAAAATGGAAACCAAAAATGATAGGGGGAATTGGAGGTTTTATCAARGTAAGGCAATATGATCAGATACTTATAGAAATTTGTGGAAAAAAGGCTRTAGGTACAGTGTTAGTAGGACCTACACCTGTCAACATAATTGGACGAAATATGTTGACTCAGATTGGTTGTACTTTAAATTTCCCAATTAGCCCTATTGACACTGTACCAGTAGCATTAAAGCCAGGAATGGATGGACCAAAGGTTAAACAGTGGCCATTAACAGAAGAAAAAATAAAAGCATTA…
>041907_160420_AE2
~~~~~~~~~~~~~~~TGGCAACGACCCCTTGTCACAATAAAAATAGCAGGACAGATGAAAGAAGCTCTATTAGATACAGGAGCAGATGATACAGTATTAGAAGATATAAATTTGCCAGGAAAATGGAAACCAAAAATGATAGGGGGAATTGGAGGTTTTATCAAGGTAAGGCAATATGATCAGATATCTATAGAAATTTGTGGAAAAMRGGCTACAGGTACAGTGTTARTAGGACCTACACCTGTCAACATAATTGGAAGAAATATGTTGACTCARCTTGGTTGTACTTTAAATTTCCCAATTAGCCCTATTGACACTGTACCAGTAACATTAAAGCCAGGAATGGATGGACCAAAGGTTAAACAGTGGCCATTAACAGAAGAAAAAATAAAAGCATTA…
>041914_160421_AE2
~~~~~~~~~~~~~~~TGGCAACGACCTGTTGTCACAGTAAAAATAGAAGGACAGATAAAAGAAGCTCTATTAGAYACAGGAGCAGATGATACAGTATTAGAAGATATAAATTTGCCAGGAAAATGGAAACCAAAAATGATAGGGGGAATTGGAGGTTTTATCAAGGTAAAGCAATATGATCAGATACTTATAGAAATTTGTGGAAAAArGGCTATAGGTACAGTGYTAGTAGGACCTACACCTGTCAACATAATTGGACGAAATATGTTGACTCAGATTGGTTGTACTTTAAATTTCCCAATTAGYCCTATTGAAACTGTACCAGTAAAATTAAAGCCAGGAATGGATGGACCAAAGGTTAAACARTGGCCATTAACAGAAGAAAAAATAAAAGCATTA…
>041920_160421_AE2
~~~~~~~~~~~~~~~TGGCAACGACCCCTTGTCACAATAAAAATAGCAGGACAGATGAGAGAAGCTCTATTAGATACAGGAGCAGATGATACAGTATTAGAAGATATAAATTTGCCAGGAAAATGGAAACCAAAAATGATAGGGGGAATTGGAGGTTTTATCAAGGTAAGGCAATATGATCARATACTTATAGAGATTTATGGAAAAAAGGCTATAGGTACAGTGTTAGTAGGACCTACACCTGTCAACATAATTGGACGAAATATGTTGACYCAGCTTGGGTGTACTTTAAATTTTCCAATTAGCCCTATTGACACTGTACCAGTAACATTAAAGCCAGGAATGGATGGACCAAAGGTTAAACARTGGCCATTAACAGAAGAAAAAATAAAAGCATTA…
>042412_180426_AE2
~~~~~~~~~~~~~~~TGGCAACGACCCATTGTCACAGTAAAAATAGAAGGACAGATAAAAGAAGCTCTATTAGATACAGGAGCAGATGATACAGTATTAGAAGATATAAATTTGACAGGAAAATGGAAACCAAAAATGATAGGGGGAATTGGAGGTTTTATCAAAGTAAGGCAATATGATCAGATACGTATAGAAATTTGTGGAAAACAGGCTATAGGTACAGTGTTAGTRGGACCTACACCTGTCAACATAATTGGACGAAATATGTTGACTCAGATTGGTTGTACTTTAAATTTCCCCATTAGTCCCATTGACACTGTACCAGTAACATTAAAGCCAGGAATGGATGGACCAAAGGTTAAACARTGGCCATTAACAGAAGAAAAAATAAAAGCATTA…
>042417_180426_AE2
~~~~~~~~~~~~~~~TGGCAGCGACCCCTTGTCACAATAAAAATAGAAGGACAGCTAAGAGAAGCTCTATTAGATACAGGAGCAGATGATACAGTATTAGAAGATATAGATTTGCCAGGAAAATGGAAACCAAAAATGATAGGGGGAATTGGAGGTTTTATCAAGGTAAAACAATATGATCAGATACTTATAGAAATTTGTGGAAAAAGGGCTATAGGTACAGTGTTAGTAGGACCYACACCTGTCAACATAATTGGACGAAATATGTTGACTCAGCTTGGTTGTACTTTAAATTTCCCAATTAGTCCTATTGACACYGTACCAGTAACATTAAAGCCAGGAATGGATGGACCAAAGGTTAAACARTGGCCATTAACAGAAGAAAAAATAAAAGCATTA…
>042503_170427_AE2
~~~~~~~~~~~~~~~TGGCAACGACCCATTGTCAAAGTAAAAATAGGAGGACAGATRAAAGAAGCTCTATTAGATACAGGAGCAGATGATACAGTATTAGAAGATATAAATTTGCCAGGAAAATGGAAACCAAAAATGATAGGGGGAATTGGAGGTTTTATCAAGGTAAAACAATATGATCAGATACTTATAGAGATTTGTGGAAAAAGGGCTATAGGTACAGTGTTAGTAGGACCTACACCTATCAACATAATTGGACGAAATATGTTGACTCAGATTGGTTGTACTCTAAACTTCCCAATTAGTCCTATTGACACTGTACCAGTAACATTAAAGCCAGGAATGGATGGACCAAAAGTTAAACAGTGGCCACTAACAGAAGAAAAAATAAAAGCATTA…
>042509_170427_AE2
~~~~~~~~~~~~~~~TGGCAACGACCCCTTGTCACAGTAAAGATAGAAGGACAGATGAAAGAAGCTCTATTAGATACAGGAGCAGATGATACAGTATTAGAAGATATAAATTTGCCAGGAAAATGGAAACCAAAAATGATAGGGGGAATTGGAGGTTTTATCAAAGTAAGGCAATATGATCAGATACTTATAGAAATTTGTGGGAAAAAGGCTATAGGTACAGTGTTAGTAGGACCTACACCTGTCAACATAATTGGACGAAATATGTTGACTCAGATTGGTTGTACTTTAAATTTCCCAATTAGTAACATTGATACTGTACCAGTAACATTAAAGCCAGGAATGGATGGGCCAAAGGTTAAACAGTGGCCATTAACAGAAGAAAAAATAAAAGCATTA…
>042510_170427_AE2
~~~~~~~~~~~~~~~TGGCAACGACCCCTTGTCACAGTAAAAATAGGAGGACAGATAAAAGAAGCTYTATTAGATACAGGAGCAGATGATACAGTATTAGAAGATATAAATTTGCCAGGAAAATGGAAACCAAAAATGATAGGGGGAATTGGAGGTTTTATCAAAGTAAGGCAATATGATCAGATACTTATAGAAATTTGTGGGAAAAAAGCGATAGGTACAGTGTTAGTAGGACCTACACCTGTCAACATAATTGGACGAAATATGTTGACTCAGATTGGTTGTACCTTAAATTTYCCAATTAGCCCTATTGACACTGTACCAGTAACATTAAAGCCAGGAATGGATGGACCAAAGGTTAAACAGTGGCCATTAACAGAAGAAAAAATAAAAGCATTA…
>042602_160428_AE2
~~~~~~~~~~~~~~~TGGCAACGACCCCTTGTCACAGTAAAAATAGGAGGACAGATGAAAGAAGCTCTATTAGATACAGGAGCAGATGATACAGTRTTAGAAGATATAAATTTGCCAGGAAAATGGAAACCAAAAATGATAGGGGGAATTGGAGGTTTTATCAAAGTAAGRCAATATGATCAGATACTTATAGAAATTTGTGGAAAAAAGGCTATAGGTACAGTGTTAGTAGGRCCTACACCTRTCAACATAATTGGACGRAATATGTTGACTCAGATTGGTTGTACTTTAAATTTCCCAATTAGTCCTATTGACACTGTACCAGTAACATTAAAGCCAGGAATGGATGGACCAAAGGTTAAACAGTGGCCATTAACAGAAGAAAAAATAARAGCATTA…
>042603_160428_AE2
~~~~~~~~~~~~~~~TGGCAACGACCCCTTGTCACAGTAAAAATAGGAGGACAGATGAAAGAAGCTCTATTAGATACAGGAGCAGATGATACAGTATTAGAAGATATAAATCTGGCAGGAAAATGGAAACCAAAAATAATAGGGGGAATTGGRGGTTTTATCAAGGTAAAGCAATATGATCAGATACCTATAGAAATTTGTGGAAAAAAGGCTATAGGTACAGTATTAGTAGGACCTACACCTGTCAACATAATTGGACGAAATATGTTGACTCAGCTTGGTTGTACTTTAAATTTCCCAATTAGTCCTATTGACACTGTACCAGTAAAATTAAAGCCAGGGATGGATGGACCAAAGGTTAAACAGTGGCCATTAACAGAAGAAAAAATAAAAGCATTA…
>042605_160428_AE2
~~~~~~~~~~~~~~~TGGCAACGACCCCTTGTCACAATAAGAATAGGAGGACAGATAAAAGAAGCTCTATTAGATACAGGAGCAGATGATACAGTATTAGAAGATATAAATTTGCCAGGAAAATGGAAACCAAAAATGATAGGGGGAATTGGAGGTTTTATCAAGGTAAGGCAATATGATCAGATAACTATAGAAATTTGTGGRAAAAAGGCTATAGGTACAGTGTTAGTAGGACCTACACCTATCAACATAATTGGACGAAATATGTTGACTCAGCTTGGTTGTACGTTAAATTTCCCAATTAGCCCTATTGACACTGTACCAGTAAAATTAAAGCCAGGAATGGATGGACCAAAGGTTAAACAGTGGCCATTAACAGAAGAAAAAATAAAAGCATTA…
>042610_160428_AE2
~~~~~~~~~~~~~~~TGGCAACGACCCCTTGTCACAATAAAARTAGGAGGACAGGTGAAAGAAGCTCTATTAGATACAGGAGCAGATGATACAGTATTAGAAGAKATAAATTTACCAGGAAAATGGAAACCAAAAATGATAGGGGGAATTGGAGGTTTTATCAAGGTAAGRCAATATGATCAGATACTTATAGAAATTTGTGGAAAAAAGGCTATAGGTACAGTGTTAGTAGGACCTACACCTGTCAACATAATTGGACGAAACATGTTGACTCAGCTTGGTTGTACTTTAAATTTCCCAATTAGCCCTATTGACACTGTACCAGTAAAATTAAAGCCAGGAATGGATGGACCAAAGGTTAAACAGTGGCCATTAACAGAAGAAAAAATAAAAGCATTA…
>042613_160428_AE2
~~~~~~~~~~~~~~~TGGCAACGACCCCTTGTCACAATAAAAATAGGAGGACAGATGAAAGAAGCTCTATTAGATACAGGAGCAGATGATACAGTATTAGAAGATATAAATTTGCCAGGAAAATGGAAACCAAAAATGATAGGGGGAATTGGAGGTTTTATCAAGGTAAGGCAATATGATCAGATACTTATAGAAATTTGTGGGAAAAAAGCCATAGGTACAGTGTTAGTAGGACCTACACCTGTCAACATAATTGGACGAAATATGTTGACTCAGCTTGGTTGTACTTTAAATTTCCCAATTAGCCCTATTGACACTGTACCAGTAACATTAAAGCCAGGAATGGATGGACCAAAGGTTAAACAGTGGCCATTAACAGAAGAAAAAATAAAAGCATTA…
>042622_160428_AE2
~~~~~~~~~~~~~~~TGGCAACGACCCCTTGTCACAGTAAAAATAGGAGGACAGTTAAGAGAAGCTCTATTAGATACAGGAGCAGATGATACAGTATTAGAAGAAATAAATTTGCCAGGAARATGGAAACCAAAAATGATAGGGGGAATTGGAGGTTTTATCAAAGTAAGGCAATATGATCAGATAACTATAGATATTTGTGGAAAAAAGGCTATAGGTACAGTGTTAGTAGGACCTACACCTGTCAACATAATTGGACGAAATATGTTGACTCAGATTGGTTGTACTTTAAATTTCCCAATTAGCCCTATTGACACTGTACCAGTATCATTAAAGCCAGGAATGGATGGACCAAAGGTTAAACAGTGGCCATTAACAGAAGAAAAAATAAAAGCATTA…
>042631_160428_AE2
cctcaaatcactctttggcaacgaccccttgtcacagtaaaaataggaggacagatgagagaagctctattagatacaggagcagatgatacagtattagaagawatagatttgccaggaaaatggaaaccaaaaatgatagggggaattggaggttttattaaggtaaracaatatgatcagatacttatagaaatttgtggaaagaaggctataggtacagtrttagtaggacctacacctgtcaacataattggacgaaatatgttgactcagattggttgtactttaaatttcccawttagycctattgacactgtaccagtaaaattaaagccaggaatggatggaccaaargttaaacagtggccattaacagaagaaaaaataaaagcatta…
>050204_170504_AE2
~~~~~~~~~~~~~~~TGGCAACGACCCGTTGTCACAGTAAAARTAGCAGGACAGATGAAAGAAGCTCTATTAGATACAGGAGCAGATGATACAGTATTAGAAGATATAAATTTGCCAGGAAAATGGARACCAAAAATGATAGGGGGAATTGGAGGTTTTATCAAAGTAAGGCAATATGATCAGATACCTATAGAAATTTGTGGAAAACAGGCTATAGGGACAGTGTTAGTAGGACCTACACCTGTCAACATAATTGGACGAAATATGTTGACTCAGATTGGTTGTACTTTAAATTTYCCAATTAGTCCCATTGACACTGTACCAGTAGCATTAAAGCCAGGAATGGATGGACCAAAGGTTAAACAGTGGCCATTAACAGAAGAAAAAATAAAAGCATTA…
>050206_170504_AE2
~~~~~~~~~~~~~~~TGGCAACGACCTCTTGTCACAGTAAAAATAGGAGGACAGATGAAAGAAGCTCTATTAGATACAGGAGCAGATGATACAGTCTTAGAAGATATAAATTTGCCAGGAAAATGGAAACCAAAAATGATAGGGGGAATTGGAGGTTTTATCAAGGTAAAACAATATGATCAGATACTTATAGAAATTTGTGGAAAAAAGGCTATAGGTACAGTGTTAGTAGGACCTACACCTGTCAACATAATTGGACGAAAYATGTTGACTCAGATTGGTTGTACTTTAAATTTTCCAATTAGTCCTATTGACACAGTACCAGTAACATTAAAGYCAGGAATGGATGGACCAAAGGTTAAACAGTGGCCATTAACAGAAGAAAAAATAAAAGCATTA…
>050312_160505_AE2
~~~~~~~~~~~~~~~TGGCAACGACCCCTTGTCACAATAAAAGTAGGAGGACAGATCAAAGAAGCTCTATTAGATACAGGAGCAGATGATACAGTATTAGAAGATATAAATTTGCCAGGAAAATGGAAACCAAAAATGATAGGGGGAATTGGAGGTTTTATCAAAGTAAGGCAATATGATCAGATACTTATAGAAATTTGTGGAAAAAAGGCTATAGGTACAGTGTTAGTAGGACCTACACCTATCAACATAATTGGACGAAATATGTTGACTCAGCTGGGTTGTACTTTAAATTTCcCAATTAGCTCTATTGACACTGTACCAGTAGCATTAAAGCCAGGAATGGATGGACCAAAGGTTAAACAGTGGCCATTAACAGAGGAAAAAATAAAAGCATTA…
>050809_180510_AE2
~~~~~~~~~~~~~~~TGGCAACGACCCCTTGTCTCAATAAAAATAGGAGGACAGACAAGAGAAGCTCTATTAGATACAGGAGCAGATGATACAGTATTAGAAGATATAAATTTGCCAGGAAAATGGAAACCAAAAATGATAGGGGGAATTGGAGGTTTTATCAAGGTAAGGCAATATGATCAGATAAGTATAGAAATTTGTGGAAAAAAGGCTATTGGTACAGTGCTAGTAGGACCTACACCTATCAACATAATTGGACGAAATATGTTGACTCAGCTTGGTTGTACTTTAAATTTCCCAATTAGCCCTATTGACACTGTACCAGTAAAATTAAAGCCAGGAATGGATGGACCAAAGGTTAAACAGTGGCCATTAACAGAAGAAAAAATAAAAGCATTA…
>050810_180510_AE2
~~~~~~~~~~~~~~~TGGCAACGACCCCTTGTCACAGTAAAAATAGGAGGACAGATGATAGAAGCTCTATTAGATACAGGAGCAGATGATACAGTATTAGAAGATATAAATTTGCCAGGAAAATGGAAACCAAAAATGATAGGGGGAATTGGAGGTTTTATCAAGGTAAGGCAATATGATCAGATACTTATAGAAATTTGTGGAAAAAAGGCTATAGGTACAGTGTTAGTAGGACCTACACCTATCAACATAATTGGACGAAATATGTTGACTCAGATTGGTTGTACTTTAAATTTCCCAATTAGCCCTATTGACACTGTACCAGTAAAATTAAAGCCAGGAATGGATGGACCAAAGGTTAAACAGTGGCCATTAACAGAAGAAAAAATAAAAGCATTA…
>050812_180510_AE2
~~~~~~~~~~~~~~~TGGCAACGACCCCTTGTCACAATAAAAATAGGAGGACAGATGAGAGAAGCTCTATTAGATACAGGAGCAGATGATACAGTATTAGAAGATATAAATTTGCCAGGAAAATGGAAACCAAGAATGATAGGGGGAATTGGAGGTTTTATCAAGGTAAAGCAATATGAAGAAATACTTATAGAAATTTGTGGAAAAAAGGCTAYAGGTACAGTGTTAGTRGGACCTACACCTATCAACATAATTGGACGAAATATGTTGACTCAGATTGGTTGTACTTTAAATTTCCCAATTAGYAAGATTGAMACTGTACCAGTAACATTAAAGCCAGGRATGGATGGACCAAGGGTTAAACARTGGCCATTAACAGAAGAAAAAATAAAGGCAYTA…
>050827_180510_AE2
~~~~~~~~~~~~~~~TGGCAACGACCCCTTGTCACAGTAAGAATAGAAGGACAGATGAGAAAGGCTCTATTAGATACAGGAGCAGATGATACAGTATTAGAAGATATAAATTTGCCAGGAAAATGGACACCAAAAATGATAGGGGGAATTGGAGGTTTTATCAAGGTAAGGCAATATGATCAGATACTTATAGAAATTTGTGGAAAAGAAGCTATAGGTACAGTGTTAGTAGGACCTACACCTATCAACATAATTGGACGAAATATGTTGGCTCAGATTGGTTGTACTTTGAATCTCCCAATCAGCCCTATTGACACTGTACCAGTAACATTAAAGCCAGGAATGGATGGRCCAAAGGTTAAACAGTGGCCATTAACAGAAGAAAAAATAAAAGCATTA…
>050903_170511_AE2
~~~~~~~~~~~~~~~TGGCAACGACCCCTTGTCTCAATAAAAGTAGGAGGACAGATAAAAGAAGCTCTATTAGATACAGGAGCAGATGATACAGTATTAGAAGATATAAATTTGCCAGGAAAATGGAAACCAAAAATGATAGGGGGAATTGGAGGTTTTATCAAGGTAAGGCAATATGATCAGGTACTTATAGAAATTTGTGGGAAAAAGGCTATAGGTACAGTGTTAGTAGGACCTACACCTRTCAACATAATTGGACGAAATATGTTGACTCAGATTGGTTGTACTATAAATTTCCCAATTAGCCCTATTGACACTGTACCAGTAAAATTAAAGCCAGGAATGGATGGACCAAAGGTTAAACAGTGGCCATTAACAGAAGAAAAAATAAAAGCATTA…
>050904_170511_AE2
~~~~~~~~~~~~~~~TGGCAACGACCCCTTGTCACAATAAAAATAGGAGGACAGATAAGAGAAGCTCTATTAGATACAGGAGCAGATGATACAGTATTAGAAGATATAAATTTGCCAGGAAAATGGAAACCAAAAATGATAGGGGGAATTGGGGGTTTTATCAAGGTAAGGCAATATGATGARATAATGATAGAAATTTGTGGAAAAAGGGCTATAGGTACAGTGTTAGTAGGACCTACACCTATCAACATAATTGGACGAAATATGTTGACTCAGCTTGGYTGTACTTTAAATTTCCCAATTAGCCCTATTRMCACTGTACCAGTAMAATTAAAGCCAGGAATGGATGGACCAAAGGTTAAACAGTGGCCATTAACAGAAGAAAAAATAAAAGCATTA…
>050906_170511_AE2
~~~~~~~~~~~~~~~TGGCAACGACCCCTTGTCTCAATAAAAGTAGGAGGTCARATAAAAGAAGCTCTATTAGATACAGGAGCAGATGATACAGTATTAGAAGATATAAATTTGCCAGGAAAATGGAAACCAAAAATGATAGGGGGAATTGGAGGTTTTATCAAGGTAAGGCAATATGATCAGATATCTATAGAAATTTGTGGAAAAAGRGCCATAGGTACAGTGTTAGTAGGACCTACACCTATCAACATAATTGGACGAAATATGTTGACTCAGATTGGTTGTACTTTAAATTTYCCAATTAGCCCTATTGACACTGTACCAGTAAAATTAAAGCCAGGAATGGATGGACCAAAGGTTAAACAGTGGCCATTAACAGAAGAAAAAATAAAAGCATTA…
>050908_170511_AE2
~~~~~~~~~~~~~~~TGGCARCGACCCCTYGTCACAGTAAAAATAGRAGGACAGATGAGAGAAGCTCTATTAGATACAGGAGCAGATGATACAGTATTAGAAGATATAAATTTGCCAGGAAAATGGAAACCAAAAATGATAGGGGGAATTGGAGGTTTTATCAARGTAAAGCAATATGATCAGATACTTATAGAAATTTGTGGAAAAARGGCTATAGGTACAGTGTTAGTAGGACCTACACCTGTCAACATAATTGGAMGAAATATGTTGACTCAGATTGGATGTACTTTAAATTTCCCAATTAGCCCTATTGAMACTGTACCAGTAAAATTAAAGCCAGGAATGGATGGACCAAAGGTYAAACARTGGCCATTAACAGAAGAAAAGATAAAAGCATTA…
>050909_170511_AE2
~~~~~~~~~~~~~~~TGGCAACGACCTGTTGTCACAGTAAAAATAGAAGGACAGATAARAGAAGCTCTATTAGACACAGGAGCAGATGATACAGTATTAGAAGATATAAATTTGCCAGGAAATTGGAAACCAAAAATGATAGGGGGAATTGGAGGTTTTATCAAGGTAAAACAATATGATCAGATACTTATAGAAATTTGTGGAAAAMGRGCTATAGGTACAGTRTTAGTAGGACCTACACCTGTCAACATAATTGGACGAAATATGTTGACTCAGATTGGTTGTACTTTAAATTTCCCAATTAGTCCTATTGAAACTGTACCAGTAAAATTAAAGCCAGGAATGGATGGACCAAAGGTTAAACAGTGGCCATTAACAGAAGAAAAAATAAAAGCATTA…
>050917_170511_AE2
~~~~~~~~~~~~~~~TGGCAACGACCCGTTGTCACAGTAAAAATAGAAGGACAGATGAGAGAAGCTCTATTAGATACAGGAGCAGATGATACAGTATTAGAAGATATAAATTTGCCAGGAAAATGGAAACCAAAAATGATAGGGGGAATTGGAGGTTTTATCAAGGTAAGGCAATATGATSAGATAACTATAGAAATTTGTGGAAAAAAGGCTATAGGTWCAGTGTTAGTAGGACCTACACCTGTCAACATAATTGGACGAAAYATGYTGACTCAGCTTGGTTGTACTTTAAATTTCCCAATTAGCCCTATTGACACTGTACCAGTAACATTAAAGCCAGGAATGGATGGRCCAAAGGTTAAACAGTGGCCATTAACAGAAGARAAAATAAAAGCATTA…
>050918_170511_AE2
~~~~~~~~~~~~~~~TGGCAACGACCTCTTGTCACARTAAAAATAGGAGGACARGTRARRGAAGCTCTRTTAGATACAGGAGCAGATGATACAGTATTAGAAGAKATAAATTTGCCAGGAAAATGGAAACCAAAAATGATAGGGGGAATTGGAGGTTTTATCAAGGTMAGRCAATATGATCAGATAWCTATRGAAATTTGTGGAAAAAAGGCTATAGGTACAGTGTTAGTAGGACCTACACCTRTCAACATAATTGGACGAAATATGTTGACTCAGMTTGGTTGTACTTTAAATTTCCCAATTAGCCMTATTGACACTGTACCAGTAAARTTAAARCCAGGAATGGATGGACCAAAGGTTAAACARTGGCCATTAACAGAAGAAAAAATAAARGCATTA…
>051006_160512_AE2
~~~~~~~~~~~~~~~TGGCAACGACCCCTTGTCACAATAAAAATAGCAGGACAGATGAGAGAAGCTCTATTAGATACAGGAGCAGATGATACAGTATTAGAAGATATAAATTTGCCAGGAAAATGGAAACCAAAAATGATAGGGGGAATTGGAGGTTTTATCAAGGTAAAGCAATATGATCAGATACTTATAGAGATTTATGGAAAAAAGGCTATAGGTACAGTGTTAGTAGGACCTACACCTGTCAACATAATTGGACGAAATATGTTGACTCAGCTTGGGTGTACTTTAAATTTTCCAATTAGCCCTATTGACACTGTACCAGTAACAYTAAAGCCAGGGATGGATGGACCAAAGGTTAAACAGTGGCCATTRACAGAAGAAAAAATAAAAGCATTA…
>051029_160512_AE2
~~~~~~~~~~~~~~~TGGCAACGACCCCTTGTCTCAATAAAAGTAGGAGGACAGATAAAAGAAGCTCTATTAGATACAGGAGCAGATGATACAGTATTAGAAGATATAAATTTGCCAGGAAAATGGAAACCAAAAATGATAGGGGGAATTGGAGGTTTTATCAAGGTAAGGCAATATGATCAGATACTTATAGAAATTTGTGGGAAAAAGGCTATAGGTACAGTGTTAGTAGGACCTACACCTGTCAACATAATTGGACGAAATATGTTGACTCAGCTTGGTTGTACTTTAAATTTCCCAATTAGCCCTATTGACACTGTACCAGTAAAATTAAAGCCAGGAATGGATGGACCAAAGGTTAAACAGTGGCCATTAACAGAAGAAAAAATAAAAGCATTA…
>051511_180517_AE2
~~~~~~~~~~~~~~~TGGCAACGACCCCTTGTCACAATAAAAGTAGAAGGACAGATAAAAGAAGCTCTATTAGATACAGGAGCAGATGATACAGTATTAGAAGATATAAATCTGCCAGGAAAATGGAAACCAAGAATGATAGGGGGAATTGGAGGTTTTATCAAAGTAAGGCAATATGATCAAATACTTATAGAAATTTGTGGAAAAAGGGCTATTGGTACAGTGTTAGTAGGACCTACACCGGTCAACATAATTGGACGAAATATGTTGACTCAGCTTGGTTGTACTTTAAATTTCCCAATTAGTCCTATTGACACTGTACCAGTAAAATTAAAGCCAGGAATGGATGGACCAAAGGTTAAACAGTGGCCACTAACAGAGGAAAAAATAAAAGCATTA…
>051518_180517_AE2
CCTCAAATCACTCTTTGGCAACGACCCCTTGTCACAATAAAAATAGAAGGACAGATAAAAGAAGCTCTATTAGATACAGGAGCAGATGATACAGTATTAGAAGATATAGATTTGCCAGGAAAATGGAAACCAAAAATGATAGGGGGAATTGGAGGTTTTATMAAGGTAARRCAATATGATCAGATCWCTATRGAAATTTGTGGAAAAAGRGCTGTAGGTACAGTGTTAGTAGGACCTACACCTRTCAACATAATTGGACGAAATATGTTGACTCAGCTTGGTTGTACTTTAAATTTCCCAATTAGCCCTATTGACACTGTACCAGTAACATTAAAGCCAGGAATGGATGGACCAAAGGTTAAACAGTGGCCATTAACAGAAGAAAAAATAAAAGCATTA…
>051601_170518_AE2
~~~~~~~~~~~~~~~TGGCAACGACCCATCGTCACAGTAAAAATAGGAGGACAGYTGAAAGAAGCTCTATTAGATACAGGAGCAGATGATACAGTATTAGAAGATATAAATTTGCCAGGAAAATGGAARCCAAAAATGATAGGGGGAATTGGAGGTTTTATCAAAGTWAGGCAATATGATCAGRTACCTATAGAAATTTGTGGRAAAAGGGCTGTAGGTACAGTGTTAGTAGGRCCTACACCTGTCAACATAATTGGAMGAAATATGTTGACTCAGATTGGYTGTACTTTAAATCTCCCAATTAGYCCTATTGACACTGTACCAGTAACAYTAAAGCCAGGAATGGATGGACCAAAGGTTAAACAGTGGCCATTAWCAGAAGAAAAAATAAAAGCATTA…
>051606_170518_AE2
~~~~~~~~~~~~~~~TGGCAACGACCCCTTGTCACAATAARAATAGGAGGRCAGGTGAAAGAAGCTCTATTAGATACAGGAGCAGATGATACAGTATTAGAAGATATAGATTTGCCAGGAAAATGGAAACCAAAAATGATAGGGGGAATTGGAGGTTTTATCAARGTAAGGCAATATGATCAGATACTTATAGAAATTTGTGGAAAAAGGGCTATAGGTACAGTATTAGTAGGACCTACACCTGTCAACATAATTGGACGAAACATGTTGACTCAGCTTGGTTGTACTTTAAATTTCCCAATTAGCCCYATTGAHACTGTACCAGTAACATTAAAGCCAGGAATGGATGGGCCAAAGGTTAAACAGTGGCCATTAACAGAAGAAAAAATAAAAGCATTA…
>051609_170518_AE2
~~~~~~~~~~~~~~~TGGCAACGACCCCTTGTCRCAATAARARTAGGAGGACAGCTGAGAGAAGCTCTATTAGATACAGGAGCAGATGATACAGTATTAGAAGATATAAATTTGCCAGGAAAATGGAAGCCAAAAATGATAGGGGGAATTGGAGGTTTTATCAAAGTAAGGCAATATGATCAGATACTTATAGAAATTTGTGGAAAAAAGGCTATTGGTACAGTGTTAGTGGGACCTACACCTATCAACATAATTGGACGAAATATGTTGACTCAGCTTGGTTGTACTTTAAATTTCCCAATTAGCCCTATTGACACTGTACCAGTAAAATTAAAGCCAGGAATGGATGGACCAAAGGTTAAACAGTGGCCATTAACAGAAGAAAAAATAAAGGCATTA…
>051611_170518_AE2
~~~~~~~~~~~~~~~TGGCAACGACCCCTTGTCCCAATAAAAATAGGAGGACAGATRARAGAAGCTCTATTAGATACAGGAGCAGATGATACAGTATTAGAAGATATAAATTTGCCAGGAAAATGGAAGCCAAAAATGATAGGGGGAATTGGAGGTTTTATCAAAGTAAGGCAATATGATCAGATACCTATAGAAATTTGTGGAAAAAAGGCTATAGGTTCAGTGTTAGTAGGACCTACACCTGTCAACATAATTGGACGAAATATGTTGACTCAGCTTGGTTGTACTTTAAATTTCCCAATTAGTCCTATTGACACTGTACCAGTAACATTAAAGCCAGGAATGGATGGACCAARGGTTAAACAGTGGCCATTAACAGAAGAAAAAATAAAAGCATTA…
>051618_170518_AE2
~~~~~~~~~~~~~~~TGGCAACGACCTCTTGTCACAGTAAAAATAGGGGGACAGATGAAAGAAGCTCTATTAGAYACAGGAGCAGATGATACAGTAYTAGAAGATATAAATTTGCCAGGAAAATGGAAACCAAAAATGATAGGGGGAATTGGAGGTTTTATCAAGGTAAAGCAATATGATCAGGTACTTATAGAAATTTGTGGAAAAAAGGCCATAGGTACAGTATTAGTAGGACCTACACCTATCAATATAATTGGGCGAAATATGTTGACTCAGATTGGTTGTACTTTAAATTTCCCAATTAGTCCTATTGACACTGTACCAGTAACATTAAAGCCAGGAATGGATGGACCAAAAGTTAAACAGTGGCCATTAACAGAAGAAAAAATAAAAGCATTA…
>051622_170518_AE2
~~~~~~~~~~~~~~~TGGCAACGACCCCTTGTCACARTAAAAATAGGAGGACAGATGAAAGAAGCTCTATTAGATACAGGAGCAGATGATACAGTATTAGAAGATATAAATTTGCCAGGAAAATGGAAACCAAAAATGATAGGGGGAATTGGAGGTTTTATCAAGGTRAGGCAATATGATCAGATAGTTATAGAAATTTGTGGAAAAAGAGCTATAGGTACAGTGTTAGTAGGACCTACACCTGTCAACATAATTGGACGAAATATGTTGACTCAGATTGGYTGTACTTTAAATTTCCCAATTAGCCCTATTGACACTGTACCAGTAACATTAAAGCCAGGAATGGATGGACCAAAGGTTAAACAGTGGCCATTAACAGAAGAAAAAATAAAAGCATTA…
>051624_170518_AE2
~~~~~~~~~~~~~~~TGGCAACGACCCCTTGTCACAATAAAAGTAGGAGGACAGATCAAAGAAGCTCTATTAGATACAGGAGCAGATGATACAGTATTAGAAGATATAAATTTGCCAGGAAAATGGAAACCAAAAATGATAGGGGGAATTGGAGGTTTTATCAAAGTAAGGCAATATGATCAGATACTTATAGAAATTTGTGGAAAAAAGGCTATAGGTACAGTGTTAGTAGGACCTACACCTATCAACATAATTGGACGAAATATGTTGACTCAGCTTGGTTGTACTTTAAATTTCCCAATTAGCACTATTGACACTGTACCAGTAACATTAAAGCCAGGAATGGATGGACCAAAGGTTAAACAGTGGCCATTAACAGAAGAAAAAATAAAAGCATTA…
>051701_160519_AE2
~~~~~~~~~~~~~~~TGGCAACGACCCCTTGTCACAGTAAAAATAGGAGGACAGATGAGAGAGGCTCTATTAGATACAGGAGCAGATGATACAGTATTAGAAGATATAAATTTGCCAGGAAAATGGAAACCAAAAATGATAGGGGGAATTGGAGGTTTTATCAAGGTAAGGCAATATGATCAGATACTTATAGAAATTTGTGGGAAAAAAGCTATAGGTACAGTGTTAGTAGGACCTACACCTATCAACATAATTGGACGAAATATGTTGGCTCAGATTGGTTGTACTATAAATYTCCCAATTAGCCCTATTGACACTGTACCAGTAACATTAAAGCCAGGAATGGATGGACCAAAGGTTAAACARTGGCCATTAACAGAAGAAAAAATAAAAGCATTA…
>051705_160519_AE2
~~~~~~~~~~~~~~~TGGCAACGACCCCTTGTCACAATAAAAATAGGAGGACAAATGAAAGARGCTCTATTAGATACAGGAGCAGATGATACAGTATTAGAAGATATAAATTTGCCAGGAAAATGGAAACCAAAAATGATAGGGGGAATTGGAGGTTTTATCAAAGTAAGGCAATATGATCAGRTAYYTATAGAAATTTGTGGAAAAAAGGCTATAGGTACAGTGTTAGTAGGACCTACACCTRTCAACATAATTGGACGRAATATGTTGACTCAGATTGGTTGTACTTTAAATTTCCCAATTAGCCCTATTGATACTGTACCAGTAAAATTAAAGCCAGGAATGGATGGACCAAGGGTTAAACAGTGGCCATTAACAGAAGAAAAAATAAAAGCATTA…
>051712_160519_AE2
cctcaaatcactctttggcaacgaccccttgtcacagtaaaaataggaggacagatgaaagaagctctactagatacaggagcagatgatacagtattagaagatataaatttgccagggaaatggaaaccaaaaatgatagggggaattggaggttttatcaaagtaaggcaatatgatcagatatgtatagaaatttgtgggaaaaaggctataggtacagtgttagtaggacctacacctgtcaacataattggacgaaatatgttgactcagattggttgtactttaaatttcccaattagccctattgacactgtaccagtaaaattaaagccaggaatggatggaccaaaggttaaacaatggccattaacagaagaaaaaataaaagcatta…
>051715_160519_AE2
~~~~~~~~~~~~~~~TGGCAACGACCCCTTGTCACAATAAAAATAGGAGGACAGATGAGAGAAGCTCTATTAGATACAGGAGCAGATGATACAGTATTAGAAGATATAAATTTACCAGGAAAATGGAAACCAAGAATGATAGGGGGAATTGGAGGTTTTATCAAGGTAAGGCAATATGATGAGATACCTATAGAAATTTGTGGAAAAAAGGCTATAGGTACAGTRTTAGTAGGACCTACACCTGTCAACATAATTGGRCGAAATATGTTGACTCAGCTTGGTTGTACTTTAAATTTCCCAATTAGCCCTATTGACACTGTACCAGTAGCATTAAAGCCAGGWATGGATGGACCAAAGGTTAAACAGTGGCCATTAACAGAAGAAAAAATAAGAGCATTA…
>052202_180524_AE2
~~~~~~~~~~~~~~~TGgCAACGACCCCTTGTCACAATAAAAATAGGAGGACAGATGAGAGAAGCTCTATTAGATACAGGAGCAGATGATACAGTATTAGAAGATATAAATTTGCCAGGAAAATGGAAACCAAAAATGATAGGGGGAATTGGAGGTTTTATCAAAGTAAGGCAATATGATCAGRTAACTATAGAAATTTGTGGAAAAAGGGCCATAGGTACAGTGTTAGTAGGACCTACACCTATCAAYATAATTGGACGAAATATGTTGACTCAGCTTGGTTGTACTTTAAATTTCCCAATTAGCCCTATTGACACTGTACCAGTAACATTAAAGCCAGGAATGGATGGACCAAAGGTTAAACAGTGGCCATTAACAGAAGAAAAAATAAAAGCATTA…
>052203_180524_AE2
~~~~~~~~~~~~~~~TGGCAACGACCCCTTGTCCCAATAAAAATAGGAGGACAGATGAGAGAAGCTCTATTAGATACAGGAGCAGATGATACAGTATTAGAAGATATAAATTTGCCAGGAAAATGGAAACCAAAAATGATAGGGGGAATTGGAGGTTTTATCAAAGTAAGGCAATATGATCAGATACCTATAGAAATTTGTGGAAAAAGGGCTATAGGTACAGTGTTAGTAGGACCTACACCTRTCAACATAATTGGACGAAATATGTTGACTCAGCTTGGTTGTACTTTAAATTTCCCAATTAGCCCTATTGACACTGTACCAGTAACATTAAAGCCAGGAATGGATGGACCAAAGGTTAAACAGTGGCCATTAACAGAAGAAAAAATAAAAGCATTA…
>052213_180524_AE2
~~~~~~~~~~~~~~~TGGCAACGACCCCTTGTCACAGTAAAAATAGAAGGACAGTTGAAAGAAGCTCTATTAGATACAGGAGCAGATGATACAGTATTAGAAGATATAAATTTGCCAGGAAAATGGAAACCAAAAATGATAGGGGGAATTGGAGGTTTTATCAAAGTAAGGCAATATGATCAGATACTTATAGAAATTTGTGGAAAAAAGGCTATAGGTACAGTGTTAGTAGGACCTACACCTGTCAACATAATTGGACGAAATATGTTGACTCAGATTGGTTGTACTTTAAATTTCCCAATTAGCCCTATTGACACTGTACCAGTAAAGTTAAAGCCAGGAATGGATGGACCAAAGGTTAAACAGTGGCCATTAACTGAAGAAAAAATAAAAGCATTA…
>052215_180524_AE2
~~~~~~~~~~~~~~~TGGCAACGACCCSTTGTCACAGTAAAAATAGGAGGACAGATGAAAGAAGCTCTATTAGATACAGGAGCAGATGATACAGTATTAGAAGAGATAAATTTGCCAGGAAAATGGAAGCCAAAAATGATAGGGGGAATTGGAGGTTTTATCAAGGTAAGGCAATATGATCAAATACCCATAGAAATTTGTGGAAAAAGGGCTATAGGTACAGTGTTAGTAGGACCTACACCTGTCAACATAATTGGACGAAATATATTGACTCAGATTGGTTGTACTTTAAATTTCCCAATTAGCCCTATTGACACTGTACCAGTAAAATTAAAGCCAGGAATGGATGGACCAAAGGTTAAACAGTGGCCATTAACAGAAGAAAARATAAAAGCATTA…
>052216_180524_AE2
~~~~~~~~~~~~~~~TGGCAACGACCCCTTGTCACAGTAAAAATAGARGGACAGACAAAAGAAGCTCTATTAGATACAGGAGCAGATGATACAGTATTAGAAGATATAAATTTGCCAGGAAAATGGAAACCAAGAATGATAGGGGGAATTGGAGGTTTTATCAAAGTAAGGCAATATGATCAGATACTTATAGAAATTTGTGGAAAAAAGGCTATAGGTACAGTGTTAGTAGGACCTACACCTGTCAACATAATTGGACGAAATATGTTGACTCAGATTGGTTGTACTTTAAATTTCCCAATTAGCCCTATTGACACTGTACCAGTAAAATTAAAGCCAGGAATGGATGGACCAAAGGTTAAACAATGGCCATTAACAGAAGAAAAAATAAAAGCATTA…
>052221_180524_AE2
~~~~~~~~~~~~~~~TGGCAACGACCCCTTGTCACAGTAAAAGTAGGAGGACAGATGAAAGAAGCTCTATTAGATACAGGAGCAGATGATACAGTATTAGAAGATATAAATTTGCCAGGAAAATGGAAACCAAAAATGATAGGGGGAATTGGAGGTTTTATCAAGGTAAGGCAATATGATCAGATACTTATAGAAATTTGTGGAAAAAGGGCTATAGGTTCAGTGTTAGTAGGGCCTACACCTGTCAACATAATTGGACGAAATATGTTGACTCAGCTTGGTTGTACTTTAAATTTCCCAATTAGCCCTATTGACACTGTACCAGTAACATTAAAGCCAGGAATGGATGGACCAAAGGTTAAACAGTGGCCATTAACAGAAGAAAAAATAAAAGCATTA…
>052302_170526_AE2
~~~~~~~~~~~~~~~TGGCAACGACCCCTTGTCTCAATAAAAGTAGGAGGACAGATAAAAGAAGCTCTATTAGATACAGGAGCAGATGATACAGTATTAGAAGATATAAATTTGCCAGGAAAATGGAAACCAAAAATGATAGGGGGAATTGGAGGTTTTATCAAGGTAAGGCAATATGATCAGGTACTTATAGAAATTTGTGGAAAAAAGGCTATAGGTACAGTGTTAGTAGGACCTACACCTGTCAACATAATTGGACGAAATATGTTGACTCAGATTGGTTGTACTTTAAATTTCCCAATTAGCCCTATTGACACTGTACCAGTAAAATTAAAGCCAGGAATGGATGGACCAAAGGTTAAACAGTGGCCATTAACAGAAGAAAAAATAAAAGCATTA…
>052303_170525_AE2
~~~~~~~~~~~~~~~TGGCAACGACCCCTTGTCACAGTAAAAGTAGGAGGACAGATGAGAGAAGCTCTATTAGATACAGGRGCAGATGATACAGTATTAGAAGATATAAATTTGCCAGGAAAATGGAARCCAAAAATGATAGGGGGAATTGGAGGTTTTATCAAGGTAAAGCAATATGATCAGATAGTTATAGAAATTTGTGGAAAAAAGGCTATAGGTACAGTGTTAGTAGGACCTACACCTATCAACATAATTGGACGAAATATGTTGACTCAGATTGGTTGTACTTTAAATTTCCCAATTAGCCCTATTGACACKGTACCAGTAAAATTAAAGCCAGGAATGGATGGACCAAAGGTTAAACAGTGGCCATTAACAGAAGAAAAAATAAAGGCAYTA…
>052306_170525_AE2
~~~~~~~~~~~~~~~TGGCAACGACCCCTTGTCACAATAAAAATAGGAGGACAGATAAAAGAAGCTCTATTAGATACAGGAGCAGATGATACAGTATTAGAAGATATAAATTTGCCAGGAAAATGGAAACCAAAAATGATAGGGGGAATTGGAGGTTTTATCAARGTAARGCAATATGATCAGATACYTATAGAAATTTGTGGAAAAAAGGCTATAGGTACAGTGTTAGTAGGACCTACACCTRTCAACATAATTGGACGAAATWTGTTGACTCAGMTTGGTTGTACTTTAAATTTCCCAATTAGYCCTATTGACACTGTACCAGTAACATTAAAGCCAGGAATGGATGGACCAAAGGTTAAACAGTGGCCATTRACAGAAGAAAAAATAAARGCAYTA…
>052309_170525_AE2
~~~~~~~~~~~~~~~TGGCAACGACCCCTTGTCACAGTAAAGATAGAAGGACAGATGAAAGAAGCTCTATTAGATACAGGAGCAGATGATACAGTATTAGAAGATATAAATTTGCCAGGAAAATGGAAACCAAAAATGATAGGGGGAATTGGAGGTTTTATCAAAGTAAGGCAATATGATCAGATACTTATAGAAATTTGTGGGAAAAAGGCTATAGGTACAGTGTTAGTAGGACCTACACCTGTCAACATAATTGGACGAAATATGTTGACTCAGATTGGTTGTACTTTAAATTTCCCAATTAGTAACATTGATACTGTACCAGTAACATTAAAGCCAGGAATGGATGGGCCAAAGGTTAAACAGTGGCCATTAACAGAAGAAAAAATAAAAGCATTA…
>052311_170525_AE2
~~~~~~~~~~~~~~~TGGCAACGACCCGTTGTCACAATAAAAGTAGGAGGACAGATAAAAGAAGCTCTGTTAGACACAGGGGCAGATGATACAGTATTAGAAGATATAAATTTGCCAGGAAAATGGAAACCAAAAATGATAGGGGGAATTGGAGGTTTTATCAAAGTAAGGCAATATGATCAGATACCTATAGAAATTTGTGGAMAAAAGGCTATAGGTACAGTGTTAGTAGGACCTACACCTGTCAACATAATTGGACGAAATCTGTTGACTCAGCTTGGTTGTACTTTAAATTTCCCAATTAGTYCTATTGACACTGTACCAGTAACATTAAAGCCAGGRATGGAYGGACCAAAGGTTAAACAGTGGCCATTAACAGAAGAAAAAATAAAAGCATTA…
>052316_170525_AE2
~~~~~~~~~~~~~~~TGGCAACGACCCCTTGTCACAATAAAAATAGGAGGACAGATGAAAGAAGCTCTATTAGATACAGGAGCAGATGATACAGTATTAGAAGATATAAATTTGCCAGGAAAATGGAAACCAAAAATGATAGGGGGAATTGGAGGTTTTATCAAAGTAAGGCAATATGATCAGATACCTATAGAAATTTGTGGAAAAAGGGCTRTAGGTACAGTGTTARTAGGACCTACACCTGTCAACATAATTGGACGAAATATGTTGACTCAGATTGGTTGTACTTTAAATTTYCCAATTAGCCCTATTGACACTGTACCAGTAACATTAAAGCCAGGAATGGATGGGCCAAAGGTTARACAATGGCCATTAACAGAAGAAAAAATAAAAGCATTA…
>052406_160526_AE2
~~~~~~~~~~~~~~~TGGCAACGACCCCTTGTYGCAATAARARTAGGAGGACAGATRAAAGAAGCTCTATTAGAYACAGGAGCAGATGATACAGTATTAGAAGATATAAATTTRCCAGGAAAATGGAAACCAAAAATGATAGGGGGAATTGGAGGTTTTATCAAGGTAAGGCAATATGATCAGATACTTATAGAAATTTGTGGAAAAAAGGCTATAGGTACAGTGTTAGTAGGACCTACACCTRTCAACATAATTGGRCGAAATATGTTGACTCAGCTTGGTTGTACTTTAAATTTCCCAATTAGYCCTATTGACACTGTACCAGTAAAATTAAAGCCAGGAATGGATGGACCAAAGGTTAAACAGTGGCCATTAACAGAAGAAAAAATAAAAGCATTA…
>052409_160526_AE2
~~~~~~~~~~~~~~~TGGCAACGACCCCTTGTCACAGTAAAAATAGGAGGACAGATRAAAGAAGCTCTATTAGATACAGGAGCAGATGATACAGTATTAGAAGATATAAATTTGCCAGGAAAATGGAAACCAAAAATGATAGGGGGAATTGGAGGTTTTATCAARGTAAGGCAATATGATCAGATACTTATAGAAATTTGTGGGAAAAAAGCTATAGGTACAGTGTTAGTGGGRCCTACACCTGTCAACATAATTGGACGAAATATGTTGACTCAGATTGGTTGTACTTTAAATTTCCCAATTAGCYMKATTGACACTGTACCAGTAAMATTAAAGCCAGGRATGGATGGRCCAAAGGTTAARCARTGGCCATTAACAGAAGAAAARATAAAAGCATTA…
>052922_180531_AE2
CCTCAAATCACTCTTTGGCAACGACCYCTTGTCACAGTAAAAATAGGAGGACAGATGAAAGAAGCTCTATTAGATACAGGAGCAGATGATACAGTATTAGAAGATATAAATTTGCCAGGAAAATGGAARCCAAAAATGATAGGGGGAATTGGAGGTTTTATCAARGTAAGGCAATATGATGAGATACTTATAGAAATTTGTGGAAAAAGGGCTATAGGTACAGTGYTAGTAGGACCTACACCTGTCAACATAATTGGACGAAATATGTTGACTCAGATTGGTTGTACTTTAAATTTCCCAATTAGCCCTATTRACACTGTACCAGTAAAATTAAAGCCAGGAATGGATGGACCAAAGGTTAAACAGTGGCCATTAACAGAAGAAAAAATAARAGCATTA…
>053102_160602_AE2
~~~~~~~~~~~~~~~TGGCAACGACCCCTTGTCACAATAAAAATAGGAGGACAGATAAAAGAAGCTCTGTTAGATACAGGAGCAGATGATACAGTATTAGAAGATATAAATTTGCCAGGAAAATGGAAACCAAAAATGATAGGGGGAATTGGAGGCTTTATCAAGGTAAGGCAATATGATCAGATAACTATAGAAATTTGTGGGAAAAAGGCTATAGGTACAGTGTTAGTAGGACCTACACCTATCAACATAATTGGACGAAATATGTTGACTCAGCTTGGTTGTACTTTAAATTTCCCAATTAGTCCTRTTGACACTGTACCAGTAAAATTAAAGCCAGGAATGGATGGACCAAAGGTTAAACAGTGGCCATTAACAGAAGAAAAAATAAAAGCATTA…
>053108_160602_AE2
~~~~~~~~~~~~~~~TGGCAACGACCCCTTGTCACAGTAAAAATAGGAGGACAGATGAGAGAAGCTCTATTAGATACAGGAGCAGATGATACAGTATTAGAAGATATARATTTGCCAGGAAAATGGAAACCAAAAATGATAGGGGGAATTGGAGGTTTTATCAAAGTAAGGCAATATGATCAGATAYCTATAGAAATTTGTGGGAAAAAGGCCATAGGTACAGTGTTAGTAGGACCTACACCTATCAACATAATTGGACGAAATATGTTGACTCAGCTTGGTTGTACTTTAAATTTCCCAATTAGCCCTATTGACACTGTACCAGTAACATTAAAGCCAGGTATGGATGGACCAAAGGTTAAACAGTGGCCATTAACAGAAGAAAAAATAAAAGCATTA…
>053109_160602_AE2
~~~~~~~~~~~~~~~TGGCAACGACCTCTTGTCYCAGTAAAAATAGAAGGACAGATGATAGAAGCTCTATTAGATACAGGAGCAGATGATACAGTATTAGAAGATATAAATTTGCCAGGAAAATGGAAACCAAAAATGATAGGGGGAATTGGAGGTTTTATCAAAGTAAGGCAATATGAGCAGATACTTATAGAAATTTGTGGAAAAAGGGCTGTAGGTACAGTRTTAGTAGGACCTACACCTGTCAACATCATTGGACGAAATATGTTGACTCAGATTGGTTGTACTTTAAWTTTCCCAATTAGTCCCATTGACACTGTACCAGTAAAATTAAAACCAGGAATGGATGGACCAAAGGTTAAACAGTGGCCATTAACAGAAGAAAAAATAAAAGCATTA…
>053113_160602_AE2
~~~~~~~~~~~~~~~TGGCAACGACCCCTTGTCACAGTAAAAATAGGAGGACAGGTRAAAGAAGCTCTATTAGATACAGGAGCAGATGATACAGTATTTGAARATATAAATTTGCCAGRAAAATGGAAACCAAAAATGATAGGGGGAATTGGAGGTTTTATCAAGGTAAAGCAATATGAKGAGATACTTATAGAAATTTGTGRAAAAAAGGCTATAGGTACAGTGTTAGTAGGACCTACACCTGTCAACATAATTGGACGAAATATGTTGACTCAGGTTGGTTGTACTTTAAATTTCCCAATTAGCCCTATTGACACTGTACCAGTAAMATTAAAGCCAGGAATGGATGGACCAAAGGTTAAACAGTGGCCATTAACARAAGAAAAAATAAAAGCATTA…
>053115_160602_AE2
~~~~~~~~~~~~~~~TGGCAACGACCCCTTGTCACAATAAAAATAGCAGGACAGATAAAAGAAGCTCTACTAGATACAGGAGCAGATGATACAGTATTAGAAGATATAGAKTTGCCAGGAAARTGGAAACCAAAAATGATAGGGGGAATTGGAGGTTTTATCAAGGTAARGCAATATGATCAGATACTTATAGAAATTTGTGGAAAAAAGGCTATAGGTACAGTGTTAGTAGGACCTACACCTGTCAACATAATTGGACGAAATATGTTGACTCAGCTTGGTTGTACTTTAAATTTCCCAATTAGCCMTATTRACACTGTACCAGTAACAYTAAAGCCAGGAATGGATGGACCAAAGGTTAAACAGTGGCCATTAACAGAAGAAAAAATAAAAGCATTA…
>060506_180607_AE2
~~~~~~~~~~~~~~~TGGCAACGACCCCTTGTCCCAATAAARATAGGAGGACAGATGAAAGAAGCTCTATTAGATACAGGAGCAGATGATACAGTATTAGAAGATATAAATTTGCCAGGAAAATGGAAACCAAAAATGATAGGGGGAATTGGAGGTTTTATCAARGTAAGGCAATATGATCAGATACCTATAGAAATTTGTGGAAAAAAGGCTATAGGTACAGTGTTAGTAGGACCTACACCTATCAACATAATTGGACGAAATATGTTGACTCAGCTTGGTTGTACTTTAAATTTCCCRATTAGCCCTATTGACACTGTACCAGTAAAATTAAAGCCAGGAATGGATGGGCCRAAGGTTAAACAGTGGCCATTAACAGAAGAAAAAATAAAAGCATTA…
>060508_180607_AE2
~~~~~~~~~~~~~~~TGGCAACGACCCATTGTCACAGTAAAAATAGAAGGACAGATRAAAGAAGCTCTACTAGATACAGGAGCAGATGATACAGTRTTAGAAGATATAAATTTGCCAGGAAAATGGAAACCAAAAATGATAGGGGGAATTGGAGGTTTTATYAAGGTAAGGCAATATGATCAGATACTTATAGAAATTTGTGGAAAAAAGGCTATAGGTACAGTGTTAGTAGGACCTACACCTGTCAACATAATTGGACGAAACATRTTGACTCAGCTTGGTTGTACTTTAAATTTYCCAATTAGCCCTATTGACACTATACCAGTAACATTAAAGCCAGGAATGGATGGACCAAAAGTTAAACAGTGGCCATTATCAGAAGAAAAAATAAAAGCATTA…
>060509_180607_AE2
~~~~~~~~~~~~~~~TGGCAACGACCCCTTGTCACARTAAAAGTAGRAGGACAGATGAAAGAAGCTCTATTAGATACAGGAGCAGATGATACAGTATTAGAAGATATAAATTTGCCAGGAAAATGGAAACCAAAAATGATAGGGGGGATTGGAGGTTTTATCAAGGTAAGGCAATATGATCAGATACCTATAGAAATTTGTGGAAAAAAGGCTATAGGTACAGTGTTAGTAGGACCTACACCTGTCAACATAATTGGACGAAATATGTTGACTCAGCTTGGCTGTACTTTAAATTTCCCAATTAGCCCTATTGACACTGTACCAGTAAAATTAAAGCCAGGAATGGATGGACCAAAGGTTAAACAGTGGCCRTTAACAGAAGAAAAAATAAAAGCATTA…
>060510_180607_AE2
CCTCAAATCACTCTTTGGCAACGACCCCTTGTCACAATAAAAATAGGAGGACAGATCAAAGAAGCTCTAYTAGATACAGGAGCAGATGATACAGTATTAGAAGATATAAATTTGCCAGGAAAATGGAAACCAAAAATGATAGGGGGAATTGGAGGTTTTATCAARGTAARGCAATATGATCAGATAGCTATAGAAATTTGTGGAAAAAGGGCYATAGGTACAGTGTTAGTAGGACCTACACCTATCAACATAATTGGACGAAATATGTTGACTCAGCTTGGTTGTACTTTAAATTTCCCAATTAGYCCTATTGACACTGTACCAGTAAAATTAAAGCCAGGRATGGATGGACCAAAGGTTAAACARTGGCCATTAACAGAAGAAAAGATAAAAGCATTA…
>060604_170608_AE2
~~~~~~~~~~~~~~~TGGCAACGACCCCTTGTCACAATAAAAGTAGGGGGACAGATGAGGGAAGCTCTATTAGATACAGGAGCAGATGATACAGTATTGGAAGATATAAATTTGCCAGGAAAATGGAAACCAAAAATGATAGGGGGAATTGGAGGTTTTATCAARGTAAAGCAATATGATCAGATACTTATAGAAATYTGTGGAMARAAGGCTATAGGTACAGTRTTAGTAGGACCTACACCTGTCAAYATAATTGGAMGAAATMTRTTGACTCAGCTTGGTTGTACTTTAAATTTYCCAATYAGYCCTATTGRMACTGTACCAGTAACAYTAAAGCCAGGAATGGATGGACCAAAGGTTAAACARTGGCCATTGACARAAGAAAAAATARAAGCATTA…
>060608_170608_AE2
~~~~~~~~~~~~~~~TGGCAACGACCCCTTGTCACAGTAAAAATAGGAGGACAGGTGAGAGAAGCTCTATTAGATACAGGAGCAGATGATACAGTATTAGAAGAAATAAATTTGCCAGGAAAATGGAAACCAAAAATGATAGGGGGAATTGGAGGTTTTATCAAAGTAAGGCAATATGATCAGATACTTATAGAAATTTGTGGAAAAAAGGCTATAGGTACAGTGTTAGTAGGACCTACACCTGTCAACATAATTGGACGAAATATGTTGACTCAGCTTGGTTGTACTTTAAATTTCCCAATTAGCCCTATTGACACTGTACCAGTAACATTAAAGCCAGGAATGGATGGACCAAARGTKAAACAGTGGCCATTAACAGAAGAAAAAATAAAAGCATTG…
>060623_170608_AE2
~~~~~~~~~~~~~~~TGGCAACGACCCMTTGTCACAGTAAAAGTAGGAGGACAGATGAAAGAAGCTCTATTAGATACAGGAGCAGATGATACAGTRTTAGAAGATATAAATTTGCCAGGAAAATGGAAACCAAAAATGATAGGGGGAATTGGAGGTTTTATCAARGTAAGGCAATATGATCAGATAMTTATAGAAATTTGTGGAAAAAAGGCTATAGGTACAGTRTTAGTAGGACCTACACCTGTCAACATAATTGGACGAAATATGTTGACTCAGATTGGTTGTACTTTAAATTTCCCAATTAGCCCTATTGAYACTGTACCAGTAACATTAAAACCAGGAATGGATGGACCAAAGGTTAAACAGTGGCCATTAACAGAAGAAAAAATAAAAGCATTA…
>060625_170608_AE2
~~~~~~~~~~~~~~~TGGCAACGACCCGTTGTCACAGTAAAAATAGAAGGACAGCTGAGAGAAGCTCTACTAGATACAGGGGCAGATGATACAGTATTAGAAGACATAAATTTGCCAGGAAAATGGAAACCAAAAATGATAGGGGGAATTGGAGGTTTTATCAAAGTAAGGCAATATGATCAGRTACTTATAGAAATTTGTGGAAAACAGGCTATAGGTACAGTGTTAGTAGGACCTACACCTGTCAACATAATTGGACGRAATATGTTGACTAAGATTGGTTGTACTTTAAATTTTCCAATTAGCCCTATTGACACTGTACCAGTAACATTAAAGCCAGGRATGGATGGACCAAAGGTTAAACAATGGCCATTAACAGAAGAAAAAATAAAAGCATTA…
>060633_170608_AE2
~~~~~~~~~~~~~~~TGGCAACGACCCCTTGTCTCARTAAAAATAGRAGGACARATAAAAGAAGCTCTATTAGATACAGGAGCAGATGATACAGTATTAGAAGATATAAATTTGCCAGGAAAATGGAAACCAAAAATGATAGGGGGAATTGGAGGTTTTATCAARGTAARGCAATATGATCAGATASYTATAGAAATTTGTGGAAAAARGGCTRTAGGTACAGTRTTAGTAGGACCTACACCTGTCAAYATMATTGGACGWAATATGTTGACTCAGMTTGGTTGTACTTTAAATTTCCCAATYAGYCCYATTGACACTGTACCAGTAAMATTAAARCCAGGAATGGATGGACCAAAGGTTAAACAGTGGCCATTAACAGARGAAAAAATAAAAGCATTA…
>060703_160608_AE2
~~~~~~~~~~~~~~~TGGCAACGACCCCTTGTCACARTAAAAATAGGAGGACAGATGAGAGAAGCTCTATTAGATACAGGAGCAGATGATACAGTATTAGAAGATATAAATTTGCCAGGAAAATGGAAACCAAAAATGATAGGGGGAATTGGAGGTTTTATCAAAGTAAGGCAATATGATCAGATACCTATAGAAATTTGTGGGAAAAAGGCCATAGGTACAGTGTTAGTAGGACCTACACCTATCAACATAATTGGACGAAATATGTTGACTCAGCTTGGTTGTACTTTAAATTTCCCAATTAGCCCTATTGACACTGTACCAGTAACATTAAAGCCAGGTATGGATGGACCAAAGGTTAAACAGTGGCCATTAACAGAAGAAAAAATAAAAGCATTA…
>060709_160608_AE2
~~~~~~~~~~~~~~~TGGCAACGACCTCTTGTCACAGTAAAAATAGRAGGACAGCTGAAAGAAGCTCTATTAGATACAGGAGCAGATGATACAGTATTAGAAGATATAAATTTGCCAGGAAAATGGAAACCAAAAAYGATAGGGGGAATTGGAGGTTTTATCAAAGTAAGGCAATATGATCAGATACTTATAGAAATTTGTGGAAAAAAGGCCATMGGTACAGTRTTAGTAGGACCTACACCTRTCAAYATAATTGGGCGAAATATGTTGACTCAGCTTGGTTGTACTTTAAATTTCCCAATTAGTCCTATTGACACTGTRCCAGTAACATTAAAACCAGGAATGGATGGACCAAAAGTTAAACAGTGGCCATTAACAGAAGAAAAAATAAAAGCATTA…
>060719_160608_AE2
CCTCAAATCACTCTTTGGCAACGACCCCTTGTCACAATAaaaataggaggacagatgaaagaagctctattagatacaggagcagatgatacagtattagaagatataaatttgccaggaaaatggaaaccaaaaatgatagggggaattggaggttttatcaaggtaaggcaatatgatcagatagttatagaaatttgtggaaaaaaggccataggtacagtgttagtaggacctacacctgtcaatataattggacgaaatatgttgactcaacttggttgtactttaaatttcccaattagccctattgacactgtaccagtaaaattaaagccaggaatggatggaccaaaggttaaacagtggccattaacagaagaaaaaataaaagcatta…
>060720_160608_AE2
~~~~~~~~~~~~~~~TGGCAACGACCCCTTGTCACAATAARAGTAGGAGGACAGATGAGAGAAGCTCTATTAGATACAGGAGCAGATGATACAGTATTAGAAGATATAAATTTGCCAGGAAAATGGAAACCAAAAATGATAGGGGGAATTGGAGGTTTTATCAAGGTAAGGCAATATGATCAGATACTTATAGAAATTTGTGGAAARAGGGCTATAGGTACAGTGCTAGTAGGACCTACACCTGTCAACATAATTGGACGAAATATGTTGACTCAGCTTGGTTGTACTTTAAATTTCCCAATTAGTCCTATTGACACTGTACCAGTAACATTAAAACCAGGAATGGATGGACCAAAAGTTAAACAGTGGCCATTAACAGAAGAAAAAATAAAAGCATTA…
>060722_160608_AE2
~~~~~~~~~~~~~~~TGGCAACGACCCCTTGTCACAATAAAAGTAGGAGGACAAATGAGAGAAGCTCTATTAGATACAGGAGCAGATGATACAGTATTAGAAGATATAAATTTACCAGGAAAATGGAAACCAAAAATGATAGGGGGAATTGGAGGTTTTATCAAGGTAAAGCAATATGATCAGATAYYTATAGAAATTTGTGGAAAAAGGGCTATAGGTACAGTGTTAGTAGGACCCACACCTATCAACATAATTGGACGAAATATGTTGACTCAGATTGGTTGTACTTTAAATTTCCCAATTAGCCCTATTGACACTGTACCAGTAACATTAAAGCCAGGAATGGATGGACCAAAGGTTAAACAGTGGCCATTAACAGAAGAAAAAATAAAGGCACTA…
>060725_160608_AE2
~~~~~~~~~~~~~~~TGGCAACGACCCCTTGTCACAGTAAAAGTAGGAGGACAGATGAGAGAAGCTCTATTAGATACAGGAGCAGATGATACAGTATTAGAAGAWATAAATTTGCCAGGAAAATGGAAACCAAAAATGATAGGGGGAATTGGAGGTTTTATCAAGGTAAGGCAATATGATCAGATACTTATAGAAATTTGTGGAAAAAAGGCTATAGGTACAGTGTTAGTAGGACCTACACCTATCAACATAATTGGACGAAATATGTTGACTCAGCTTGGTTGTACTTTAAATTTCCCAATTAGCCCTATTGACACTGTACCAGTAACATTAAAGCCAGGAATGGATGGACCAAAGGTTAAACAGTGGCCATTAACAGAAGAAAAAATAAAAGCATTA…
>061205_180614_AE2
CCTCAAATCTCTCTTTGGCAACGACCCATTGTCACAGTAAAAATAGGAGGACAGATGAAAGAAGCTCTATTAGATACAGGAGCAGATGATACAGTATTAGAAGATATAAATTTGCCAGGAAAATGGAAACCAAAAATGATAGGGGGAATTGGAGGTTTTATCAAAGTAAGGCAATATGATCAGATACTTATAGAAATTTGTGGAAAAAGGGCTATRGGTACAGTGTTAGTAGGACCTACACCTGTCAACATAATTGGACGGAATATGTTGACTCAGATTGGTTGTACTTTAAATCTCCCAATTAGTCCTATTGACACTGTACCAGTAACATTAAAGCCAGGAATGGATGRACCAAAAGTTAAACAGTGGCCATTAACAGAAGAAAAAATAAGAGCATTA…
>061213_180614_AE2
CCTCAAATCACTCTTTGGCAACGACCCCTTGTCACAGTAAAAATAGGAGGACAAATAAAAGAAGCTCTATTAGATACAGGAGCAGATGATACAGTATTAGAAGAAATAAATTTGCCAGGAAAATGGAAACCAAAAATGATAGGGGGAATTGGAGGTTTTATCAAGGTAAGGCAATATGATCAGATAATGATAGARATTTGTGGAAAAAAGGCTATAGGTACAGTGTTAGTAGGACCTACACCTATCAACATAATTGGACGAAAYATGTTGACTCAGCTTGGTTGTACTTTAAATTTCCCAATCAGCCCTATTGACACTGTACCAGTAAAATTAAAGCCAGGAATGGATGGRCCAAAGGTTAAACAGTGGCCAYTAACAGARGAAAAAATAAAAGCATTA…
>061308_170615_AE2
~~~~~~~~~~~~~~~TGGCAACGACCCCTTGTCACAATAAAARTAGCAGGACAGRTAAAAGAAGCTCTATTAGATACAGGRGCAGATGATACAGTATTAGAAGATATAAATTTGCCAGGAAAATGGAAACCAAAAATGATAGGGGGAATTGGAGGTTTTATCAARGTAAGGCAATATGATCAGATASCTATAGAAATTTGTGGAAAAAAGGCTATAGGTACAGTGTTRGTAGGACCTACACCTGTCAATATAATTGGACGTAATATGTTGACTCAGCTTGGTTGTACTTTAAATTTCCCAATTAGTCCTATTAACACTGTACCAGTAACATTAAAGCCAGGAATGGATGGACCAAAGGTTAAACAGTGGCCATTAACAGAGGAAAAAATAAAAGCATTA…
>061401_160616_AE2
~~~~~~~~~~~~~~~TGGCAACGACCCCTTGTCTCAGTAAAAATAGGAGGACAGATAAAAGAAGCTCTATTAGATACAGGAGCAGATGATACAGTATTAGAAGATATAAATTTGCCAGGAAAATGGAAACCAAAAATGATAGGGGGAATTGGAGGTTTTATYAAAGTAAGGCAATATGATCAGATACTTATAGAAATTTGTGGAAAAAAGGCTATAGGTACAGTGTTAGTAGGACCTACACCTGTCAACATAATTGGACGAAATATGTTGACTCAGATTGGTTGTACTTTAAATTTCCCAATTAGCCCTATTGACACTGTACCAGTAAAATTAAAGCCAGGAATGGATGGACCAAAGGTTAAACAATGGCCATTAACAGAAGAAAAAATAAAAGCATTA…
>061403_160616_AE2
~~~~~~~~~~~~~~~TGGCAACGACCCCTTGTCACAATAAAAATAGGGGGACAACTAAAAGAAGCTCTATTAGATACAGGAGCAGATGATACAGTATTAGAAGATATAAGTTTGCCAGGAAAATGGAAACCAAAAATGATAGGGGGAATTGGAGGTTTTATCAAGGTAAAGCAATATGACCAGATACTTATAGAAATTTGTGGAAAAAAGGCTATAGGTACAGTGTTAGTAGGACCTACACCTGYCAACATAATTGGACGAAATATGTTGACTCAGCTTGGTTGTACTTTAAATTTCCCAATTAGCCCTATTGACACTGTACCAGTAAAATTGAAGCCAGGAATGGATGGACCAAAGGTTAAACAGTGGCCATTGACAGAAGAAAAAATAAAAGCATTA…
>061411_160616_AE2
~~~~~~~~~~~~~~~TGGCAACGACCCCTTGTCTCAATAAAAATAGGAGGACAGATAAGAGAAGCTCTATTAGATACAGGAGCAGATGATACAGTATTAGAAGACATAAATTTGCCAGGAAAATGGAAACCAAAAATGATAGGGGGAATTGGAGGTTTTATCAAGGTAAGGCAATATGATCAGATAACTATAGAAATTTGTGGGAAAAAGGCTATAGGTACAGTGTTAGTAGGACCTACACCTATCAACATAATTGGACGAAATATGTTGACTCAGCTTGGTTGTACTTTAAATTTCCCAATTAGCCCTATTGACACTGTACCAGTAAAATTAAAACCAGGAATGGATGGACCAAAGGTTAAACAGTGGCCATTAACAGAAGAAAAAATAAAAGCATTA…
>061425_160616_AE2
~~~~~~~~~~~~~~~TGGCAACGACCCCTTGTCACAGTAAAGATAGGAGGACAGATGAAAGAAGCTCTGTTAGATACAGGAGCAGATGATACAGTATTAGAAGATATAAATTTGCCAGGAAAATGGAAACCAAAAATGATAGGGGGAATTGGAGGTTTTATCAAAGTAAGACAATATGATCAGATACYTATAGAAATTTGTGGRAAAAAAGCTATAGGTACAGTGTTAGTAGGACCYACACCTGTYAACATAATTGGACGAAATATGTTGACTCAGATTGGTTGTACTTTAAATTTCCCAATTAGCCCTATTGACACTGTACCAGTAACATTAAAGCCAGGAATGGATGGGCCAAAGGTTAAACAGTGGCCATTAACAGAAGAAAAGATAAAAGCATTA…
>061908_180621_AE2
CCTCAAATCACTCTTTGGCAACGACCCCTTGTCACAGTAAAAATAGGAGGACAGATAAAAGAAGCTCTATTAGACACAGGAGCAGATGATACAGTATTAGAAGAAATAAATTTGCCAGGAAAATGGAAACCAAAAATGATAGGGGGAATTGGAGGTTTTATCAAAGTAAGGCAATATGATCAGATACCTATAGAGATTTGTGGAAAAAAGGCTATAGGTACAGTGTTAGTAGGACCTACACCTGTCAACATAATTGGACGAAATATGTTGACTCAGCTTGGTTGTACTTTAAATTTTCCAATTAGTCCTATTGACACTGTGCCAGTAACATTAAAACCAGGAATGGATGGACCAAAGGTTAAACAGTGGCCATTAACAAAAGAAAAAATAGAAGCATTA…
>061909_180621_AE2
CCTCAAATCACTCTTTGGCAACGACCCCTTGTCACAATAAAAATAGAAGGACARCTRAGAGAGGCTCTATTAGATACAGGAGCAGATGATACAGTATTAGAAGATATAAATTTGCCAGGAAAATGGAAACCAAAAATGATAGGGGGAATTGGAGGCTTTATCAAAGTAAGGCAATATGATCAGATACTTATAGAAATTTGTGGRAAAAAGGCTATAGGTACAGTGTTAGTAGGACCTACACCTATCAACATAATTGGACGAAATATGTTGACTCAACTTGGTTGTACTTTAAATTTCCCAATYAGTCCTATTGAAACTRTACCAGTAAAATTAAAGCCAGGAATGGATGGACCAAAGGTTAGGCAGTGGCCATTAACAGAAGARAAAATAAAAGCATTA…
>062002_170622_AE2
CCTCAAATCACTCTTTGGCAACGACCCCTTGTCACAGTAAAAATAGGAGGACAGATGAAAGAAGCTCTATTAGATACAGGAGCAGATGATACAGTATTAGAAGATATAAATTTGCCAGGAAAATGGAAGCCAAAAATGATAGGGGGAATTGGAGGTTTTATCAAGGTAAGGCAATATGATCAGATACCTATAGAAATTTGTGGAAAAAGGGCTATAGGTACAGTGTTAATAGGACCTACACCTGTCAACATAATTGGACGAAATATGTTGACTCAGATTGGTTGTACTTTAAATTTCCCAATTAGCCCTATTGACACTGTACCAGTAACATTAAAGCCAGGAATGGATGGACCAAAGGTTAAACAATGGCCATTAACAGAAGAAAAAATAAAAGCATTA…
>062003_170622_AE2
cctcaaatcactctttggcaacgacccattgtctcagtaaaaataggaggtcagataaaagaagctctattagatacaggagcagatgatacagtattagaagatatacatttgccaggaaaatggaaaccaaaaatgatagggggaattggaggttttatcaaggtgaagcaatatgatcatatacttatagaaatttatggaaaaaaggctataggtacagtattagtaggacctacacctgtcaacataattggacgaaatatgttgactcagattggttgtactttaaatytaccaattagycctattgacactgtaccagtaacattaaagccaggaatggatggaccaaaggttaaacagtggccattracagaagaaaaaataaaagcatta…
>062007_170622_AE2
~~~~~~~~~~~~~~~TGGCAACGACCCCTTGTCACAATAAAAATAGAAGGACAGATAAAAGAAGCTCTATTAGATACAGGAGCAGATGATACAGTACTAGAAGATATAAATTTGCCAGGAAAATGGAAACCAAAAATGATAGGGGGAATTGGAGGTTTTATYAARGTAAGGCAATATGATCAGGTACAKATAGAAATTTGTGGRAAAAGGGCTATAGGTACAGTGTTAGTAGGACCTACACCTATCAACATAATTGGACGAAATATGTTGACTCAGCTYGGTTGTACTTTAAATTTCCCAATTAGYCCTATTGACACTGTACCAGTAAAATTAAAGCCAGGAATGGATGGACCAAAGGTTAAACAGTGGCCATTAACAGAAGAAAAAATAAAAGCATTA…
>062009_170622_AE2
~~~~~~~~~~~~~~~TGGCAACGACCYCTTGTCACAATAAAGRTAGGAGGACAAATRAAAGAAGCTCTATTAGAYACAGGAGCAGATGATACAGTATTAGAAGATATAAATTTACCAGGAAAATGGAAACCAAAAATGATAGGGGGAATTGGAGGTTTTATCAAAGTAAGGCAATATGATCAGATACTTATAGAAATTTGTGGAAAAAAGGCTATAGGTACAGTGTTAGTAGGACCTACACCTGTCAACATAATTGGACGAAATATGTTGACTCAGCTTGGTTGTACTTTAAATTTCCCAATTAGCCCTATTGACACTGTACCAGTAACATTAAAGCCAGGAATGGATGGACCAAAGGTTAAACARTGGCCATTAACAGAAGAAAAAATAAAAGCATTA…
>062010_170622_AE2
~~~~~~~~~~~~~~~TGGCAACGACCCCTTGTCACAGTAAAAATAGAAGGACAGMTAAAAGAAGCTTTATTAGATACAGGAGCAGATGATACAGTATTAGAAGAAATAAATTTGCCAGGAAAATGGAAACCAAAAATGATAGGGGGAATTGGAGGTTTTATCAAAGTAAGACAATATGATCAGATACYTATAGAAATTTGTGGAAARAGGGCTATAGGTACAGTGTTAGTAGGACCTACACCTATCAACATAATTGGACGAAATATGTTGACTCAGCTTGGTTGTACTTTAAATTTCCCAATTAGYCCTATTGACACTGTACCAGTAAAATTAAAGCCAGGAATGGATGGACCAAAGGTTAAACAGTGGCCATTAACAGAAGAAAAAATAAAAGCATTA…
>062104_160623_AE2
~~~~~~~~~~~~~~~TGGCAACGACCCCTTGTCGCAATAAAAATAGGAGGACAGATGAAAGAAGCTCTATTAGATACAGGAGCAGATGATACAGTATTAGAAGATATAAATTTGCCAGGAAAATGGAAACCAAAAATGATAGGGGGAATTGGAGGTTTTATCAAAGTAAAGCAATATGATCAGATACTTATAGAAATTTGTGGAAAAAGGGCYATAGGTACAGTGTTGGTAGGACCTACRCCTATCAACATAATTGGACGAAATATGTTGACTCAGATTGGTTGTACTTTAAATTTCCCAATTAGCCCTATTGACACTGTACCAGTAAAATTAAARCCAGGAATGGATGGACCAAAGGTTAAACAGTGGCCATTAACAGAAGAAAAAATAAAAGCATTA…
>062111_160623_AE2
~~~~~~~~~~~~~~~TGGCARCGACCCCTTGTCACAATAAAAATAGARGGACAGCTAAGAGAAGCTCTATTAGATACAGGAGCAGATGATACAGTATTAGAAGATATAAATTTGCCAGGAAAATGGAARCCAAAAATGATAGGGGGAATTGGAGGTTTTATAAAGGTAAAGCAATATGATCAGATACTTATAGAAATTTGTGGAAAAARGGCTATAGGTACAGTGTTAGTAGGACCTACACCTATCAACATAATTGGACGAAATATGTTGACTCAGCTTGGTTGTACTTTAAATTTCCCAATTAGTCCTATTGACACTGTACCAGTAAAATTAAAGCCAGGAATGGATGGACCAAAGGTTAAACAGTGGCCATTAACAGAAGAAAAAATAAAAGCATTA…
>062115_160623_AE2
~~~~~~~~~~~~~~~TGGCAACGACCCCTTGTCTCAATAAAAGTAGGAGGACAGATAARAGAAGCTCTATTAGATACAGGAGCAGATGATACAGTATTAGAAGATATAAATTTGCCAGGAAAATGGAAACCAAAAATGATAGGGGGAATTGGAGGTTTTATCAARGTAAGGCAATATGATCAGATAYCTATAGAAATTTGTGGAAAAAAGGCCATAGGTACAGTGTTAGTAGGACCTACACCTATCAACATAATTGGACGAAATATGTTGACTCAGCTTGGTTGTACTTTAAATTTCCCAATTAGCCCTATTGACACTGTACCAGTAAAATTAAAGCCAGGAATGGATGGACCAAAGGTTAAACAGTGGCCATTAACAGAAGAAAAAATAAAAGCATTA…
>062118_160623_AE2
~~~~~~~~~~~~~~~TGGCAACGACCCCTTGTCACAGTAAAAATAGGAGGACAGATAAAAGAAGCTCTATTAGATACAGGAGCAGATGATACAGTATTAGAAGATATAAATTTGCCAGGAAAATGGAAGCCRAAAATGATAGGGGGAATTGGAGGTTTTATCAAGGTAAGGCAATATGATCAGATACCCATAGAAATTTGTGGAAAAAGGGCTATAGGTACAGTGTTAATAGGACCTACACCTGTCAACATAATTGGACGAAATATATTGACTCAGATTGGTTGTACTTTAAATTTCCCAATTAGCCCTATTGACACTGTACCAGTAAAATTAAAGCCAGGAATGGATGGACCAAAGGTTAAACAGTGGCCATTAACAGAAGAAAAAATAAAAGCATTA…
>062615_180628_AE2
CCTCAAATCACTCTTTGGCAACGACCTCTTGTCACAATAAAAGTAGGAGGACAGATAAGAGAAGCTCTATTAGATACAGGAGCAGATGATACAGTATTAGAAGATATAAATTTGCCAGGAAAATGGAAACCAAAAATGATAGGGGGAATTGGAGGTTTTATCAAAGTAAGGCAATATGACCAGATACTTATAGAAATTTGTGGAAAAAAGGCTATTGGTACAGTGTTAGTAGGACCTACACCTATCAACATAATTGGACGAAATATGTTGACTCAGCTTGGTTGTACTTTAAATTTCCCAATTAGCCCTATTGAAACTGTACCAGTAAAATTAAAGCCAGGAATGGATGGACCAAAAGTTAAGCAGTGGCCATTAACAGAAGAAAAAATAAAGGCATTA…
>062617_180628_AE2
~~~~~~~~~~~~~~~TGGCAACGACCCCTTGTCTCAATAAAAGTAGGAGGACAGATAAAAGAAGCTCTATTAGATACAGGAGCAGATGATACAGTATTAGAAGATATAAATTTGCCAGGAAAATGGAAACCAAAAATGATAGGGGGAATTGGAGGTTTTATCAAGGTAAGGCAATATGATCAGATATCTATAGAAATTTGTGGAAAAAAGGCCATAGGTACAGTGTTAGTAGGACCTACACCTATCAACATAATTGGACGAAATATGTTGACTCAGCTTGGTTGTACTTTAAATTTCCCAATTAGCCCTATTGACACTGTACCAGTAAAATTAAAGCCAGGAATGGATGGACCAAAGGTTAAACAGTGGCCATTAACAGAAGAAAAAATAAAAGCATTA…
>062618_180628_AE2
~~~~~~~~~~~~~~~TGGCAACGACCCCTTGTCTCAATAAAAATAGGAGGACAGATAAAAGAAGCTCTATTAGATACAGGAGCAGATGATACAGTGTTAGAAGATATAAATTTGCCAGGAAAATGGAAACCAAAAATGATAGGGGGAATTGGAGGTTTTATCAAGGTAAGGCAATATGATCAGATATCTATAGAAATTTGTGGAAAAAAGGCCATAGGTACAGTGTTAGTAGGACCTACACCTATCAACATAATTGGACGAAATATGTTGACTCAGCTTGGTTGTACTTTAAATTTCCCAATTAGCCCTATTGACACTGTACCAGTAAAATTAAAGCCAGGAATGGATGGACCAAAGGTTAAACAGTGGCCATTAACAGAAGAAAAAATAAAAGCATTA…
>062619_180628_AE2
~~~~~~~~~~~~~~~TGGCAACGACCCCTTGTCACAGTAAAGATAGAAGGACAGATAAAAGAAGCTCTATTAGATACAGGAGCAGATGATACAGTATTAGAAGATATAAATTTGCCAGGAAAATGGAAACCAAAAATGATAGGGGGAATTGGAGGTTTTATCAAGGTAAGGCAATATGACCAAATACTTATAGAAATTTGTGGAAAAAAGGCCATAGGTACAGTGTTAGTAGGACCTACACCTGTCAACATAATTGGACGAAATATGTTGACTCAGATTGGTTGTACTTTAAATTTCCCAATTAGCCCTATTGACACTGTACCTGTAACATTAAAGCCAGGAATGGATGGACCAAGGGTTAAACAGTGGCCATTAACAGAAGAAAAAATAAAAGCATTA…
>062621_180628_AE2
CCTCAAATCACTCTTTGGCAACGACCCCTTGTCACAATAAAAATAGGRGGACAGATGAAAGAAGCTCTATTAGATACAGGAGCAGATGATACAGTATTAGAAGATATAAATTTGCCAGGAAAATGGAAACCAAAAATGATAGGGGGAATTGGAGGTTTTATCAAGGTAAAGCAATATGATCAGATACTTATAGAAATTTGTGGAAAAAAGGCTATAGGTACAGTGTTAGTAGGACCTACACCTATCAACATAATTGGACGAAATATGYTGACTCAGCTTGGTTGTACTTTAAATTTCCCAATTAGTCCTATTGAAACTGTACCAGTAAAATTAAAGCCAGGAATGGATGGACCAAAGGTTAAACAGTGGCCATTAACAGAAGAAAAAATAAAAGCATTA…
>062623_180628_AE2
~~~~~~~~~~~~~~~TGGCAACGACcCCTTGTCGCAATAAAAGTAGGAGGACAGATGAAGGAAGCTcTATTAGATACAGGAGCAGATGATACAGTATTAGAAGATATAAATTTGCCAGGAAAATGGAAACCAAAAATGATAGGGGGAATTGGAGGTTTTATCAAGGTAAGACAATATGATCAGATACTTATAGAAATTTGTGGAAAAAAGGCTATAGGTACAGTGTTAGTAGGACCTACACCTATCAACATAATTGGACGAAATATGTTGACTCAGCTTGGTTGTACTTTAAATTTCCCAATTAGCCCTATTAACACTGTACCAGTAAAATTAAAGCCAGGAATGGATGGACCAAAGGTTAAACAGTGGCCATTAACAACAGAAAAAATAAAAGCATTA…
>062709_170629_AE2
~~~~~~~~~~~~~~~TGGCAACGACCCCTCGTCACAGTAAARATAGGAGGACAGATGAAAGAAGCTCTGTTAGATACAGGAGCAGATGATACAGTATTAGAAGATATAAATTTGCCAGGAAAATGGAAACCAAAAATGATAGGGGGAATTGGAGGTTTTATCAAGGTAAGACAATATGATCAGATACTTATAGAAATTTGTGGGAAAAAAGCTATAGGTACAGTGTTAGTAGGACCTACACCTGTCAACATAATTGGRCGAAAYATGTTGACTCAGATTGGTTGTACTTTAAATTTCCCAATTAGCCCTATTGACACTGTACCAGTAACATTAAAGCCAGGAATGGATGGACCAAAGGTTAAACAGTGGCCATTAACAGAAGAAAAGATAAAAGCATTA…
>062712_170629_AE2
cctcaaatcactctttggcaacgaccccttgtcacaataaaaataggaggacagataaaagaagctctattagatacaggagcagatgatacagtattagaagatataaatttgccaggaaaatggaaaccaaaaatgatagggggaattggaggttttatcaaggtaagrcaatatgatcagatacttatagaaatttgtggaaaaaaggctataggtacagtgttagtaggacctacacctatcaacataattggacgaaatatgttgactcagcttggttgtactttaaatttcccaattagccctattgacactgtaccagtaacattaaagccaggaatggatggaccaaaggttaaacagtggccattaacagaagaaaaaataaaagcatta…
>062713_170629_AE2
~~~~~~~~~~~~~~~TGGCAACGACCCCTTGTCACAATAAAAATAGGRGGACAGATGAGAGAAGCTCTATTAGATACAGGAGCAGATGATACAGTATTAGAAGATATAAATTTGCCAGGAAAATGGAAACCAAGAATGATAGGGGGAATTGGAGGTTTTATCAARGTAAAGCAATATGAAGAAATACTTATAGAAATTTGTGGAAAAAAGGCTATAGGTACAGTGTTAGTAGGACCTACACCTATCAACATAATTGGACGAAATATGTTGACTCAGATTGGWTGTACTTTAAATTTCCCAATTAGCAAKATTGAAACTGTACCAGTAACATTAAAGCCAGGRATGGATGGACCAARGGTTAAACAGTGGCCATTAACAGAAGAAAAAATAAAGGCAYTA…
>062803_160630_AE2
~~~~~~~~~~~~~~~TGGCAACGACCCCTTGTCACAATAAAAGTAGGAGGRCAGATGAAAGAAGCTCTATTAGATACAGGAGCAGATGATACAGTATTAGAAGATATAAATTTGCCAGGAAAATGGAAACCAAAAATGATAGGGGGAATTGGAGGTTTTATCAAAGTAAGGCAATATGATCAGATACTTATAGAAATTTGTGGGAAAAAGGCTATAGGTACAGTGTTAGTAGGACCTACACCTGTCAACATAATTGGACGAAAYATGTTGACTCAGCTTGGTTGTACTTTAAATTTCCCAATTAGCCCTATTGACACTGTRCCAGTAAAATTAAAGCCAGGAATGGATGGAYCAAAGGTTAAACAGTGGCCATTAACAGAAGAAAAAATAAAAGCATTA…
>062804_160630_AE2
~~~~~~~~~~~~~~~TGGCAACGACCCCTTGTCACAATAAAAGTAGGAGGACAGATAAAGGAAGCTCTATTAGATACAGGAGCAGATGATACAGTATTAGAAGATATAARTTTACCAGGAAAATGGAAACCAAAAATGATAGGGGGAATTGGAGGTTTTATCAAGGTAAGGCAATATGATCAGATACTTATAGAAATTTGTGGAAAAAAGGCTGTAGGCTCAGTGTTAGTAGGACCTACACCTGTCAACATAATTGGACGAAATATGTTGACTCAGCTTGGTTGTACTTTAAATTTTCCAATTAGCCCTATTGACACTGTACCAGTARCATTAAAGCCAGGAATGGATGGACCAAARGTAAAACAGTGGCCATTAACAGAAGAAAAAATAAAAGCATTA…
>062805_160630_AE2
~~~~~~~~~~~~~~~TGGCAACGACCCCTTGTCACAATAAAAGTAGGAGGACAGATAAAGGAAGCTCTATTAGATACAGGAGCAGATGATACAGTATTAGAAGATATAAATTTACCAGGAAAATGGAAACCAAAAATGATAGGGGGAATTGGAGGTTTTATCAAGGTAAGGCAATATGATCAGATACTTATAGAAATTTGTGGAAAAAAGGCTGTAGGCTCAGTGTTAGTAGGACCTACACCTGTCAACATAATTGGACGAAATATGTTGACTCAGCTTGGTTGTACTTTAAATTTTCCAATTAGCCCTATTGACACTGTACCAGTAACATTAAAGCCAGGAATGGATGGACCAAAGGTAAAACAGTGGCCATTAACAGAAGAAAAAATAAAAGCATTA…
>062806_160630_AE2
~~~~~~~~~~~~~~~TGGCAACGACCCCTTGTCCCAATAAAAATAGGAGGACAGATGAGAGAAGCTCTATTAGATACAGGAGCAGATGATACAGTATTAGAAGATATAAATTTGCCAGGAAAATGGAAACCAAAAATGATAGGGGGAATTGGAGGTTTTATCAAGGTAAAGCAATATGATCAGATACTTATAGAAATTTGTGGAAAAAAGGCTATCGGTACAGTGTTAGTAGGACCTACACCTATCAACATAATTGGACGAAATATGTTGACTCAGCTTGGATGTACTTTAAATTTCCCAATCAGCCCTATTGACACTGTACCAGTAACATTAAAGCCAGGAATGGATGGACCAAAGGTTAAACAGTGGCCATTAACAGAAGAAAAAATAAAAGCATTA…
>062819_160630_AE2
~~~~~~~~~~~~~~~TGGCAACGACCCCTTGTCACAATAAAAGTAGAAGGACAGATGAGAGAAGCTCTGTTAGATACAGGAGCAGATGATACAGTATTAGAAGATATAAAYTTGCCAGGAAAATGGAAACCAAAAATGATAGGGGGAATTGGAGGTTTTATCAAGGTAAGGCAATATGATCAGATACTTATAGAAATTTGTGGAAAAAAGGCTATAGGTACAGTGTTAGTAGGACCTACACCTGTCAACATAATTGGACGAAATATGTTGACTCAGCTTGGTTGTACTTTAAATTTYCCAATTAGCCCTATTGAYACTGTACCAGTAAAATTAAAGCCAGGAATGGATGGACCAAARGTTAAACAGTGGCCATTAACAGAAGAAAAAATAAAAGCATTA…
>062823_160630_AE2
~~~~~~~~~~~~~~~TGGCAACGACCCCTTGTCACAGTAAAAGTAGRAGGACAGMTAAAAGAAGCTCTATTAGATACAGGAGCAGATGATACAGTATTAGAAGATATAAATTTGCCAGGAAAATGGAAACCAAAAATGATAGGGGGAATTGGAGGTTTTATCAAGGTAAGGCAATATGATCAGATACTTATAGAAATTTGTGGAAAAAAGGCTATAGGTACAGTATTAGTAGGACCTACACCTGTCAACATAATTGGACGAAATATGTTGACTCAGATTGGTTGTACTTTAAATTTCCCAATTAGCCCTATTGACACTGTACCAGTAACATTAAAGCCAGGAATGGATGGACCAAAGGTTAAACAGTGGCCATTAACAGAAGAAAAAATAAAAGCATTA…
>070304_180705_AE2
CCTCAAATCACTCTTTGGCARCGACCCCTTGTCACAATAAAAATAGGAGGACAGATGAGAGAAGCTCYATTAGATACAGGAGCAGATGATACAGTATTAGAAGATATAAATTTGCCAGGAAAATGGAAACCAAAAATGATAGGGGGAATTGGAGGTTTTATCAAGGTAAAGCAATATGATCAGATACCTATAGAAATTTGTGGAAAAAAGGCTATAGGTACAGTGTTAGTAGGACCTACACCTATCAACATAATTGGTCGAAATATGTTGACTCAGCTTGGTTGTACTCTAAATTTCCCAATTAGCCCTATTGACACTGTACCAGTAAAATTAAAGCCAGGAATGGATGGACCAAAGGTTAAACAATGGCCATTAACAGAAGAAAAAATAAAGGCATTA…
>070314_180705_AE2
~~~~~~~~~~~~~~~TGGCAACGACCCCTTGTCACAATAAAAGTAGGAGGACAGATAAGAGAAGCTCTATTAGATACAGGAGCAGATGATACAGTATTAGAAGATATAAATTTGCCAGGAAAATGGAAACCAAAAATGATAGGGGGAATTGRAGGYTTTATCAAGGTAAGGCAATATGATCAGATACTTATAGAAATTTGTGGAAAAAAGGCTATAGGTACAGTGTTAGTAGGGCCGACACCTATCAACATAATTGGACGAAATATGTTGACTCAGCTGGGTTGTACTTTAAATTTCCCAATTAGCCCTATTGACACTGTACCAGTAAAATTAAAGCCAGGAATGGATGGACCAAAAGTTAAACAGTGGCCATTAACAGAAGAAAAAATAAAGGCACTA…
>070317_180705_AE2
CCTCAAATCACTCTTTGGCAACGACCCCTTGTCACAGTAAAAATAGGAGGACAGRTGAAGGAAGCTCTATTAGATACAGGAGCAGATGATACAGTATTAGAAGATATAAATTTGCCAGGAAAATGGAAACCAAAAATGATAGGGGGAATTGGAGGTTTTATCAAGGTGAGACAATATGATCAGATACTCATAGAAATTTGTGGAAAAAAGGCTATAGGTACAGTGTTAGTAGGACCTACACCTATCAACATAATTGGACGAAATATGTTGACTCAGCTTGGTTGTACTTTAAATTTCCCAATTAGCCCTATTGACACTGTACCAGTAACATTAAAGCCAGGAATGGATGGACCAAAGGTTAAACAGTGGCCATTAACAGAAGAAAAAATAAAAGCATTA…
>070409_170706_AE2
~~~~~~~~~~~~~~~TGGCAACGACCTGTTGTCACAGTAAAAATAGAAGGGCAGATAAAAGAAGCTCTATTAGACACAGGAGCAGATGATACAGTATTAGAAGATATAAATTTGCCAGGAAAATGGAAACCAAAAATGATAGGGGGAATTGGAGGTTTTATCAAGGTAAAACAATATGATCAGATACTTATAGAAATTTATGGAAAAAGGGCTATAGGTACAGTGTTAGTAGGACCTACACCTGTCAACATAATTGGACGAAATATGTTGACTCAGATTGGTTGTACTTTAAATTTYCCAATTAGCCCTATTGAAACTGTACCAGTAAAATTAAAGCCAGGAATGGATGGACCAAAGGTTAAACAGTGGCCATTAACAGAAGAAAAAATAAAAGCATTA…
>070410_170706_AE2
~~~~~~~~~~~~~~~TGGCAACGACCCCTTGTCACAGTAAGAGTAGGGGGACAGATAAAAGAAGCTCTATTAGATACAGGAGCAGATGATACAGTATTAGAAGATATCAATTTGCCAGGAAAATGGAAACCAAAAATGATAGGGGGAATTGGAGGTTTTATTAARGTAAGGCAATATGATCAGATTCCTATAGAAATTTGTGGAAAAAGGGCTATAGGTACAGTGTTAGTAGGGCCTACACCTATCAACATAATTGGACGAAATATGTTGACTCAGMTTGGTTGTACTTTAAATTTCCCAATTAGCCCTATTGACACTGTACCAGTAAAATTAAAGCCAGGAATGGATGGACCAARGGTTAAACAGTGGCCATTAACAGAAGAAAAAATAAAAGCATTA…
>070415_170706_AE2
~~~~~~~~~~~~~~~TGGCAACGACCCCTTGTCACARTAAAAATAGGAGGASAGATGAAAGAAGCTCTATTAGATACAGGAGCAGATGATACAGTATTAGAAGATATAAATTTGCCAGGAAAATGGAAACCAAAAATGATAGGGGGAATTGGAGGTTTTATCAAGGTAAGACAATATGATCAGATACCTATAGAAATTTGTGGGAAAAAAGCTATAGGTACAGTGTTAGTAGGACCTACACCTRTCAACATAATTGGACGAAATATGTTGACTCAGCTTGGTTGTACTTTAAATTTTCCAATTAGCCCTATTGACACTGTACCAGTAACATTAAAGCCAGGAATGGATGGACCAAAGGTTAAACAGTGGCCATTAACAGAAGAAAARATAAAAGCATTA…
>070501_160707_AE2
~~~~~~~~~~~~~~~TGGCAACGACCCmTTGTCACAGTAAAAATAGCAGGACAGATGAAAGAAGCTCTGTTAGACACAGGAGCAGATGATACAGTATTAGAAGATATAAATTTGCCAGGAAAATGGARACCAAAAATGATAGGGGGAATTGGAGGTTTTATCAAAGTAAGGCAATATGATCAGATACTTATAGAAATTTGTGGAAAACAGGCTATAGGGACAGTGTTAGTRGGACCTACACCTGTCAACATAATTGGACGAAATATGTTGACTCAGATTGGTTGTACTTTAAATTTCCCAATTAGTCCCATTGACACTGTACCAGTAACATTAAAGCCAGGAATGGATGGACCAAAGGTTAAACAGTGGCCATTAACAGAAGAAAAAATAAAAGCATTA…
>070504_160707_AE2
~~~~~~~~~~~~~~~TGGCAACGACCCCTTGTCACAATAAAAATAGgAGGACAGATAAAAGAAGCTCTATTAGATACAGGAGCAGATGATACAGTATTAGAAGATATAAATTTGCCAGGAAAATGGAAACCAAAAATGATAGGGGGAATTGGAGGTTTTATCAAGGTAAGGCAATATGATCAGATAACTATAGAAATTTGTGGGAAAAAGGCTATAGGTACAGTGTTAGTAGGWCCTACACCTATCAACATAATTGGACGAAATATGTTGACTCARCTTGGTTGTACTTTAAATTTCCCAATTAGYCCTATTGACACTGTACCAGTAAAATTAAARCCAGGAATGGATGGACCAAAGGTTAAACAGTGGCCATTAACAGAAGAAAAAATAAAAGCATTA…
>070506_160707_AE2
~~~~~~~~~~~~~~~TGGCAACGACCCCTTGTCACAGTAAAAATAGAAGGACAGATAAAAGAAGCTCTATTAGATACAGGAGCAGATGATACAGTATTAGAAGATATAAATTTGACAGGAAAATGGAAACCAAAAATGATAGGGGGAATTGGAGGTTTTATCAAAGTAAGGCAATATGATCAGATACTTATAGAAATTTGTGGAAAAAGGGCTATAGGTACAGTGTTAGTAGGACCTACACCTGTCAACATCATTGGACGAAATATGTTGACTCAGATTGGTTGTACTTTAAATTTYCCAATTAGCCCTATTGACACTGTACCAGTAAAATTAAARCCAGGTATGGATGGACCMAARGTTAAACAATGGCCATTAACAGAAGAAAAAATAAAAGCATTA…
>070515_160707_AE2
~~~~~~~~~~~~~~~TGGCAACGACCCGTTGTCACAGTAAAAATAGGAGGACAGATGAAAGAAGCTCTATTAGATACAGGAGCAGATGATACAGTATTAGAAGATATAAATTTGCCAGGAAAATGGAAGCCAAAAATGATAGGGGGAATTGGAGGTTTTATCAAGGTAAGGCAATATGATCAGATACCCATAGAAATTTGTGGAAAAAGGGCTATAGGTACAGTGTTAGTAGGACCTACACCTGTCAACATAATTGGACGAAATATATTGACTCAGATTGGTTGTACTTTAAATTTCCCAATTAGCCCTATTGACACTGTACCAGTAAAATTAAAGCCAGGAATGGATGGACCAAAGRTTAAACAGTGGCCATTAACAGAAGAAAAAATAAAAGCATTA…
>070518_160707_AE2
~~~~~~~~~~~~~~~TGGCAACGACCCCTTGTCACAGTAAAAATAGGAGGACAGGTGAAAGAAGCTCTATTAGACACAGGGGCAGATGATACAGTATTAGAAGATATAAATTTGCCAGGAAAATGGAAACCAAAAATGATAGGGGGAATTGGAGGTTTTATCAAGGTAAAGCAATATGATCAGATACTTATAGAAATTTGTGGAAAAAAGGCTATAGGTACAGTGTTAGTAGGACCTACACCTGTCAACATAATTGGACGAAATATGTTGACTCAGATTGGTTGTACTTTAAATTTTCCAATTAGTCCTATTGACACTGTACCAGTAAAATTAAAGCCAGGAATGGATGGACCAAAAGTTAAACAGTGGCCATTAACAGAAGAAAAAATAAAAGCATTA…
>070519_160707_AE2
~~~~~~~~~~~~~~~TGGCAACGACCCCTTGTCACAGTAAAAGTAGGAGGACAGATGAAAGAAGCTCTATTAGATACAGGAGCAGATGATACAGTATTAGAAGATATAAATTTGCCAGGAAAATGGAAACCAAAAATGATAGGGGGAATTGGAGGCTTTATCAAAGTAAGGCAATAYGATCAGATACTTATAGAAATTTGTGGAAAAAAGGCTATAGGTACAGTGTTAGTAGGACCTACACCTGTCAACATAATTGGACGAAATATGTTGACTCAGCTTGGTTGTACTTTAAATTTCCCAATTAGTCCTATTGACACTGTACCAGTAACATTAAAGCCAGGAATGGATGGACCAAAAGTTAAACAATGGCCATTAACAGAAGAAAAAATAAAAGCATTA…
>071003_170713_AE2
~~~~~~~~~~~~~~~TGGCAACGACCCATTGTCACAGTAAAAATAGGAGGACAGATGAAAGAAGCTCTATTAGATACAGGAGCAGATGATACAGTAATAGAAGATATAAATTTGCCAGGAAAATGGAAACCAAAAATGATAGGGGGAATTGGAGGTTTTATCAAAGTAAARCAATATGATCAGATACTTATAGAAATTTGTGGAAAAAAGGCTATAGGTACAGTGTTAGTAGGACCTACACCTGTCAACATAATTGGACGAAATATGTTGACTCAGATTGGATGTACTTTAAATCTCCCAATTAGCCCTATTGACACTGTACCAGTAACATTAAAGCCAGGAATGGATGGGCCAAAGGTTAAACAGTGGCCATTAACAGAAGAAAAGATAAAAGCATTA…
>071004_170713_AE2
~~~~~~~~~~~~~~~TGGCAACGACCCCTTGTCACAGTAAAAATAGAAGGACAATTAAAAGAAGCTCTATTAGATACAGGAGCAGATGATACAGTATTAGAAGATATAAATTTGMCAGGAAAATGGAAACCAAAAATGATAGGAGGAATTGGAGGTTTTATTAAGGTAAGGCAATATGATCARATACTTATAGAAATTTGTGGAAAAAGGGCTATAGGTACAGTGTTAGTAGGACCTACACCTGTCAACATAATTGGACGAAATATGWTGACTCAAATTGGTTGCACTTTAAATTTCCCAATTAGCCCTATTGACACTGTACCAGTAACATTAAAGCCAGGAATGGATGGACCAAAGGTTAAACAATGGCCATTAACAGAAGAAAAAATAAAAGCATTA…
>071006_180712_AE2
~~~~~~~~~~~~~~~TGGCAACGACCCCTTGTCACAGTAAAARTAGGAGGRCAGATRAAAGAAGCTCTATTAGAYACAGGAGCAGATGATACAGTATTAGAAGATATAAATTTGCCAGGAAAATGGAAACCAAAAATGATAGGGGGGATTGGAGGTTTTATCAARGTAAGGCAATATGATCAGGTACTTATAGAAATTTGTGGAAAAAAGGCTATAGGTACAGWGTTAGTAGGACCTACACCTGTCAACATAATTGGGCGAAATATGTTGACTCAGATTGGTTGTACTTTAAACTTTCCAATTAGTCCTATTGACACTGTACCAGTAACATTAAAGCCAGGAATGGATGGACCAAAGGTTAAACAGTGGCCATTAACAGAAGAAAAAATAAAAGCATTA…
>071008_170713_AE2
~~~~~~~~~~~~~~~TGGCAACGACCCCTTRTCCCAGTAAAARTAGGAGGACAAATGATAGAAGCTCTATTAGATACAGGAGCAGATGACACAGTATTAGAAGATATAAWTTTGCCAGGAAAATGGARACCAAAAATGATAGGRGGAATTGGAGGTTTTATYAAAGTAAGRCARTATGATCAGATACTTATAGAAATTTGTGGAAAAARGGCTATAGGTACAGTGTTAGTAGGACCTACACCTATCAACATAATTGGACGAAATATGTTGACTCAGATTGGTTGTACTTTAAATTTCCCMATTAGCCCTATTGAKACTGTACCAGTAAAATTAAAGCCAGGAATGGATGGACCAAGRGTTAAACAGTGGCCATTATCAAAAGAAAAAATAGAAGCATTA…
>071009_180712_AE2
CCTCAAATCACTCTTTGGCAACGACCTCTTGTCACAGTAAAAGTAGGAGGACAGATGAGAGAAGCTCTATTAGATACAGGAGCAGATGATACAGTATTAGAAGATATAAATTTGCCAGGAAAATGGAAACCAAAAATGATAGGGGGAATTGGAGGTTTTATYAAGGTAAGGCAATATGATGAKATACYCWTAGAAATTTGTGGRAAAAAAGCTATAGGTACAGTGTTAGTAGGACCTACACCTGTCAACATAATTGGAMGAAATATDTTGACTAAGATTGGTTGTACTTTAAATTTCCCAATTAGCCCTATTGACACTGTACCAGTAACATTAAAGCCAGGAATGGATGGGCCAAAGGTTAAACAGTGGCCATTAACAGAAGARAAAATAAAAGCATTA…
>071013_180712_AE2
~~~~~~~~~~~~~~~TGGCAACGACCCCTTGTCGCAATAAAAATAGGAGGACAGATGAGAGAAGCTCTATTAGATACAGGAGCAGATGACACAGTATTAGAAGATATAAATTTGCCAGGAAAATGGAAACCAAAAATGATAGGGGGAATTGGAGGTTTTATCAAGGTAAAGCAATATGATCAGATACTTATAGAAATTTGTGGAAAAAAGGCTATAGGTACAGTGTTGGTAGGGCCTACACCTATCAACATAATTGGACGAAATATGTTGACTCAGCTTGGTTGTACTTTAAATTTCCCAATTAGCCCTATTGACACTGTACCAGTAAAATTAAAACCAGGAATGGATGGACCAAAGGTTAAACAGTGGCCATTAACAGAAGAAAAAATAAAAGCATTA…
>071018_170713_AE2
cctcaaatcactctttggcaacgacccctygtcacagtaaaaataggaggacagatgaaagaagctctattagatacaggagcagatgatacagtattagaagatataaatttgccaggaaaatggaaaccaaaaatgatagggggaattggaggttttatcaaagtaaggcaatatgatcagatacttatagaaatttgtggaaaaagagctataggtacagtgttagtaggaccaacacctatcaacataattggacgaaatatgttgrctcagattggttgtactttaaatytcccaattagccctattgacactgtaccagtaacattaaagccaggaatggatggaccaaaggttaaacagtggccattaacagaagaaaaaataaaagcatta…
>071020_170713_AE2
~~~~~~~~~~~~~~~TGGCAACGACCCCTTGTCCCAATAAAAATAGGAGGACAGATAAGAGAAGCTCTATTAGATACAGGAGCAGATGATACAGTATTAGAAGATATAAATCTGCCAGGAAAATGGAAACCAAAAATGATAGGGGGAATTGGAGGTTTTATCAAAGTAAGGCAATATGATCAGATACCTATAGAAATTTGTGGAAAARAGgCTATAGGTaCAGTGTTAGTAGGACCTACACCTATCAACATAATTGGACGAAAYATGTTGACTCAGCTTGGCTGTACTTTAAATTTCCCAATYAGYCCTATTGACACTGTACCAGTAACRTTAAAGCCAGGAATGGATGGACCAAARGTTAGACARTGGCCATTAACAGAAGAAAAAATAAAAGCWTTA…
>071201_160714_AE2
~~~~~~~~~~~~~~~TGGCAGCGACCCCTTGTCACAGTAAAAATAGRAGGACAGACAAAAGAAGCTCTATTAGATACAGGAGCAGATGATACAGTATTAGAAGATATAAATTTGCCAGGAAAATGGAAACCAAGAATGATAGGGGGAATTGGAGGTTTTATCAAAGTAAGGCAATATGATCAGATACTTATAGAAATTTGTGGAAAAAAGGCTATAGGTACAGTGTTAGTAGGACCTACACCTGTCAACATAATTGGACGAAATATGTTGACTCAGATTGGTTGTACTTTAAATTTCCCAATTAGCCCTRTTGACMCTGTACCAGTARAATTAAAGCCAGGAATGGATGGACCAAAGGTTAAACAATGGCCATTAACAGAAGAAAAAATAAAAGCATTA…
>071203_160714_AE2
~~~~~~~~~~~~~~~TGGCAACGACCCCTTGTCACAGTAAAAATAGGRGGACAGATGAARGAAGCTCTATTAGATACAGGAGCAGATGATACAGTATTAGAAGATATAGATTTGCCAGGAAAATGGAAACCAAAAATGATAGGGGGAATTGGAGGTTTTATCAAAGTAAGGCAATATGATCAGRTACTTATGGAAATTTGTGGAAAAAGGGCTATAGGTACAGTGTTAGTAGGACCTACACCTGTCAACATAATTGGACGAAATATGTTGTCTCAGATTGGGTGTACTTTAAATTTCCCAATTAGCCCTATTGACACTGTACCAGTAACATTAAAGCCAGGAATGGATGGACCAAAGGTTAAACAGTGGCCATTAACAGAAGAAAAAATAAAAGCAYTA…
>071213_160714_AE2
~~~~~~~~~~~~~~~TGGCAGCGACCCCTTGTTGCAATAAAAGTAGGAGGACAGGTGAGAGAAGCTCTATTAGATACAGGAGCAGATGATACAGTATTAGAAGATATAAATTTGTCAGGAAAATGGAAACCAAAAATGATAGGGGGAATTGGAGGTTTTATCAAGGTAAGACAATATGATCAGATAACTATAGAAATTTGTGGAAAAAAGGCTATAGGTACAGTGTTAGTAGGACCTACACCTATCAACATAATTGGACGAAATATGTTGACTCAGCTTGGTTGTACTTTAAATTTCCCAATTAGCCCTATTGACACTGTACCAGTAACATTAAAGCCAGGAATGGATGGACCAAAGGTTAAACAATGGCCATTAACAGCAGAAAAAATACAAGCATTA…
>071216_160714_AE2
~~~~~~~~~~~~~~~TGGCAGCGACCCCTTGTCACAGTAAAAATAGGAGGACARATRAAAGAAGCTCTATTAGATACAGGAGCAGATGATACAGTATTAGAAGATATAAATTTGCCAGGAAAATGGAAACCAAAAATGATAGGGGGAATTGGAGGTTTTATCAAGGTAAAGCAATATGATCAGATACTTATAGAAATTTGTGGAAAAARGGCTATAGGTACAGTGTTAGTAGGACCTACACCTATCAACATAATTGGACGAAATATGTTGACTCAGATTGGTTGTACTTTAAATTTCCCAATTAGCCCTATTGACACTGTACCAGTAACATTAAARCCAGGRATGGATGGACCAAAAGTTAAACAGTGGCCATTAACAGAAGAAAAAATAAAGGCACTA…
>071217_160714_AE2
~~~~~~~~~~~~~~~TGGCAACGACCTGTTGTCACAGTAAAAATAGAAGGACAGATAAAAGAAGCTCTATTAGACACAGGAGCAGATGATACAGTATTAGAAGATATAAATTTGCCAGGAAAATGGAAACCAAAAATGATAGGGGGAATTGGAGGYTTTATCAAGGTAAAACAATATGATCAGATACTTATAGAAATTTGTGGAAAAAGGGCTATAGGTACAGTGTTAGTAGGACCTACACCTGTCAACATAATTGGACGAAATATGTTGACTCAGATTGGTTGTACTTTAAATTTCCCAATTAGTCCTATTGAAACTGTACCAGTAAAATTAAAGCCAGGAATGGATGGACCAAAGGTTAAACAGTGGCCATTAACAGAAGAAAAAATAAAAGCATTA…
>071714_180719_AE2
~~~~~~~~~~~~~~~TGGCAACGACCCCTTGTCACAATAAAAATAGGAGGACAGATGAGAGAAGCTCTATTAGATACAGGAGCAGATGATACAGTATTAGAAGATATAAATTTGCCAGGAAAATGGAAACCAAAAATGATAGGGGGAATTGGAGGATTTATCAAAGTAAGGCAATATGATCAGATACCTATAGAAATTTGTGGAAAAAAGGCTATAGGTACAGTGTTAGTAGGACCTACACCTATCAACATAATTGGACGAAATATGTTGACTCAGCTTGGTTGTACTTTAAATTTCCCAATTAGYCCTATTGACACTGTACCAGTAACATTAAARCCAGGAATGGATGGACCAAAGGTTAAACAATGGCCAYTAACAGAAGAAAAAATAAAAGCATTA…
>071802_160721_AE2
~~~~~~~~~~~~~~~TGGCAACGACCCCTTGTCACAATAAAAATAGGAGGACAGATAAAAGAAGCTCTATTAGATACAGGAGCAGATGATACAGTATTAGAAGATATAAATTTGCCAGGAAAATGGAAACCAAAAATAATAGGGGGAATTGGAGGTTTTATCAAGGTAAAGCAATATGATCAGATACTTATAGAAATTTGTGGAAAAAAGGCTATAGGTACAGTATTAGTAGGACCTACACCTGTYAACATAATTGGACGAAATATGTTGACTcAGCTTGGTTGTACTTTAAATTTCCCAATTAGCCCCATTGATACTGTACCAGTAAAATTAAAACCAGGGATGGATGGACCAAAGGTTAAACAGTGGCCGTTAACAGAAGAAAAAATAAAAGCATTA…
>071804_160721_AE2
~~~~~~~~~~~~~~~TGGCAACGACCCCTTGTCACAGTAAAAGTAGGAGGACAGATAAAAGAAGCTCTATTAGATACAGGAGCAGATGATACAGTATTAGAAGATATAAATTTGCCAGGAAAATGGAAACCAAAAATGATAGGGGGAATTGGAGGTTTTATCAAGGTAAGGCAATATGATCAGATACCTATAGAGATCTGTGGAAAAAGGGCTATAGGTACAGTGTTAGTAGGACCCACACCTGTCAACATAATTGGACGAAATATGTTGACTCAGATTGGTTGTACTTTAAATTTCCCAATTAGCCCTATTAACACTGTACCAGTAAGATTAAAGCCAGGAATGGATGGACCAAAGGTTAAACAGTGGCCATTAACAGAAGAAAAAATAAAAGCATTA…
>071804_170720_AE2
~~~~~~~~~~~~~~~TGGCAACGACCWGTTGTCACAATAAAAGTAGGAGGACAGATGAGAGAAGCTCTATTAGATACAGGAGCAGATGATACAGTATTAGAAGARATARATTTGCCAGGAAAATGGAAACCAAAAATGATAGGGGGAATTGGAGGTTTTATCAARGTAAGGCAATATGATCARATACTYATAGAAATTTGTGGAAAGAGRGCTATAGGTACAGTRCTAGTAGGACCTACACCTGTCAACATAATTGGACGAAATATGTTGACTCARCTTGGTTGTACTTTAAATTTCCCAATTAGCCCTATTGACACTGTACCAGTAACATTAAAGCCAGGAATGGATGGACCAAAAGTTARACAGTGGCCATTAACAGAAGAAAAAATAAAAGCATTA…
>071808_170720_AE2
CCTCAAATCACTCTTTGGCAACGACCCCTTGTCCCAGTAAAAATAGGAGGACAGATAAAAGAAGCTCTATTAGATACAGGAGCAGATGATACAGTATTAGAAGACATAAATTTGCCAGGAAAATGGAAACCAAAAATGATAGGGGGAATTGGAGGTTTTATCAAGGTAAGGCAGTATGATCAGATAGTTATAGAAATTTGTGGAAAAAAGGCTATAGGTACAGTGTTAGTAGGACCTACACCTATCAACATAATTGGACGAAATATGTTGACTCAGATTGGTTGTACTTTAAATTTCCCAATTAGTCCTATTGACACTGTACCAGTAAAATTAAAGCCAGGRATGGATGGACCAAAGGTCAAACAGTGGCCATTAACAGAAGAAAAAATAAAAGCATTA…
>071812_160721_AE2
~~~~~~~~~~~~~~~TGGCAACGACCCCTTGTCTCAATAAAAATAGGAGGACAGATAAAAGAAGCTCTATTAGACACAGGAGCAGATGATACAGTATTAGAAGATATAAATTTGCCAGGAAAATGGAAACCAAAAATGATAGGGGGAATTGGAGGTTTTATCAAGGTAAGGCAATATGATCAGATAATGATAGAGATTTGTGGAAARAAGGCYATAGGTACAGTGTTAGTAGGACCTACACCTATCAACATAATTGGACGAAATATGTTGACTCAGCTTGGTTGTACTTTAAATTTCCCAATTAGCCCTATTGACACTGTACCAGTAAAATTAAAGCCAGGAATGGATGGACCAAARGTTAAACAGTGGCCATTAACAGAAGAAAAAATAAAAGCATTA…
>071812_170720_AE2
~~~~~~~~~~~~~~~TGGCAACGACCCCTTGTCTCAATAAAAATAGGAGGACAGATAAGAGAAGCTCTATTAGATACAGGAGCAGATGATACAGTATTAGAAGATATAAATTTGCCAGGAAAATGGAAACCAAAAATGATAGGGGGAATTGGAGGTTTTATCAAGGTAAGGCAATATGATCAGATAAGTATAGAAATTTGTGGAAAAAAGGCTATAGGTACAGTGTTAGTAGGACCTACACCTATCAACATAATTGGACGAAACATGTTGACTCAGCTTGGTTGTACTTTAAATTTCCCAATTAGCCCTATTGACACTGTACCAGTAAAATTAAAGCCAGGAATGGATGGACCAAAAGTTAAACAGTGGCCATTAACAGAAGAAAAAATAAAAGCATTA…
>071816_160721_AE2
~~~~~~~~~~~~~~~TGGCAACGACCCCTTGTCTCAATAAAAATAGGAGGACAGATAAAAGAAGCTCTATTAGATACAGGRGCAGATGATACAGTATTAGAAGATATAAATTTGCCAGGAAAATGGAAACCAAAAATGATAGGGGGAATTGGAGGTTTTATCAAAGTAAGRCAATATGATCAGGTAdCTATAGAAATTTGTGGAAAAAAGGCTATMGGTACAGTGTTAGTAGGACCTACACCTATCAACATAATTGGACGAAATATGTTGACTCAGATTGGTTGTACTTTAAATTTCCCAATTAGYCCYATTGACACTGTACCAGTAAAATTAAAGCCAGGAATGGATGGACCAAAGGTTAAACAGTGGCCATTAACAGAAGARAAAATAAAAGCATTA…
>071816_170720_AE2
~~~~~~~~~~~~~~~TGGCAACGACCCCTTGTCACAATAAAAATAGGRGGACAGATAAAAGAAGCTCTATTAGATACAGGAGCAGATGATACAGTATTAGAAGATATAAATTTGCCAGGAAAATGGAAACCAAAAATGATAGGGGGAATTGGAGGTTTTATCAARGTAAGGCAATATGATCAGATAACTATAGAAATTTGTGGRAAAAAGGCTATAGGTACAGTGTTAGTAGGACCTACACCTATCAACATAATTGGACGAAATATGTTGACTCAGCTTGGTTGTACTTTAAATTTCCCAATTAGYCCTATTGACACTGTACCAGTAAAATTAAAGCCAGGAATGGATGGACCAAAGGTTAAACAGTGGCCATTAACAGAAGAAAAAATAAAAGCATTA…
>071817_170720_AE2
~~~~~~~~~~~~~~~TGGCAACGACCCCTTGTCACAGTAAAAGTAGGAGGACAGATAAAAGAAGCTCTATTAGATACAGGAGCAGATGATACAGTATTAGAAGATATAAATTTGCCAGGAAAATGGAAACCAAAAATGATAGGGGGAATTGGAGGTTTTATCAAAGTAAGRCAATATGATCAGATACTTATAGAAATTTGTGGRAAAAAGGCTATAGGTACAGTGTTAGTAGGACCTACACCTGTCAACATAATTGGAMGAAATATGTTGACTCAGATTGGTTGTACTTTAAATTTCCCAATTAGTCCTATTGACACTGTGCCAGTAACATTAAAACCAGGAATGGATGGACCAAAGGTTAAACAATGGCCATTAACAAAAGAAAAAATAGAAGCATTA…
>071821_160721_AE2
~~~~~~~~~~~~~~~TGGCAACGACCCCTTGTCACAGTRAAAATAGGAGGACAGATGAAAGAAGCTCTATTAGATACAGGAGCAGATGATACRGTATTAGAAGATATAAATTTGCCAGGAARATGGAAACCAAAAATGATAGGGGGAATTGGAGGTTTTATCAAAGTAAGGCAATATGATCAGATACTTATAGAAATTTGTGGAAAGAAGGCTATAGGTACAGTGTTAGTAGGACCCACACCTGTCAACATAATTGGACGAAATATGTTGACTCAGATTGGTTGTACTTTAAATTTCCCAATTAGCCCTATTGACACTGTACCAGTAACATTAAAGCCAGGAATGGATGGACCAAAGGTTAAACAGTGGCCATTAACAGAAGAAAAAATAAAAGCATTA…
>071823_160721_AE2
~~~~~~~~~~~~~~~TGGCAACGACCCCTTGTCACAGTAAAAGTAGGAGGACAGATGAGAGAAGCTCTATTAGATACAGGAGCAGATGATACAGTATTAGAAGATATAAATTTGCCAGGAAAATGGAAACCAAAAATGATAGGGGGAATTGGAGGTTTTATCAAAGTAAGGCAATATGATCAGATACTTATAGAAATTTGTGGAAAAAAGGCTATAGGTACAGTGTTAGTAGGACCTACACCTATCAACATAATTGGACGAAATATGTTGACTCAGCTTGGTTGTACTTTAAATTTCCCAATTAGCCCTATTGACACTGTACCAGTAACATTAAAGCCAGGAATGGATGGACCAAAGGTTAAACAGTGGCCATTAACTGAAGAAAAAATAAAAGCATTA…
>072410_180726_AE2
~~~~~~~~~~~~~~~TGGCAACGACCCGTTGTCACAGTAAAAATAGAAGGACAGATGAGAGAAGCTCTACTAGATACAGGAGCAGATGATACAGTATTAGAAGATATAAATTTGCCAGGAAAATGGAAACCAAAAATGATAGGGGGAATTGGAGGTTTTATCAAGGTAAGGCAATATGATCAGATAmTTATAGAAATTTGTGGAAAAAAGGCTATAGGAACAGTGTTAGTAGGACCTACACCTGTCAACATAATTGGACGAAACATGTTGACTCAGCTTGGTTGTACTTTAAACTTCCCAATTAGCCCTATTRACACTRTACCAGTAACATTAAAGCCAGGAATGGATGGACCAAAAGTTAAACAGTGGCCATTATCAGAAGAAAAAATAAAAGCATTA…
>072416_180726_AE2
CCTCAAATCACTCTTTGGCAACGACCCCTTGTCTCAATAAAAATAGGAGGACAGATAAAAGAAGCTCTATTAGATACGGGRGCAGATGATACAGTATTAGAAGATATAAATTTGCCAGGAAAATGGAAACCAAAAATGATAGGGGGAATTGGAGGTTTTATCAAGGTAAGGCAATATGATCAGATAGTTMTAGAAATTTGTGGAAAAAGGGCTGTAGGTACAGTGTTAGTAGGACCTACACCTATCAACATAATTGGAMGAAATATGTTGACTCAGCTTGGTTGTACTTTAAATTTCCCAATTAGCCCTATTGACACTGTACCAGTAAAATTAAAGCCAGGAATGGATGGACCAAAGGTTAAACAGTGGCCATTAACAGAAGARAAAATAAAAGCATTA…
>072420_180726_AE2
CCTCAAATCACTCTTTGGCAACGACCCCTTGTCGCAATAAAAGTAGAAGGACAGTTGAGAGAGGCTCTATTAGATACAGGAGCAGATGATACAGTATTGGAAGATATAAATTTGCCAGGAAAATGGAAACCAAAAATGATAGGGGGAATTGGAGGTTTTATCAAGGTAAGGCAATATGATCAGATACTTATAGAAATTTGTGGAAAAARGGCTATAGGTACAGTGTTAGTAGGACCCACACCTGTCAACATAATTGGGCGAAATATGTTAACTCAGCTTGGTTGTACTTTAAATTTCCCAATTAGCCCTATTGACACTGTACCAGTAACATTAAAACCAGGAATGGATGGACCAAAGGTTAAACAGTGGCCATTAACAGAAGAAAAAATAAAAGCATTA…
>072502_170727_AE2
~~~~~~~~~~~~~~~TGGCAACGACCCCTTGTCTCAATAAAAGTAGGAGGACAGATAAGAGAAGCTCTATTAGATACAGGAGCAGATGATACAGTATTAGAAGATATAAATTTGCCAGGAAAATGGAAACCAAAGATGATAGGGGGGATTGGAGGTTTTATCAAAGTAAGGCAATATGAACAGATAATGATAGAAATCTGTGGAAAAAAGGCTATAGGTACAGTGTTAGTAGGACCTACACCTATCAACATAATTGGACGAAATATGTTGACTCAGCTTGGTTGTACTTTAAATTTCCCAATTAGCCCTATTGACACTGTACCAGTAAAATTAAAGCCAGGAATGGATGGACCAAAGGTTAAACAGTGGCCATTAACAGAAGAAAAAATAAAAGCATTA…
>072507_170727_AE2
CCTCAAATCACTCTTTGGCAACGACCCCTTGTCACAGTAAAAGTAGGAGGACAGATGAAAGAAGCTCTATTAGATACAGGAGCAGATGATACAGTATTAGAAGATATAAATTTGCCAGGAAAATGGAAACCAAAAATGATAGGGGGAATTGGAGGTTTTATCAARGTAAGGCAATATGATCAGATACTTATAGAAATTTGTGGAAAAAAGGCTATAGGTTCAGTGTTAGTAGGRCCTACACCTGTCAACATAATTGGACGAAATATGTTGACTCAGCTTGGTTGTACTTTAAATTTCCCAATTAGYCCTATTGACACTGTACCAGTAACATTAAAGCCAGGAATGGATGGACCAAAGGTTAAACAGTGGCCATTAACAGAAGAAAARATAAAAGCATTA…
>072511_170727_AE2
~~~~~~~~~~~~~~~TGGCAACGACCCCTTGTCACAGTAAAAATAGRAGGACAGATGATAGAAGCCCTGTTAGATACAGGAGCAGATGATACAGTATTAGAAGATATAAATTTGCCAGGAAAATGGAAACCAAAAATGATAGGGGGAATTGGAGGTTTTATCAAAGTAAGGCAATATGATCAGATACTTATAGAAATTTGTGGGAAAAAGGCTATAGGTACAGTGTTAGTAGGACCTACACCTGTCAACATAATTGGGCGAAATATGTTGACTCAGATTGGTTGTACTTTAAATTTCCCAATTAGCCCTATTGACACTGTACCAGTAAAATTAAAGCCAGGAATGGATGGACCAAAAGTTAAACAATGGCCATTAACAGAAGAAAAAATAAAAGCATTA…
>072513_170727_AE2
~~~~~~~~~~~~~~~TGGCAACGACCCCTTGTCMCAATAAAAATAGGAGGACAGATGAGAGAAGCTCTATTAGATACAGGAGCAGATGATACAGTATTAGAAGATATAAATTTGCCAGGAAAATGGAAACCAAAAATGATAGGGGGAATTGGAGGTTTTATCAARGTAAGGCAATATGATCAGATATCTATAGAAATTTGTGGAAAAAAGGCYATWGGTACAGTGCTAGTAGGACCTACACCTRTCAACATAATTGGACGAAATATGTTGACTCAGMTTGGTTGTACTTTAAATTTCCCAATTAGCCCTATTGACACTGTACCAGTAAAATTAAAGCCAGGAATGGATGGMCCAAAGGTTAAACARTGGCCATTAACAGAAGAAAAAATAAAAGCATTA…
>072611_160728_AE2
~~~~~~~~~~~~~~~TGGCAACGACCCCTTGTCACAGTAAAAATAGAAGGACAGATGAGAGARGCTCTATTAGATACAGGAGCAGATGATACAGTATTAGAAGAGATAAATTTGCCAGGAAAATGGAAACCAAAAATGATAGGGGGAATTGGAGGTTTTATCAAAGTAAGGCAATATGATCAGATACCTATAGAAATTTGTGGAAARAAGGCTAYAGGTACAGTGTTAGTAGGACCTACACCTGTCAACATAATTGGACGRAATATGTTGACTCAGCTTGGTTGTACTTTAAATTTCCCAATTAGCCCTATTGACACTGTACCAGTAACATTAAAGCCAGGAATGGATGGACCAAAGGTTAAACAGTGGCCATTAACAGAAGAAAAAATAAAAGCATTA…
>072614_160728_AE2
~~~~~~~~~~~~~~~TGGCAACGACCCCTTGTCACAGTAAAAATAGGAGGACAGATRAAAGAAGCTCTATTAGATACAGGAGCAGATGATACAGTATTAGAAGATATAAATTTGCCAGGAAAATGGAAACCAAAAATGATAGGGGGAATTGGAGGTTTTATCAAAGTAAGGCAATATGATSAGATACYTATAGAAATTTGTGGAAAAARGGCTATAGGTACAGTGTTAGTAGGACCTACACCTRTCAACATAATTGGACGAAATATGTTGACTCAGATTGGTTGTACTTTAAATTTCCCAATTAGTCCTATTGACACTGTACCAGTAACATTAAAGCCAGGAATGGATGGACCAAARGTTAAACAGTGGCCATTAACAGAAGAAAAAATAARAGCATTA…
>072615_160728_AE2
~~~~~~~~~~~~~~~TGGCAACGACCCCTTGTCACAGTAAAAGTAGGAGGACAGATRAAAGAAGCTCTATTAGATACAGGAGCAGATGATACAGTATTAGAAGAAATAAATTTRCCAGGAAAATGGAAACCAAAAATGATAGGGGGAATTGGAGGTTTTATCAAAGTAAGGCAATATGATCAGATACCTATAGAAATTTGTGGAAAAAAGGCTATAGGTACAGTGTTAGTAGGACCTACACCTGTCAACATAATTGGACGWAATATGTTGACTCARCTTGGTTGTACTTTAAATTTYCCAATTAGYCCTATTGACACTGTACCWGTAACATTAAAGCCAGGAATGGATGGACCAAARGTTAAACARTGGCCATTAACAGAAGAAAAAATAAAAGCATTA…
>072618_160728_AE2
~~~~~~~~~~~~~~~TGGCAACGACCCCTTGTCACAGTAAAAATAGGAGGACAAATGAGAGAAGCTCTATTAGATACAGGAGCAGATGATACAGTATTAGAAGATATAACTTTGCCAGGAAAATGGAAACCAAAAATGATAGGGGGAATTGGAGGTTTTATCAAGGTAAAGCAATATGATCAGATACCTATAGAAATTTATGGAAAAAAGGCTATAGGTACAGTGTTAGTAGGACCTACACCTATCAACATAATTGGACGAAATATGTTGACTCAGCTTGGTTGTACTTTAAATTTCCCAATTAGCCCTATTGACACTGTACCAGTAAAATTAAAGCCAGGAATGGATGGACCAAAGGTTAAACAATGGCCATTAACAGAAGAAAAAATAAAGGCACTA…
>073101_180802_AE2
CCTCAAATCACTCTTTGGCAACGACCCCTTGTCACAATAAAAATAGGAGGACAAATAAAAGAAGCTCTATTAGATACAGGAGCAGATGATACAGTATTAGAAGAAATAAATTTACCAGGAAAATGGAAACCAAAAATGATAGGGGGAATTGGAGGTTTTATTAAAGTAAGGCAATATGATCAGATACCTATAGAAATTTGTGGAAAAAGGGCTATAGGTACAGTGTTAGTAGGACCTACACCTGTCAACATAATTGGACGAAACATGTTGACTCAGCTTGGTTGTACTTTAAATTTCCCAATTAGCCCTATTGACACTGTACCMGTAAAATTAAAGCCAGGAATGGATGGACCAAAGGTTAAACAGTGGCCATTAACAGAAGARAAGATAAAAGCATTA…
>073104_180802_AE2
CCTCAAATCACTCTTTGGCAACGACCCCTTGTCGCAGTAAAAATAGGAGGACAGATAAAAGAAGCTCTGTTAGATACAGGAGCAGATGATACAGTATTAGAAGATATAGATTTACCAGGAAAATGGAAACCAAAAATGATAGGGGGAATTGGAGGTTTTATCAAAGTAAGGCAATATGATCAGATACTTATAGAAATTTTTGGAAAAVAGGCTRTAGGTACAGTGTTARTAGGACCTACACCTGTCAACATAATTGGACGAAATATGTTRACTCAGATTGGTTGTACTTTAAATTTCCCAATTAGCCCTATTGACACTGTACCAGTAACATTAAAGCCAGGAAYGGATGGACCAAAGGTTAAACAATGGCCATTAACAGAAGAAAAAATAAAAGCATTA…
>080105_170803_AE2
~~~~~~~~~~~~~~~TGGCAACGACCACTTGTCACAGTAAAAATAGGAGGGCAGATAAAAGAAGCTCTATTAGATACAGGAGCAGATGATACAGTATTAGAAGATATAAATTTGCCAGGAAAATGGAAACCAAAAATGATAGGGGGAATTGGAGGTTTTATCAAGGTAAGGCAATATGATCAGATACCTATAGAAATTTGTGGAAAAAGGGCTATAGGTTCAGTGTTAATAGGACCTACACCTGTCAACATAATTGGACGAAATATGTTGACTCAGCTTGGTTGTACCTTAAATTTCCCAATTAGCCCTATTGAAACTGTACCAGTAACATTAAAGCCAGGAATGGATGGACCAAAGGTTAAACAGTGGCCATTAACAGAAGAAAAAATAAAAGCATTA…
>080110_170803_AE2
~~~~~~~~~~~~~~~TGGCAACGACCYCTTGTCACAGTAAAAATAGGAGGACAGATGAAAGAAGCTCTRTTAGATACAGGAGCAGATGATACAGTATTAGAAGATATAAATTTGCCAGGAAAATGGAAGCCAAAAATGATAGGGGGAATTGGAGGTTTTATCAARGTAAGGCAATATGATCAGATACCTATAGAAATTTGTGGAAAAAGGGCTATAGGTACAGTGTTAATAGGACCTACACCTRTCAACATAATTGGACGAAATATGTTGACTCAGATTGGTTGTACTTTAAATTTCCCAATTAGCCCTATTGACACTGTACCAGTAACATTAAAGCCAGGAATGGATGGACCAAAGGTTAAACAATGGCCATTAACAGAAGAAAAAATAAAAGCATTA…
>080205_160804_AE2
~~~~~~~~~~~~~~~TGGCAACGACCCMTTGTCACARTAAAAATAGGAGGACAGRTGAAAGAAGCTCTATTAGATACAGGAGCAGATGATACAGTATTAGAAGATATAAATTTGCCAGGAAAATGGAAACCAAAAATGATAGGGGGAATTGGAGGTTTTATCAARGTAAAGCAATATGATCAGATASTTATRGAAATTTGTGGRAAAAAGGCTATAGGTACAGTGTTAGTAGGACCTACACCTRTCAACATAATTGGACGAAATATGTTGACTCAGaTTGGWTGTACTTTAAATYTCCCAATTAGCCCTATTGACACTGTACCAGTAACATTAAARCCAGGAATGGATGGRCCAARGGTTAAACAGTGGCCATTAACAGAAGAAAARATAAARGCAYTA…
>080206_160804_AE2
cctcaaatcactctttggcaacgacctgttgtcccagtaaaaatagaaggacagataaaagaagctctattagacacaggagcagatgatacagtattagaagatataaatttgccaggaaaatggaaaccaaaaatgatagggggaattggaggttttatcaaggtaaaacaatatgatcagatacttatagaaatttgtggaaaaagggctataggtacagtgttagtagggcctacacctgtcaacataattggacgaaatatgttgactcagattggytgtactttaaatttcccaattagccctattgaaactgtaccagtaaaattaaagccaggaatggatggaccaaaggttaaacagtggccattaacagaagaaaaaataaaagcatta…
>080709_180809_AE2
~~~~~~~~~~~~~~~TGGCAACGACCCCTTGTCACAATAAAAATARGAGGACAGATAAAAGAAGCTCTATTAGATACAGGAGCAGATGATACAGTRTTAGAAGATATAAATTTGCCAGGAAAATGGAAACCAAAAATGATAGGGGGAATTGGAGGTTTTATCAAGGTAAGACAATATGATCAGATACCTATAGAAATTTGTGGAAAAAAGGCTATAGGTACAGTGTTAGTAGGAGATACACCTGTCAACATAATTGGACGAAATATGTTGACTCAGCTTGGTTGTACTTTAAATTTCCCAATTAGCCAAATTGACACTGTACCAGTAAAATTAAAGCCAGGAATGGATGGGCCAAAGGTTAAACAGTGGCCACTAACAGAAGAAAAAATAAAAGCATTA…
>080712_180809_AE2
CCTCAAATCACTCTTTGGCAACGACCCCTTGTCACAATAAAAGTAGGAGGACAGATGAGAGAAGCTCTATTAGATACAGGAGCAGATGATACAGTATTAGAAGATATAAATTTGCCAGGAAGATGGAGACCAAAAATGATAGGGGGAATTGGAGGTTTTATCAAGGTAAAGCAATATGATCAGATACTCATAGAAATTTGTGGAAAAAAGGCTATAGGTACAGTGTTAGTAGGACCTACACCTATCAACATAATTGGACGAAATATGTTGACTCAGATTGGTTGTACTTTAAATTTCCCAATTAGCAAGATTGAAACTGTACCAGTAGCATTAAAGCCAGGAATGGATGGACCAAAGGTTAAACAGTGGCCTTTAACAGAAGAAAAAATAAAGGCACTA…
>080803_170810_AE2
~~~~~~~~~~~~~~~TGGCAACGACCCCTTGTCACAGTAAAAATAGGAGGACAGAYGAAAGAAGCTCTATTAGAYACAGGAGCAGATGATACAGTATTAGAAGATATAAATTTGCCAGGAAAATGGAAGCCAAAAATGATAGGGGGAATTGGAGGTTTTATCAAGGTAAGGCAATATGATCAGATAYCTATAGAAATTTGTGGAAAAAGGGCTATAGGTACAGTGTTAATAGGACCTACACCTGTCAACATAATTGGACGAAATATGTTGACTCAGATTGGTTGYACTTTAAATTTCCCAATTAGCCCTATTGACACTGTACCAGTAACATTAAAGCCAGGAATGGATGGACCAAAGGTTAAACAATGGCCATTAACAGAAGAAAAAATAAAAGCATTA…
>080804_170810_AE2
~~~~~~~~~~~~~~~TGGCAACGACCCCTTGTCTCAATAAAAGTAGGAGGACAGATAAGAGAAGCTCTATTAGATACAGGAGCAGATGATACAGTATTAGAAGATATAAATTTGCCAGGAAAATGGAAACCAAAAATGATAGGGGGAATTGGAGGTTTTATYAAAGTAAGGCAATATGAACAGATAATGATAGAGATCTGTGGAAAAAAGGCTATAGGTACAGTGTTAGTAGGACCTACACCTATYAACATAATTGGACGAAATATGTTGACTCAGCTTGGTTGTACTTTAAATTTCCCAATTAGCCCTATTGACACTGTACCAGTAAAATTAAAGCCAGGAATGGATGGACCAAAGGTCAAACAGTGGCCATTAACAGAAGAAAAAATAAAAGCATTA…
>080810_170810_AE2
~~~~~~~~~~~~~~~TGGCARCGACCWCTTGTTGCMATAAAAATAGGGGGACARAYAAGAGAAGCTCTATTAGATACAGGAGCAGATGATACAGTATTAGAAGATATAAATTTGCCAGGAAAATGGAAACCAAAAATGATAGGGGGAATTGGAGGTTTTATCAAGGTAARACAATATGATSAGRTAACTATAGACATTTGTGGAAAAAAGGCTRTAGGTACAGTGTTAGTAGGACCTACACCTATCAACATAATTGGACGAAATATGTTGACTCAGCTTGGTTGTACTTTAAATTTCCCAATTAGCCCTATTGACACTGTACCAGTAAAATTAAAGCCAGGAATGGATGGACCAAAAGTTAAACAGTGGCCATTATCAGAAGAAAAAATAAAAGCACTA…
>080901_160811_AE2
cctcaaatcactctttggcaacgaccccttgtcacagtaaaaataggaggacagatgaaagaagctctattagatacaggagcagatgatacagtattagaagatataaatttaccaggaaaatggaaaccaaaaatgatagggggaattggaggttttatcaaggtaaggcaatatgatcagatacttatagaaatttgtggaaaaagagctataggtacagtgttagtaggacctacacctgtcaacataattggacgaaatatgttgactcagattggttgtactttaaatttcccaattagccctattgacactataccagtaacattaaagccaggaatggatggaccaagggttaaacagtggccattaacagaagaaaaaataaaagcatta…
>080902_160811_AE2
CCTCAAATCACTCTTTGGCAACGACCCCTTGTCACAATAAAAATAGGAGGACAGATGAAAGAAGCTCTATTAGATACAGGAGCAGATGATACAGTATTAGAAGATATAAATTTGCCAGGAAAATGGAAACCAAAAATGATAGGGGGAATTGGAGGTTTTATCAAAGTAAGGCAATATGATCAGATAGTTATAGAAATTTGTGGAAAAAGGGCTATAGGTACAGTGTTAGTAGGACCTACACCTGTCAACATAATTGGACGAAATATGTTGACTCAGCTTGGTTGTACTTTAAATTTCCCAATTAGCCCTATTGACACTGTACCAGTAACATTAAAGCCAGGAATGGATGGACCAAAGGTTAAACAATGGCCATTAACAGAAGAAAAAATAAAAGCATTA…
>080903_160811_AE2
~~~~~~~~~~~~~~~TGGCARCGACCCCTTGTCACAATAAAAATAGGAGGACAGATAAAAGAAGCTCTATTAGATACAGGAGCAGATGATACAGTATTAGAAGATATAAATTTGCCAGGAAAATGGAAACCAAAAATGATAGGGGGAATTGGAGGTTTTATYAAGGTAAAGCAATATGATCAGATACTTATAGAAATTTGTGGAAAAAGGGCTATAGGTACAGTGTTAGTAGGACCTACACCTATCAACATAATTGGACGAAATATGTTGACTCAGCTTGGTTGTACTTTAAATTTCCCAATTAGCCCTATTGACACTGTACCAGTAAAATTRAAGCCAGGAATGGATGGACCAAAGGTTAAACAGTGGCCATTAACAGAAGAAAAAATAAAGGCACTA…
>080904_160811_AE2
~~~~~~~~~~~~~~~TGGCAACGACCCCTTGTCACAATAAAAATAGGAGGACAAATAAAAGAAGCTCTATTAGATACAGGAGCAGATGATACAGTATTAGAAGATATAAATTTGCCAGGAAAATGGAAACCAAAAATGATAGGGGGAATTGGAGGTTTTATCAAGGTAAGGCAATATGATCAGATAATGATAGARATYTGTGGAAAAARRGCTRTAGGTACAGTGTTAGTAGGACCTACACCYATCAACATAATTGGACGAAATATGTTGACTCAGCTTGGTTGTACTTTAAATTTCCCAATTAGCCCTATTGACACTGTACCAGTAAAATTAAAGCCAGGAATGGATGGACCAAAGGTTAAACAGTGGCCATTAACGGAAGAAAARATAAAAGCATTA…
>080905_160811_AE2
cctcaaatcactctttggcaacgaccccttgtcacagtaaaaataggaggacagataaaagaagctctgttagatacaggagcagatgatacagtattagaagatatagatttaccaggaaaatggaaaccaaaaatgatagggggaattggaggatttatcaaagtaaggcaatatgatcagatacttatagaaatttgtggaaaaaaggctataggtacagtgttagtaggacctacacctgtcaacataattggacgaaatatgttgactcagattggttgtactttaaatttcccaattagccctattgacactgtaccagtaacattaaagccaggaatggatggaccaaaggttaaacagtggccattaacagaagaaaaaataaaagcatta…
>080908_160811_AE2
cctcaaatcactctttggcaacgaccccttgtctcagtaaaaataggaggacagataaaagaagctctattagatacaggagcagatgatacagtattagaagatataaatttgccaggaaaatggaaaccaaaaatgatagggggaattggaggttttatcaaggtaaggcaatatgatcagatacttatagaaatttgtggaaaaaaggctataggtacagtattagtaggacctacacctgtcaacataattggacgaaatatgttgactcagattggttgtactttaaatttcccaattagccctattgacactgtaccagtaacattaaagccaggaatggatggaccaaaggttaaacagtggccattaacagaagaaaaaataaaagcatta…
>080917_160811_AE2
~~~~~~~~~~~~~~~TGGCAACGACCCCTTGTCACAATAAAAATAGGAGGACAAATGARAGAAGCTCTATTAGATACAGGAGCAGATGATACAGTATTAGAAGATATAAATTTGCCAGGAAAATGGAAACCAAAAATGATAGGGGGAATTGGAGGTTTTATCAAGGTAAGGCAATATGATCAGATAACTATAGAAATTTGTGGAAAAAAGGCTATAGGTACAGTGTTAGTAGGACCTACACCTGTCAACATAATTGGACGAAATATGTTGACTCAGCTTGGTTGTACTTTAAATTTYCCAATTAGCCCTATTGACACTGTACCAGTAACATTAAAGCCAGGAATGGATGGACCAAAGGTTAAACAGTGGCCATTAACAGAAGAAAAAATAAAAGCATTA…
>080919_160811_AE2
~~~~~~~~~~~~~~~TGGCAACGACCTGTTGTCACAGTAAAAATAGMAGGACAGMTAAAAGAAGCTCTATTAGACACAGGAGCAGATGATACAGTATTAGAAGATATAAATTTACCAGGAAAATGGAAACCAAAAATGATAGGGGGAATTGGAGGTTTTATCAAGGTAAARCAATATGATCAGATACTTATAGAAATTTGTGGAAAAAGGGCTATAGGTACAGTGTTAGTAGGGCCTACACCTGTCAACATAATTGGACGAAATATGTTGACTCAGMTTGGTTGTACTTTAAATYTCCCAATTAGCCCTATTGAAACTGTACCAGTAAAATTAAAGCCAGGAATGGATGGACCAAAGGTTAAACAGTGGCCATTRACAGAAGAAAAAATAAAAGCATTA…
>080925_160811_AE2
~~~~~~~~~~~~~~~TGGCAACGACCCCTTGTCACAATAAAAGTAGGAGGACAGATGAGAGAAGCTCTATTAGATACAGGAGCAGATGATACAGTATTAGAGGATATAAATTTGCCAGGAAAATGGAAACCAAAAATGATAGGGGGAATTGGAGGTTTTATCAAGGTAAGGCAATATGATCAGATACTTATAGAAATTTGTGGAAAAAAGGCTATAGGTACAGTGTTAGTAGGACCTACACCTATCAACATAATTGGACGAAATATGTTGACTCAGCTTGGTTGTACTTTAAATTTTCCAATTAGCCCTATTGACACTGTACCAGTAAAATTAAAGCCAGGAATGGATGGACCAAAAGTTAAACAGTGGCCATTAACAGAAGAAAAAATAAAGGCACTA…
>081414_180816_AE2
CCTCAAATCACTCTTTGGCAACGACCCCTTGTCTCAATAAAAGTAGAAGGACAGATAAAAGAAGCTCTATTAGATACAGGAGCAGATGATACAGTATTAGAAGATATAAATTTGCCAGGAAGATGGAARCCAAAAATGATAGGGGGAATTGGAGGTTTTATYAAGGTAAGGCAATATGATCAGATAACTATAGAAATTTGTGGAAAAAAGGCYATAGGTACAGTGTTAGTAGGACCTACACCTATCAACATAATTGGACGAAATATGTTGACTCAGCTTGGTTGTACTTTAAATTTCCCAATTAGYCCTATTGACACTGTACCAGTAAAATTAAAGCCAGGAATGGATGGRCCAAAGGTTAAACAGTGGCCATTAACAGAAGAAAAAATAAAAGCATTA…
>081507_170817_AE2
~~~~~~~~~~~~~~~TGGCAACGACCCCTTGTTGCAGTAAAAATAGGAGGACARATRAAAGAAGCTCTATTAGATACAGGAGCAGATGATACAGTATTAGAAGATATAAATTTGCCAGGAAAATGGAAACCAAAAATGATAGGGGGAATTGGAGGTTTTATCAAGGTAAAGCAATATGATCAGATACTTATAGAAATTTGTGGAAAAAAGGCTATAGGTACAGTGTTAGTAGGACCTACACCTGTCAATATAATTGGACGAAATATGCTGACTCAGATTGGYTGTACTYTAAATTTCCCAATTAGCCCTATTGACACTGTACCAGTATCATTRAARCCAGGAATGGATGGRCCAAAGGTTAAACAGTGGCCATTAACAGAAGAAAAAATAAAAGCATTA…
>081602_160818_AE2
~~~~~~~~~~~~~~~TGGCAACGACCCCTTGTCACAATAArARTAGGAGGACARATMAAAGAAGCTCTATTAGATACAGGAGCAGATGATACAGTATTAGAAGATATAAATTTGCCAGGAAAATGGAAACCAAAAATGATAGGGGGAATTGGAGGTTTTATCAAAGTAAGGCAATATGATCAGATACTTATAGAAATTTGTGGAAAAAAGGCTATAGGTACAGTGTTAGTAGGACCTACACCTATCAACATAATTGGACGAAATATGTTGACTCAGCTTGGTTGTACTTTAAATTTCCCAATTAGCTCTATTGACACTGTACCAGTAACATTAAAGCCAGGAATGGATGGACCAAAGGTTAAACAGTGGCCATTAACAGAAGAAAAAATAAAAGCATTA…
>081606_160818_AE2
~~~~~~~~~~~~~~~TGGCAACGACCCATTGTCACAGTAAAAATAGGAGGACAAATGAGAGAAGCTCTATTAGATACAGGAGCAGATGATACAGTACTAGAAGATATAAATTTACCAGGAAAATGGAAAYCAAAAATGATAGGGGGAATTGGAGGTTTTATCAAGGTAAGGCAATATGATCAGGTACTTATAGAAATTTGTGGGAAAAAAGCTATAGGTACAGTGTTAGTAGGACCTACACCTGTCAACATAATTGGACGAAAYATGTTGACTCAGATTGGTTGTACTTTAAATCTCCCAATTAGCCCTATTGACACTGTACCAGTAACATTAAAGCCAGGAATGGATGGACCAAAGGTTAAACAGTGGCCATTAACAGAAGAAAAAATAAAAGCATTA…
>081610_160818_AE2
~~~~~~~~~~~~~~~TGGCAACGACCCCTTGTTACCATAAAAATAGGGGGACAAATAAAAGAAGCTCTATTAGATACAGGAGCAGATGATACAGTATTAGAAGAAATAAACTTGCCAGGAAAATGGAAACCAAAAATGATAGGGGGAATTGGAGGTTTTATCAAGGTAAGGCAATATGATCAGATAATGATAGAGATCTGTGGAAAAAAGGCTATAGGTACAGTGTTAGTAGGACCTACACCTATCAACATAATTGGACGAAATATGTTGACTCAGCTTGGTTGTACTTTAAATTTCCCAATTAGCCCTATTGACACTGTACCAGTAAAATTAAAGCCAGGAATGGATGGACCAAAGGTTAAACAATGGCCATTAACAGAAGAAAAAATAAAAGCATTA…
>081613_160818_AE2
~~~~~~~~~~~~~~~TGGCAACGACCCCTTGTCACAATAAAAATAGGAGGACAGATAAARGAAGCTCTATTAGATACAGGAGCAGATGATACAGTATTAGAAGAAATAAATTTGCCAGGAAAATGGAAACCAAAAATGATAGGGGGAATTGGAGGTTTTATCAARGTAAGGCAATATGATCAGATACTTATAGAAATTTGTGGAAAAAAGGCTATAGGTACAGTGTTAGTAGGACCTACACCTGTCAACATAATTGGACGAAATATGTTGACTCAGCTTGGTTGTACTTTAAATTTCCCAATTAGCCCTATTGACACTGTACCAGTAACATTAAAGCCAGGRATGGATGGACCAAAGGTTAAACAGTGGCCATTAACAGAAGAAAAAATAAAAGCATTA…
>081617_160818_AE2
~~~~~~~~~~~~~~~TGGCAACGACCCCTTGTCACAATAAAAATAGGAGGACAGATAAGAGAAGCTCTATTAGATACAGGAGCAGATGATACAGTATTAGAAGATATAAATTTGCCAGGAAAATGGAAACCAAAAATGATAGGGGGAATTGGAGGTTTTATCAAGGTAAGACAATATGATCAGATACTTATAGAAATTTGTGGAAAAAAGGCTATAGGTACAGTGTTAGTAGGACCTACACCTGTCAACATAATTGGACGAAATATGTTGACTCAGCTTGGTTGTACTTTAAATTTCCCAATTAGCCYCATTGACACTGTACCAGTAACATTAAAGCCAGGAATGGATGGACCAAAGGTTAAACAGTGGCCATTAACAGAAGAAAAAATAAAAGCATTA…
>081619_160818_AE2
~~~~~~~~~~~~~~~TGGCAACGACCCCTTGTCCCAATAAAAATAGCAGGACAGATGAGGGAAGCTCTATTAGATACAGGAGCAGATGATACAGTATTAGAAGATATAAATTTGCCAGGAAAATGGAAACCAAAAATGATAGGGGGAATTGGAGGTTTTATYAAGGTAAGGCAATATGATCAGATACCTATAGARATTTATGGAAAAAAGGCTATAGGTACAGTGTTAGTAGGACCTACACCTGTCAACATAATTGGACGAAATATGTTGACTcAGCTTGGGTGTACTTTAAATTTTCCAATTAGCCCTATTGACACTGTACCAGTAACATTAAAGCCAGGAATGGATGGACCAAAGGTTAAACAGTGGCCATTAACAGAAGAAAAAATAAAAGCATTA…
>082103_180823_AE2
CCTCAAATCACTCTTTGGCAACGACCCCTTGTCACAATAAAGATAGGAGGACAGATAAAAGAAGCTCTATTAGATACAGGAGCAGATGATACAGTATTAGAAGATATAAATTTGCCAGGAAGATGGAAACCAAAAATGATAGGGGGAATTGGAGGTTTTATCAAAGTAAGRCAATATGATGARATASCTWTAGAAATTTGTGGAAAAAAGGCTATAGGTACAGTGTTAGTAGGACCTACACCTATCAACATAATTGGACGAAATATGTTGACTCAGCTTGGTTGCACTTTAAATTTCCCAATTAGCCCTATTGACACTGTACCAGTAGCATTAAAGCCAGGAATGGATGGGCCAAAGGTTAAACAGTGGCCATTAACAGAAGAAAAAATAAAAGCATTA…
>082105_180823_AE2
~~~~~~~~~~~~~~~TGGCAACGACCCCTTGTCACAGTAAAAGTAGGAGGACAGATGAAAGAAGCTCTATTAGATACAGGAGCAGATGATACAGTATTAGAAGATATAAATTTGCCAGGAAAATGGAAACCAAAAATGATAGGGGGGATTGGAGGTTTTATCAAGGTAAGGCAATATGATCAGATACCTATAGAAATTTGTGGAAAAAAGGCTATAGGTACAGTGTTAGTAGGACCTACACCTGTCAACATAATTGGACGAAATATGTTGACTCAGCTTGGCTGTACTTTAAATTTCCCAATTAGCCCTATTGACACTGTACCAGTAAAATTGAAGCCAGGAATGGATGGACCAAAGGTTAAACAGTGGCCATTAACAGAAGAAAAAATAAAAGCATTA…
>082106_180823_AE2
~~~~~~~~~~~~~~~TGGCAACGACCCCTTGTTRCMATAAWAGTAGAAGGACAGATRARAGAAGCTCTATTAGATACAGGAGCAGATGATACAGTATTAGAAGATATAGAtTTgCCAGGAAAATGGARACCAAAAATGATAGGGGGAATTGGAGGTTTTATCAAAGTAAGGCAATATGATCAGATASTTATAGAAATTTGTGGAAAAAAGGCTATAGGTACAGTGTTAGTAGGACCTACACCTGTCAACATAATTGGACGAAATATGTTGACTCARCTTGGTTGTACTTTAAATTTCCCAATTAGCCCTATTGACACTGTACCAGTAAAATTAAAGCCAGGAATGGATGGACCAAAGGTTAAACAGTGGCCATTAACAGMAGAAAAAATAAARGCATTA…
>082107_180823_AE2
~~~~~~~~~~~~~~~TGGCAACGACCCCTTGTTACCATAAAAGTAGAAGGACAGATGAAAGAAGCTCTRTTAGATACAGGAGCAGATGATACAGTATTAGAAGATATAGATTTGCCAGGAAAATGGAAACCAAAAATGATAGGGGGAATTGGAGGTTTTATCAAGGTAAGRCAATATGATCAGATACTTATAGAAATTTGTGGAAAAAAGGCTATAGGTACAGTGTTAGTAGGACCTACACCTGTCAACATAATTGGACGAAAYATGTTGACTCAGCTTGGTTGTACTTTAAATTTCCCAATTAGTCCTATTGAMACTGTACCAGTAAAATTAAAGCCAGGAATGGATGGCCCAAAAGTTAAACAATGGCCATTGACAGAAGAGAAGATAAAAGCATTA…
>082108_180823_AE2
~~~~~~~~~~~~~~~TGGCAACGACCCCTTGTCCCAATAAAAATAGCAGGACAGATGAGGGAAGCTCTATTAGATACAGGAGCAGATGATACAGTATTAGAAGATATAAATTTGCCAGGAAAATGGAAACCAAAGATGATAGGGGGAATTGGAGGTTTTATCAAGGTAAGGCAATATGATCAGATAACTATAGAAATTTGTGGGAAAAAAGCTATAGGTACAGTGTTAGTAGGACCTACACCTGTCAACATAATTGGACGAAATATGTTGACTCAGCTTGGTTGTACTTTAAATTTCCCAATTAGCCATATTGACACTGTACCAGTAACATTAAAGCCAGGAATGGATGGACCAAAAGTTAAACAGTGGCCATTAACAGAAGAAAAAATAAAAGCATTA…
>082109_180823_AE2
~~~~~~~~~~~~~~~TGGCAACGACCCCTTGTCACAGTAAAAATAGGAGGACAGCTGAGAGAAGCTCTATTAGATACAGGAGCAGATGATACAGTATTAGAAGATATAAATTTGCCAGGAAAATGGAAACCAAAAATGATAGGGGGAATTGGAGGTTTTATCAAGGTAAAGCAATATGATCAGATACTCATAGAAATTTGTGGAAAAAAGGCTATAGGTACAGTGTTAGTAGGACCTACACCTGTCAACATAATTGGRCGAAATATGTTGACTCAGATTGGATGTACTTTAAATTTCCCAATTAGCCCTATTGACACTGTACCAGTAACATTAAAGCCAGGAATGGATGGACCAAAAGTTAAACAGTGGCCATTAACAGAAGAAAAGGTAAAAGCATTA…
>082112_180823_AE2
CCTCAAATCACTCTTTGGCAACGACCCCTTGTCACAGTAAAAATAGCAGGACAAATGAAAGAAGCTCTATTAGATACAGGAGCAGATGATACAGTATTAGAARATATAGATTTGCCAGGAAAATGGAAACCAAAAATGATAGGGGGAATTGGAGGTTTTATCAAGGTAARRCAATATGATCAGATACCCATAGAAATTTGTGGAAAAAGGGCTATAGGTTCAGTGTTAATAGGACCTACACCTGTCAACATAATTGGACGAAATATGTTGACTCAGCTTGGTTGTACTTTAAATTTCCCAATTAGCCCTATTGACACTGTACCAGTAAAATTAAAGCCAGGAATGGATGGACCAAAGGTTAAACAGTGGCCATTAWCAGAAGAAAAAATAAAAGCATTA…
>082113_180823_AE2
CCTCAAATCACTCTTTGGCAACGACCCATTGTCACAGTAAAAATAGGAGGACAGATGAAGGAAGCTCTATTAGATACAGGAGCAGATGATACAGTATTAGAAGATATAAATTTGCCAGGAAAATGGAAACCAAAAATGATAGGGGGAATTGGAGGTTTTATCAAAGTAAGGCAATATGATCAGATACTTATAGAAATTTGTGGAAAAAAGGCTATAGGTACAGTGTTAGTAGGACCTACACCTGTCAATATAATTGGACGAAATATATTGACTCAGATTGGTTGTACTTTAAATTTCCCAATTAGCCCTATTGACACTGTACCAGTAACATTAAAACCAGGAATGGATGGACCAAAGGTTAAACAGTGGCCATTAACAGAAGAAAAAATAAAAGCATTA…
>082123_180823_AE2
CCTCAAATCACTCTTTGGCAACGACCCCTTGTCACAATAAAAATAGGAGGACAAATAAAAGAAGCTCTATTAGAYACAGGAGCAGATGATACAGTATTAGAAGAAATAAATTTACCAGGAAAATGGAAACCAAAAATGATAGGGGGAATTGGAGGTTTTATTAAAGTAAGGCAATATGATCAGATATCTATAGAAATTTGTGGAAAAAAGGCTATAGGTACAGTGTTAGTAGGACCTACACCTGTCAACATAATTGGACGAAACATGTTGACTCAGCTTGGTTGTACTTTAAATTTCCCAATTAGYCCTATTGACACTGTACCAGTAAAATTAAAGCCAGGAATGGATGGACCAAAGGTTAAACARTGGCCWTTAACAGAAGAGAAGATAAAAGCATTA…
>082210_170824_AE2
~~~~~~~~~~~~~~~TGGCAACGACCCCTTGTTACCATAAAAGTAGAAGGACAGATGAAGGAAGCTCTATTAGATACAGGAGCAGATGATACAGTATTAGAAGATATAGATTTGCCAGGAAAATGGAAACCAAAAATGATAGGGGGAATTGGAGGKTTTATCAAGGTAAGGCAATATGATCAGATACTTATAGAAATTTGTGGAAAAAAGGCTATAGGTACAGTGTTAATAGGACCTACACCTGTCAACATAATTGGACGAAATATGTTGACTCAGCTTGGTTGTACTTTAAATTTCCCAATTAGCCCTATTGACACTRTACCAGTAAAATTAAAGCCAGGAATGGATGGACCAAAGGTTAAACAGTGGCCATTAACAGAAGAAAAAATAAAAGCATTA…
>082305_160825_AE2
~~~~~~~~~~~~~~~TGGCAACGACCCCTTGTCACAATAAAAATAGAAGGACAGATAAAAGAAGCTCTATTAGATACAGGAGCAGATGATACAGTATTAGAAGAAATAAATTTGCCAGGAAAATGGAAACCAAAAATGATAGGGGGAATTGGAGGTTTTATCAAGGTAAGGCAATATGATCAGATACTTATAGAAATTTGTGGGAAAAAGGCTATAGGCACAGTGTTAGTAGGACCTACACCTGTCAACATAATTGGACGAAATCTGTTGACTCAGCTTGGTTGTACTTTAAATTTYCCAATTAGCCCTATTGACACTGTACCAGTGACATTAAAACCAGGAATGGATGGACCAAAGGTTAAACAGTGGCCATTAACAGAAGAAAAAATAAAAGCATTA…
>082306_160825_AE2
~~~~~~~~~~~~~~~TGGCAACGACCCCTTGTCACAGTAAAAGTAGGAGGACAGATGAGAGAAGCTCTATTAGATACAGGAGCAGATGATACAGTATTAGAAGATATAAATTTGCCAGGAAAATGGAAACCAAAAATGATAGGGGGAATTGGAGGTTTTATCAAGGTAAAGCAATATGATCAGATACTTATAGAAATTTGTGGAAAAAAGGCTATAGGTACAGTGTTAGTAGGACCTACACCTGTCAATATAATTGGACGAAATATGTTAACTCAAATTGGTTGTACTTTAAATTTCCCAATTAGCCCCATTGACACTGTACCAGTAACATTAAAGCCAGGAATGGATGGACCAAAGGTTAAACAGTGGCCATTAACAGAAGAAAAAATAAAAGCATTA…
>082307_160825_AE2
~~~~~~~~~~~~~~~TGGCAACGACCCCTTGTCACAGTAAAAGTAGGAGGACAGATGAGAGAAGCTCTATTAGATACAGGAGCAGATGATACAGTATTAGAAGATATAAATTTGCCAGGAAAATGGAAACCAAAAATGATAGGGGGAATTGGAGGTTTTATCAAGGTAAAGCAATATGATCAGATACTTATAGAAATTTGTGGAAAAAAGGCTATAGGTACAGTGTTAGTAGGACCTACACCTGTCAATATAATTGGACGAAATATGTTAACTCAAATTGGTTGTACTTTAAATTTCCCAATTAGCCCCATTGACACTGTACCAGTAACATTAAAGCCAGGAATGGATGGACCAAAGGTTAAACAGTGGCCATTAACAGAAGAAAAAATAAAAGCATTA…
>082308_160825_AE2
~~~~~~~~~~~~~~~TGGCAACGACCCCTTGTCACAGTAAAAATAGGAGGACAGGTGAAAGAAGCTCTATTAGATACAGGAGCAGATGATACAGTATTAGAAGAAATAAATTTGCCAGGAAAATGGAAACCAAAAATGATAGGGGGAATTGGAGGTTTTATCAAGGTAAGGCAATATGATCAGATACTTATAGAAATTTGTGGGAAAAAGGCTATAGGTACAGTGTTAGTRGGACCTACACCTGTCAACATAATTGGACGAAATATGTTGACTCAGATTGGTTGTACTTTAAATTTCCCAATTAGCCCTATTGACACTGTACCAGTAACATTAAAGCCAGGAATGGATGGACCAAAGGTTAAACAGTGGCCATTAACAGAAGAAAAAATAAAAGCATTA…
>082309_160825_AE2
~~~~~~~~~~~~~~~TGGCAACGACCCCTTGTCACAATAAAAATAGGAGGACAGATAAAAGAAGCTCTATTAGATACAGGAGCAGATGATACAGTATTAGAAGATATAAATTTGCCAGGAAAATGGAAACCAAAAATGATAGGGGGAATTGGAGGTTTTATCAARGTAAGGCAATATGATCAGRTAKCTATAGAAATTTGTGGAAAAAAGGCTATAGGCACAGTGTTAGTAGGACCTACACCTATCAACATAATTGGACGAAATATGTTGACTCAGCTTGGTTGTACTTTAAATTTCCCAATTAGTCCTATTGACACTGTACCAGTAACATTAAAGCCAGGAATGGATGGACCAAAGGTTARACAGTGGCCATTAACAGAAGAAAAAATAAAAGCATTA…
>082310_160825_AE2
~~~~~~~~~~~~~~~TGGCAACGACCCCTTGTCACAGTAAAAATAGGAGGACAGGTGARAGAAGCTCTATTAGATACAGGAGCAGATGATACAGTATTAGAAGAAATAAATTTGCCAGGAAAATGGAAACCAAAAATGATAGGGGGAATTGGAGGTTTTATCAARGTAAGGCAATATGATCAGATACTTATAGAAATTTGTGGRAAAAAGGCTATAGGTACAGTGTTAGTAGGACCTACACCTGTCAACATAATTGGACGAAATATGTTGACTCAGATTGGTTGTACTTTAAATTTCCCAATTAGCCCTATTGACACTGTACCAGTAACATTAAARCCAGGAATGGATGGACCAAARGTTAAACARTGGCCATTAACAGAAGAAAAAATAAAAGCATTA…
>082316_160825_AE2
CCTCAAATCACTCTTTGGCAACGACCTCTTGTCACAATMAAAGTAGCAGGACAGATGAAAGAAGCTCTATTAGATACAGGAGCAGATGATACAGTATTAGAAGATATAAATTTGCCAGGAAAATGGAAACCAAAAATGATAGGGGGAATTGGAGGTTTTATCAAGGTAAAGCAATATGATCAGATACTTATAGAAATTTGTGAAAAAAAGGCTATAGGTACAGTGTTAGTAGGACCTACACCTGTCAACATAATTGGACGAAATATGTTGACTCAGCTTGGTTGTACTTTAAATTTCCCAATTAGCCCTATTGACACTGTACCAGTAACATTAAAGCCAGGAATGGATGGACCAAAGGTTAAACAGTGGCCTTTAACAGAAGAAAAAATAAAAGCATTA…
>082318_160825_AE2
~~~~~~~~~~~~~~~TGGCAACGACCCCTTGTCACAGTAAAAATAGRRGGACAGGTGAWAGAAGCTCTATTAGATACAGGAGCAGATGATACAGTATTAGARGAAATAAATTTGCCAGGAAAATGGAAACCAAAAATGATAGGGGGAATTGGAGGTTTTATCAAGGTAARGCAATATGATCAGATACTTATAGAAATTTGTGRAAAAAAGGCTATAGGTACAGTGTTAGTAGGACCTACACCTGTCAACATAATTGGACGAAATATGTTGACTCAGATTGGTTGTACTTTAAATTTCCCAATTAGCCCTATTGACACTGTACCAGTAACATTAAAGCCAGGAATGGATGGACCAAAGGTTAAACARTGGCCATTAACAGAAGAAAAAATAAAAGCATTA…
>082801_180830_AE2
~~~~~~~~~~~~~~~TGGCAACGACCCCTTGTCACAGTAAAAATAGAAGGACAGATAAGAGAAGCTCTATTAGATACAGGAGCAGATGATACAGTAKTWGAAGATATAAATTTGTCAGGAAAATGGAAACCAAAAATGATAGGGGGAATTGGAGGTTTTATCAAAGTAARRCAATATGATCAGATAWGTATAGAAATTTGTGGAAAACAGGCTATAGGTACAGTGTTAGTAGGACCTACACCTGTCAACATAATTGGACGAAATATGTTGACTCAGATTGGTTGTACTTTAAATTTCCCAATTAGTCCCATTGACACTGTACCCGTAACATTAAAGCCAGGAATGGATGGACCAAAGGTTAAACAGTGGCCATTAACAGAAGAAAAAATAAAAGCATTA…
>082903_170831_AE2
~~~~~~~~~~~~~~~TGGCAACGACCCCTTGTCACAATAAAAATAGGAGGACAGATAAAAGAAGCTCTATTAGATACAGGAGCAGATGATACAGTATTAGAAGATATAAATTTGCCAGGAAAATGGAAACCAAAAATGATAGGGGGAATTGGAGGTTTTATCAAGGTAAGRCAATATGATCAGATACTTATAGAAATTTGTGGAAAAAAGGCTATAGGTACAGTGTTAGTAGGACCTACACCTATCAACATAATTGGACGAAATATGTTGACTCAGCTTGGTTGTACTTTAAATTTYCCAATTAGYCCTATTGACACTGTACCAGTAACATTAAAGCCAGGAATGGATGGACCAAAGGTTAAACAGTGGCCATTAACAGAAGAAAAAATAAAAGCATTA…
>082904_170831_AE2
~~~~~~~~~~~~~~~TGGCAACGACCYCTTGTCCCAATAAAAATAGGAGGACARATAAAAGAAGCTCTATTAGATACAGGAGCAGATGATACAGTATTAGAAGATATAAATTTGCCAGGAAAATGGAAACCAAAAATGATAGGGGGAATTGGAGGTTTTATCAAGGTAAGRCAATATGATCAGATACCTATAGAAATTTGTGGAAAAAAGGCTATCGGTACAGTGTTAGTAGGRCCTACACCTATCAACATAATTGGACGAAATATGTTGACTCAGCTTGGTTGTACTTTAAATTTCCCAATTAGCCCTRTTGAMACTGTACCAGTAAAATTAAAGCCAGGAATGGATGGACCAAAGGTTAAACAGTGGCCATTAACAGAAGAAAAAATAAAAGCATTA…
>082906_170831_AE2
cctcaaatcactctttggcaacgacctgttgtcacagtaaaaatagaagggcagataaaagaagctctattagacacaggagcagatgatacagtattagaagatataaatttgccaggaaaatggaaaccaaaaatgatagggggaattggaggttttatcaaggtaaaacaatatgatcagatacttatagaaatttatggaaaaagggctataggtacagtgttagtaggacctacacctgtcaacataattggacgaaatatgttgactcagattggttgtactttaaatttcccaattagccctattgaaactgtaccagtaaaattaaagccaggaatggatggaccaaaggttaaacagtggccattaacagaagaaaaaataaaagcatta…
>082910_170831_AE2
~~~~~~~~~~~~~~~TGGCAACGACCCCTTGTCACAGTAAAARTAGGAGGACAGATAAAAGAAGCTCTATTAGATACAGGAGCAGATGATACAGTATTAGAAGATATAAATTTGCCAGGAAAATGGAAGCCAAAAATGATAGGGGGAATTGGAGGTTTTATCAAAGTAAGGCAATATGATCAGATACTTATAGAAATTTGTGGAAAAAAGGCTATAGGTACAGTGTTAGTAGGACCTACACCTGTCAACATAATTGGACGAAATATGTTGACTCAGATTGGTTGTACTTTAAATTTCCCAATTAGCCCTATTGACACTGTACCAGTAAAATTRAAGCCAGGAATGGATGGACCAAAGGTTAAACAATGGCCATTAACAGAAGAAAAAATAAAAGCATTA…
>082915_170831_AE2
~~~~~~~~~~~~~~~TGGCAACGACCCCTTGTCACAGTAAAARTAGGAGGACAGATAAAAGAAGCTCTATTAGATACAGGAGCAGATGATACAGTATTAGAAGATATAAATTTGCCAGGAAAATGGAAGCCAAAAATGATAGGGGGAATTGGAGGTTTTATCAAAGTAAGGCAATATGATCAGATACTTATAGAAATTTGTGGAAAAAAGGCTATAGGTACAGTGTTAGTAGGACCTACACCTGTCAACATAATTGGACGAAATATGTTGACTCAGATTGGTTGTACTTTAAATTTCCCAATTAGCCCTATTGACACTGTACCAGTAAAATTRAAGCCAGGAATGGATGGACCAAAGGTTAAACAATGGCCATTAACAGAAGAAAAAATAAAAGCATTA…
>083001_160901_AE2
~~~~~~~~~~~~~~~TGGCAGCGACCCCTTGTCACAGTAAAAATAGGAGGACAGATGAAAGAAGCTCTATTAGATACAGGAGCAGATGATACAGTATTAGAAGATATAAATTTGCCAGGGAAATGGAAACCAAAAATGATAGGGGGAATTGGAGGTTTTATCAAGGTAAAGCAATATGATCAGATACTTATAGAAATTTGTGGAAAAAAGGCTATAGGTACAGTGTTAGTAGGACCTACACCTATCAACATAATTGGACGAAATATGTTGACTCAGATTGGTTGTACTTTAAATTTCCCAATTAGCCCTATTGACACTGTACCAGTAAAATTAAAGCCAGGAATGGATGGACCAAAAGTTAAACAGTGGCCATTAACAGAAGAAAAAATAAAGGCACTA…
>083005_160901_AE2
~~~~~~~~~~~~~~~TGGCAACGACCCCTTGTCACAGTAAAAATAGGAGGACAATTGAGAGAAGCTCTATTAGATACAGGAGCAGATGATACAGTATTAGAAGAGATAGATTTGCCAGGAAAATGGAAACCAAAAATGATAGGGGGAATTGGAGGTTTTATCAAAGTAAGGCAATATGATCAGATAGTTATAGAAATTTGTGGAAAAAAGGCTATAGGTACAGTGTTAGTAGGACCTACACCTGTCAACATAATTGGACGAAATATGTTGACTCAGCTTGGTTGTACTTTAAATTTCCCAATTAGCCCTATTGACACTGTACCAGTAACATTAAAGCCAGGAATGGATGGACCCAAGGTTAAACAGTGGCCATTAACAGAAGAAAAAATAAAAGCATTA…
>083008_160901_AE2
~~~~~~~~~~~~~~~TGGCAACGACCCcTTGTCACARTAAAAGTAGGAGGAcAGATaAAAGAAGCTCTATTAGATACAGGAGCAGATGATACAGTATTAGAAGATATAAATTTGCCAGGAAAATGGAAACCAAAAATGATAGGGGGAATTGGAGGTTTTATYAAAGTAAGGCAATATGATYAGATACCTATAGAAATTTGTGGAAAAAAGGCTGTGGGTACAGTGTTAGTAGGACCTACACCTATCAACATAATTGGACGAAATATGTTGACTCAGCTTGGTTGTACTTTAAATTTCCCAATTAGCMMTATTGACACTGTACCAGTAAAATTAAAGCCAGGAATGGATGGACCAAAGGTTAAACARTGGCCATTAACAGAAGAAAAAATAAAAGCATTA…
>083009_160901_AE2
~~~~~~~~~~~~~~~TGGCAACGACCCCTTGTCACAATAAAAATAGGAGGACAGATGAAAGAAGCTCTATTAGATACAGGAGCAGATGATACAGTATTAGAAGATATAGATTTGCCAGGAAAATGGAAACCAAAAATAATAGGGGGAATTGGAGGTTTTATCAAGGTAAAGCAATATGATCAGATACTTATAGAAATTTGTGGAAAAAAGGCTATAGGTACAGTGTTAGYAGGACCTACACCTGTCAACATMATTGGACGAAATATGTTGACTCAGCTTGGTTGTACTTTAAATTTCCCAATTAGCCCTATTGACACTGTACCAGTAAMATTAAAGCCAGGGATGGATGGACCAAAGGTTAAACAGTGGCCATTAACAGAAGAAAAAATAAAAGCATTA…
>083010_160901_AE2
CCTCAAATCACTCTTTGGCAACGACCCCTTGTCACAATAAAAATAGGAGGACAGATRAAAGAAGCTCTATTAGATACAGGAGCAGATGATACAGTATTAGAAGATATAGATTTGCCAGGAAAATGGAAACCAAAAATAATAGGGGGAATTGGAGGTTTTATCAAGGTAAAGCAATATGATCAGATACTTATAGAAATTTGTGGAAAAAAGGCTATAGGTACAGTGTTAGTAGGACCTACACCTGTCAACATAATTGGACGAAATATGTTGACTCAGCTTGGTTGTACTTTAAATTTCCCAATTAGCCCTATTGACACTGTACCAGTAACATTAAAGCCAGGGATGGATGGACCAAAGGTTAAACAGYGGCCATTAACAGAAGAAAAAATAAAAGCATTA…
>083013_160901_AE2
~~~~~~~~~~~~~~~TGGCAACGACCCCTTGTCCCAGTAAAAATAGGAGGACAGATRATAGAAGCTCTATTAGATACAGGAGCAGATGATACAGTATTAGAAGATATAAATTTGCCAGGAAAATGGAAACCAAAAATGATAGGGGGAATTGGAGGTTTTATCAAGGTAAGRCARTATGATCAGATASTTATAGAAATTTGTGGAAAAAAGGCTATAGGTACAGTGTTAGTAGGACCTACACCTATCAACATAATTGGACGAAATATGTTGACTCAGATTGGTTGTACTTTAAATTTCCCAATTAGTCCTATTRAMACTGTACCAGTAAAAYTAAARCCAGGGATGGATGGACCAAAGGTYAAACAGTGGCCATTAACAGAAGAAAAAATAAAAGCATTA…
>083015_160901_AE2
~~~~~~~~~~~~~~~TGGCAACGACCCCTTGTCACAATAAAAGTAGGAGGACAGATGAGAGAAGCTCTATTAGATACAGGAGCAGATGATACAGTATTAGAAGATATAAATTTGCCAGGAAAATGGAAACCAAAAATGATAGGGGGAATTGGAGGTTTTATCAAGGTAAAGCAATATGATCAGATATCTATAGAAATTTGTGGAAAAAGGGCTATAGGTACAGTGTTAGTAGGACCCACACCTATCAACATAATTGGACGAAATATGTTRACTCAGATTGGTTGTACTTTAAATTTCCCAATTAGYYCTATTGACACTAYACCAGTAACATTAAAGCCAGGAATGGATGGACCAAAGGTTAAACAGTGGCCATTAACAGAAGAAAAAATAAAGGCACTA…
>083019_160901_AE2
~~~~~~~~~~~~~~~TGGCAACGACCCcTTGTCACAATAAAAATAGCAGGACAGATGAAAGAAGCTCTATTAGATACAGGAGCAGATGATACAGTATTAGAAGATATAAATTTGCCAGGAAAATGGAAACCAAAAATGATAGGGGGAATTGGAGGTTTTATCAAGGTAAGGCAATATGATCAGATATCTATAGAAATTTGTGGAAAAAGGGCTACAGGTACAGTGTTAGTAGGACCTACACCTGTCAACATAATTGGAAGAAATATGTTGACTCAGCTTGGTTGTACTTTAAATTTCCCAATTAGCCCTATTGACACTGTACCAGTAACATTAAAGCCAGGAATGGATGGACCAAAGGTTAAACAGTGGCCATTAACAGAAGAAAAAATAAAAGCATTA…
>083022_160901_AE2
~~~~~~~~~~~~~~~TGGCAACGACCCCTTGTCACAGTAAAAGTAGGAGGACAGATAAAAGAAGCTCTATTAGATACAGGAGCAGATGATACAGTATTAGAAGATATAAATTTGCCAGGAAAATGAAAACCAAAAATGATAGGGGGAATTGGAGGTTTTATCAAGGTAAGGCAATATGATCAGATACTTATAGAAATTTGTGGAAAAAAGGCTATAGGTACAGTGTTAGTAGGACCTACACCTGTCAACATAATTGGACGAAATATGTTGACTCAGATTGGTTGTACTTTAAATTTCCCCATTAGCCCTATTGACACTGTACCAGTAACATTAAAGCCAGGGATGGATGGACCAAAGGTTAAACAGTGGCCATTAACAGAAAAAAAAATAAAAGCATTA…
>090403_180906_AE2
CCTCAAATCACTCTTTGGCAACGACCTCTTGTCACAGTAAAAATAGGAGGACAGATRAAAGAAGCTCTATTAGATACAGGAGCAGATGATACAGTATTAGAAGATATAAATTTGCCAGGAARATGGAAACCAAAAATGATAGGGGGAATTGGAGGCTTTATCAARGTAAGGCAATATGATCAGATACTTATAGAAATTTGTGGGAAACAAGCTATAGGTACAGTGTTAGTAGGACCTACACCTRTCAAYATAATTGGAMGAAATATGTTGACTCAGATTGGTTGTACTTTAAATTTCCCMATTAGCCCTATTGACACTGTACCAGTAACATTAAAGCCAGGAATGGATGGACCAAAGGTTAAACAATGGCCATTRACAGAAGAAAAAATAAAAGCATTA…
>090409_180906_AE2
CCTCAAATCACTCTTTGGCAACGACCTCTTGTCACAGTAAAAATAGGAGGACAGATGAAAGAAGCTCTATTAGATACAGGAGCAGATGATACAGTCTTAGAAGATATAAATTTGCCAGGAAAATGGAAACCAAAAATGATAGGGGGAATTGGAGGTTTTATCAAGGTAARACAATATGATCAGATACTTATAGAAATYTGTGGAAAAAAGGCTATAGGTACAGTGTTAGTAGGACCTACACCTGTYAACATAATTGGACGAAATATGTTGACTCAGATTGGTTGTACTTTAAATTTTCCAATTAGTCCTATTGACACAGTACCAGTAACATTAAAGCCAGGAATGGATGGACCAAGGGTTAAACAGTGGCCATTAACAGAAGAAAAAATAAAAGCATTA…
>090419_180906_AE2
CCTCAAATCACTCTTTGGCAACGACCCCTTGTTACAGTAAAAATAGGAGGACAGATGATAGAAGCTCTATTAGATACAGGAGCAGATGATACAGTATTTGAAGATATAGATTTACCAGGAAAATGGAAACCAAAAATGATAGGGGGAATTGGAGGTTTTATCAAAGTAAGACAATATGATCAGATACTCATAGAAATTTGTGGAAAAAAGGCTATAGGTACAGTGTTAGTAGGACCTACACCTGTCAACATAATTGGACGAAATATGTTGACTCAGRTTGGTTGTACTTTAAATTTCCCAATTAGCAATATTAGCACTGTACCAGTAACATTAAAGCCAGGAATGGATGGACCAAAGGTTAAACAGTGGCCATTAACAGAAGAAAAAATAAAAGCATTA…
>090501_170907_AE2
~~~~~~~~~~~~~~~TGGCAACGACCCCTTGTCACAGTAAGAATAGAGGGACAGATGAAAAAGGCTCTATTAGATACAGGAGCAGATGATACAGTATTAGAAGATATAAATTTGCCAGGAAAATGGAAACCAAAAATGATAGGGGGAATTGGAGGTTTTATCAAGGTAAGGCAATATGATCAGATACTTATAGAAATTTGTGGAAAAGAAGCTATAGGTACAGTGTTAGTAGGACCTACACCTATCAACATAATTGGACGAAACATGTTGGCTCAGATTGGTTGTACTTTGAATCTCCCAATCAGCCCTATTGACACTGTACCAGTAACATTARAGCCAGGAATGGATGGACCAAAGGTTAAACAGTGGCCATTAACAGAAGAAAAAATAAAAGCATTA…
>090503_170907_AE2
CCTCAAATCACTCTTTGGCAACGACCCCTTGTCACAGTAAAAATAGAAGGACAATTAAAAGAAGCTCTATTAGATACAGGAGCAGATGATACAGTATTAGAAGATATAAATYTGCCAGGAAAATGGAAACCAAAAATGATAGGAGGAATTGGAGGTTTTATTAAGGTAAGGCAATATGATCAGATACTTATAGAAATTTGTGGAAAAAGGGCTATAGGTACAGTGTTAGTAGGACCTACACCTGTCAACATAATTGGACGAAATATGTTGACTCAAATTGGTTGCACTTTAAATTTCCCAATTAGCCCTATTGACACTGTACCAGTAACATTAAARCCAGGAATGGATGGACCAAAGGTTAAACAATGGCCATTAACAGAAGAAAAAATAAAAGCATTA…
>090506_170907_AE2
~~~~~~~~~~~~~~~TGGCAACGACCCCTTGTCACAATAAAAATAGSRGGACAGATGARAGAAGCTCTATTAGATACAGGAGCAGATGATACAGTATTAGAAGAWATARATTTGYCAGGAAAATGGAAACCAAAAATGATAGGGGGAATTGGAGGTTTTATCAAGGTAAGGCAATATGATCAGATACTTATAGAAATTTGCGGAAAAAAGGCTATAGGTACAGTGTTAGTAGGACCTACMCCTGTCAAYATAATTGGACGAAATATGTTGACTCAGCTTGGTTGTACTTTAAATTTYCCAATTAGCCMTATTGASACTGTACCAGTAAAATTAAAGCCAGGAATGGATGGACCAAAGGTTARACAGTGGCCATTAACAGAAGAAAAAATAAAAGCATTA…
>090512_170907_AE2
~~~~~~~~~~~~~~~TGGCAACGACCCCTTGTYACAGTAAAAATAGGAGGACAGATAAAAGAAGCTCTATTAGATACAGGAGCAGATGATACAGTATTAGAAGATATAAATTTGCCAGGAAAATGGAAACCAAAAATGATAGGGGGAATTGGAGGTTTTATCAAGGTAAAGCAATATGATCAGATACTTATAGAAATTTGTGGGAAAAAAGCTATAGGTACCGTGTTAGTAGGACCTACACCTGTCAACATAATTGGACGAAATATGTTGACTCAGATTGGTTGTACTTTAAATTTCCCAATTAGCCATATTGACACTGTACCAGTAACATTAAAGCCAGGAATGGATGGACCAAAGGTTAAACAGTGGCCATTAACAGAAGAAAAAATAAAAGCATTR…
>090602_160908_AE2
~~~~~~~~~~~~~~~TGGCAACGACCCCTTGTCACAATAAAAATAGGAGGACAGATAAAAGARGCTCTATTAGATACAGGAGCAGATGATACAGTATTAGAAGATATAAATTTGCCAGGAAAATGGAAACCAAAAATGATAGGGGGAATTGGRGGTTTTATYAAGGTAAAGCAATATGATCAGATAGYTATAGAAATTTGTGGAAAAAAGGCTATAGGTACAGTGTTAGTAGGACCTACACCTATCAACATAATTGGACGAAATATGTTGACTCAGCTTGGTTGTACTTTAAATTTYCCAATTAGCCCTATTGACACTGTACCAGTAACATTAAAGCCAGGAATGGATGGACCAAAGGTTAAACAGTGGCCATTAWCAGAAGAAAAAATAAARGCACTW…
>090604_160908_AE2
~~~~~~~~~~~~~~~TGGCAACGACCCCTTGTCACAATAAAARTAGGAGGACAGATAAAGGAAGCTCTATTAGATACAGGAGCAGATGATACAGTATTAGAAGATATAAATTTGCCAGGAAAATGGAAACCAAAAATGATAGGGGGAATTGGAGGTTTTATCAAGGTAAGGCAATATGATCAGATACTTATAGAAATTTGTGGAAAAAGGGCWATAGGTACAGTGTTAGTAGGACCTACACCTRTCAACATAATTGGACGAAAYATGTTGACTCAGATTGGTTGTACTTTAAATTTCCCAATTAGTCCTATTGMCACTGTACCAGTAAMATTAAAGCCAGGAATGGATGGACCAAAGGTCAAACAGTGGCCATTAACAGAAGAAAAAATAAGAGCATTA…
>090605_160908_AE2
~~~~~~~~~~~~~~~TGGCAACGACCTATTGTCACAGTAAAAATAGAAGGACAGATAAGAGAAGCYCTATTAGACACAGGAGCAGATGATACAGTATTAGAAGATATAAATTTGCCAGGAAAATGGAAACCAAAAATGATAGGGGGAATTGGAGGTTTTATCAAGGTAAAACAATATGATCAGATACTTATAGAAATTTGTGGAAAAAGGGCTATAGGTACAGTGTTAGTAGGACCTACACCTGTCAACATAATTGGACGAAATATGTTGACTCAGCTTGGTTGTACCTTAAATTTTCCAATCAGTCCTATTGAAACTATACCAGTAAAACTAAAGCCAGGAATGGATGGCCCAAAGGTTAAACAATGGCCATTGACAAAAGAGAAAATAGAAGCATTA…
>090609_160908_AE2
~~~~~~~~~~~~~~~TGGCAACGACCCCTTGTCTCAATAAAAATAGGAGGACAGRTAAAAGAAGCTCTATYAGATACAGGAGCAGATGATACAGTATTAGAAGATATAAATTTGCCAGGAAAATGGAAACCAAAAATAATAGGGGGAATTGGAGGTTTTATCAAAGTAAAGCAATATGATCAGATACCTATAGAAATTTGTGGAAAACAGGCTATAGGTACAGTGTTAGTAGGACCTACACCTGTCAACATAATTGGACGAAATATGTTGACTCAGCTTGGTTGTACTTTAAATTTCCCAATTAGTCCTATTGACACTGTACCAGTAAAATTAAAGCCAGGRATGGATGGACCAAAGGTTAAACAGTGGCCATTAACAGAAGAAAAAATAAAAGCATTA…
>090614_160908_AE2
~~~~~~~~~~~~~~~TGGCAACGACCCATTGTCACAGTAAAAATAGRAGGACAARTGAAAGAAGCTCTATTAGATACAGGAGCAGATGATACAGTAYTAGAAGAWATAAATTTACCAGGAAAATGGAAACCAAAAATGATAGGGGGAATTGGAGGTTTTATCAAAGTAAGGCAATATGATCAGRTASTTATAGAAATTTGTGGRAAAARRGCTATAGGTACAGTGTTAGTAGGACCTACACCTRTCAACATAATTGGRCGRAAYATGTTGACTCAGMTTGGKTGTACTTTAAATYTCCCAATTAGCCCTATTGACACTGTACCAGTAACATTAAAGCCAGGAATGGATGGACCAAAGGTTAAACAGTGGCCATTAACAGARGAAAAAATAAAAGCATTA…
>091111_180913_AE2
~~~~~~~~~~~~~~~TGGCAACGACCCATTGTCAAAGTAARAATAGGAGgACAGATgAaAGAAGCTCTATTAGATACAGGAGCAGATGATACAGTATTAGAAGATATAAATTTGCCAGGAAAATGGAAACCAAARATGATAGGGGGAATTGGAGGTTTTATCAAGGTAAAACAATATGATCAGATACTTATAGAGATTTGTGGACAAAGGGCTATAGGTACAGTGTTAGTAGGACCTACACCTATCAACATAATTGGACGAAATATGTTGACTCAGATTGGTTGTACTCTAAACTTYCCAATTAGTCCTATTGACACTGTACCAGTAACATTAAAGCCAGGAATGGATGGACCAAAAGTTARACAGTGGCCACTAWCAGAAGAAAAAATAAAAGCATTA…
>091114_180913_AE2
~~~~~~~~~~~~~~~TGGCAACGACCCCTTGTCACAGTAAAAATAGAAGGACAGATAAGAGAAGCTCTATTAGATACAGGAGCAGATGATACAGTATTAGAAGATATAAATTTGCCAGGAAAATGGAAACCAAAAATGATAGGGGGAATTGGAGGTTTTATCAAAGTAAGGCAATATGATCAGATATGTATAGAAATTTGTGGAAAACAGGCTATAGGTACAGTGTTAGTAGGACCTACACCTGTCAACATAATTGGACGAAATATGTTGACTCAGATTGGTTGTACTTTAAATTTCCCAATTAGTCCCATTGACACTGTACCCGTAACATTAAAGCCAGGAATGGATGGACCAAAGGTTAAACAGTGGCCATTAACAGAAGAAAAAATAAAAGCTTTA…
>091115_180913_AE2
CCTCAAATCACTCTTTGGCAACGACCCCTTGTCACAGTAAAAATAGGAGGACAAATAAAAGAAGCTCTATTAGATACAGGAGCAGATGATACAGTATTAGAAGAGATAAATTTGCCAGGAAAATGGAAACCAAAAATGATAGGGGGAATTGGAGGTTTTATCAAGGTAAGGCAATATGATCAGATACTTATAGAAATTTGTGGAAAAAAGGCTATAGGTACAGTATTAGTAGGACCCACACCTGTCAACATAATTGGACGAAATATGTTGACTCAGATTGGTTGTACTTTAAATTTCCCAATTAGTCCTATTGACACTGTACCAGTAACATTAAAACCAGGAATGGATGGACCAAAGGTTAAACAATGGCCATTAACAAAAGAAAAAATAGAAGCATTA…
>091203_170914_AE2
~~~~~~~~~~~~~~~TGGCAACGACCCCTTGTCACAATAAAAATAGAAGGACAGCTAAGAGAAGCTCTATTAGATACAGGAGCAGATGATACAGTATTAGAAGATATAAATTTGCCAGGAAAATGGAAACCAAAAATGATAGGGGGAATTGGAGGTTTTATCAAGGTAAAGCAATATGATCAGATACTTATAGAAATTTGTGGAAAAAAGGCTATAGGTACAGTATTAGTAGGACCTACACCTGTCAACATAATTGGACGAAATATGTTGACTCAGCTTGGTTGTACTTTAAATTTCCCAATTAGCCCTATTGACACTGTACCAGTAAAATTAAAGCCAGGAATGGATGGACCAAAGGTTAAACAGTGGCCATTAACAGAAGAGAAAATAAAAGCATTA…
>091204_170914_AE2
~~~~~~~~~~~~~~~TGGCAACGACCCCTTGTCCCAATAAAAATAGGAGGACAGATAAAAGAAGCTCTATTAGATACAGGAGCAGATGATACAGTATTAGAAGATATAAATTTGCCAGGAAAATGGAAACCAAAAATGATAGGGGGAATTGGAGGTTTTATCAAGGTAAGGCAATATGATCAGATAGTTATAGAAATTTGTGGAAAAAAGGCTATAGGTACAGTGTTAGTAGGACCTACACCTATCAACATAATTGGACGAAATATGTTGACTCAGCTTGGTTGTACTTTAAATTTCCCAATTAGCCCTATTGACACTGTACCAGTAAAATTAAAGCCAGGAATGGATGGACCAAAGGTTAAACAGTGGCCATTAACAGAAGAAAAAATCAAAGCGTTA…
>091209_170914_AE2
~~~~~~~~~~~~~~~TGGCAACGACCCATTGTCACAGTAAAAATAGAAGGACRGATTAAAGAAGCTCTATTAGATACAGGAGCAGATGATACAGTATTAGAAGATATAAATTTGCCAGGAAAATGGAAACCAAAAATGATAGGGGGAATTGGAGGTTTTATCAAGGTAAGGCAATATGATCAGATATCTATAGAAATTTGTGGRAAAAAGGCTATAGGTACAGTGYTAGTAGGACCTACACCTGTCAACATAATTGGACGAAATATGTTGACTCAGCTTGGTTGTACTTTAAATTTCCCAATTAGTCCTATTGACACTGTACCAGTAAAATTAAAGCCAGGAATGGATGGACCAAAGGTTAAACARTGGCCATTAACAGARGAAAAAATAAAAGCATTA…
>091212_170914_AE2
~~~~~~~~~~~~~~~~~~~~~~~~~~~~~~~~~~caataaaaataggaggacagatgaaagaagctctat~agatacaggagcagatgatacagtattagaagatataaatttgccaggaaaatggaaaccaaaaatgatagggggaattggaggttttatcaaggtaaggcaatatgatcagatacctatagaaatttgtggaaaaaaggctataggtacagtgttagtaggacctacacctgtcaacataattggacgaaacatgttgactcagcttggctgtactttaaatttcccaattagccctattgacactgtaccagtaacattaaagccaggaatggatggaccaaaggttaaacagtggccattaacagaagaaaaaataaaagcatta…
>091217_170914_AE2
~~~~~~~~~~~~~~~TGGCAACGACCCCTTGTCACAATAAAAATAGCAGGACAGATAAAAGAAGCTCTATTAGATACAGGAGCAGATGATACAGTATTAGAAGATATAAATTTGCCAGGAAAATGGAAACCAAAAATGATAGGGGGAATTGGAGGTTTTATCAARGTAAGRCARTATGATCAGATATYTATAGAAATTTGTGGAAAAAAGGCTATAGGTACAGTRTTAGTAGGACCTACACCTRTCAAYATAATTGGACGTAATATGTTGACTCAGCTTGGTTGTACTTTAAATTTYCCAATTAGTCCTATTGACACTGTACCAGTAACATTAAAGCCAGGAATGGATGGACCAAAGGTTAAACARTGGCCATTAACAGAAGARAAAATAAAAGCATTA…
>091218_170914_AE2
~~~~~~~~~~~~~~~TGGCAACGACCCCTTGTCTCARTAAAAGTAGGAGGACAGWTRAAAGAAGCTCTATTAGAYACAGGAGCAGATGATACAGTATTAGAAGATATAAATTTGCCAGGAAAATGGAAACCAAAAATGATAGGGGGAATTGGAGGTTTTATCAAGGTAAGGCAATATGATCAGATACYTATRGAAATTTGTGGAAAAAAGGCTATAGGTWCAGTGTTAGTAGGACCTACACCTRTCAACATAATTGGACGAAATATGTTGACTCAGCTTGGTTGTACTTTAAATTTCCCAATYAGYCCTATTGACACTGTACCAGTAAMATTAAAGCCAGGAATGGATGGACCAAAGGTTAAACARTGGCCATTAACAGAAGAAAAAATAAAAGCATTA…
>091301_160914_AE2
~~~~~~~~~~~~~~~TGGCARCGACCCCTTGTCACAATAAAAATAGGGGGACAAATGAAAGAAGCTCTATTAGATACAGGAGCAGATGATACAGTATTAGAAGATATAAATTTGCCAGGAAAATGGAAACCAAAAATGATAGGGGGAATTGGAGGTTTTATCAAAGTAAGRCAATATGATCAGATACCTATAGAAATTTGTGGAAAAAGGGCTATAGGTACAGTGTTAGTAGGACCTACACCTATCAACATAATTGGACGAAATATGTTGACTCAGCTTGGTTGTACTTTAAATTTCCCAATTAGCCCTATTGACACTGTACCAGTAAAATTAAAGCCAGGAATGGATGGACCAAAGGTTAAACAGTGGCCAYTAACAGAAGAAAAAATAAAAGCATTA…
>091308_160914_AE2
~~~~~~~~~~~~~~~TGGCAACGACCCCTTGTCACAGTAAAAATAGGAGGACAGATKAAAGAAGCTCTATTAGATACAGGAGCAGATGATACAGTATTAGAAGATATAAATTTGCCAGGAAAATGGAAACCAAAAATGATAGGGGGAATTGGAGGTTTTATCAAGGTCAGGCAATATGATCAGATACTTATAGAAATTTGTGGAAAAAGGGCTATAGGTACAGTRTTAGTAGGGCCTACACCTGTCAACATAATTGGACGAAATATGTTGACTCAGCTTGGTTGTACTTTAAATTTCCCAATAAGCCCTATTAACACTATACCAGTAAAATTAAAGCCAGGAATGGATGGACCAAAGGTTAAACAGTGGCCATTAACAGAAGAAAAAATAAAAGCCTTA…
>091310_160914_AE2
~~~~~~~~~~~~~~~TGGCAACGACCCCTTGTCACAGTAAAAATAGGAGAACAGATGAGAGAAGCTCTATTAGATACAGGAGCAGATGATACAGTATTAGAAGAAATAAATTTGCCAGGWAAATGGAAACCAAAAATGATAGGGGGAATTGGAGGTTTTATCAAGGTAAGGCAATATGATCAGATACCTATAGAAATTTGTGGAAAAAAGGCTRTAGGTACAGTGTTAGTAGGACCTACACCTGTCAACATAATTGGACGAAATATGTTGACTCAGCTTGGTTGTACTTTAAATTTCCCAATTAGYCCTATTGMCACTGTACCAGTAAAATTAAAGCCAGGRATGGATGGACCAAAGGTTAAACAGTGGCCATTAACAGAAGAAAAAATAAAAGCATTA…
>091311_160914_AE2
~~~~~~~~~~~~~~~TGGCAACGACCCCTTGTTACAATAAAAATAGGAGGACAGATGAGAGAAGCTCTATTAGATACAGGAGCAGATGATACAGTATTAGAAGATATAAATTTGCCAGGAAAATGGAAACCAAAAATGATAGGGGGAATTGGAGGTTTTATCAAGGTAAAGCAATATGATCAGATACCTATAGAAATTTGTGGAAAAAAGGCTATAGGTACAGTGTTAGTAGGACCTACACCTATCAACATAATTGGACGAAATATGTTGACTCAGCTTGGTTGTACTYTAAATTTCCCAATTAGCCCTATTGACACTGTACCAGTAAAATTAAAGCCAGGAATGGATGGACCAAAGGTTAAACARTGGCCATTAACAGAAGAAAAAATAAARGCATTA…
>091313_160914_AE2
~~~~~~~~~~~~~~~TGGCAACGACCCCTTGTCACAATAAAAATAGGAGGACAGATAAAAGAAGCTCTGTTAGATACAGGAGCAGATGATACAGTATTAGAAGATATAGAWTTGCCAGGAAAATGGAAACCAAAAATGATAGGGGGAATTGGAGGTTTTATCAARGTAAGGCAATATGATCAGATACYTATAGAAATTTGTGGAAAAAAGGCTATAGGTACAGTGTTAGTAGGACCTACACCTATCAACATAATTGGACGAAATATGTTGACTCAGCTTGGCTGTACTTTAAATTTCCCAATTAGCCCTATTGACACTGTACCAGTAAMATTAAAGCCAGGRATGGATGGACCAAAGGTTAAACAGTGGCCATTAACAGAAGAAAAAATAAARGCATTA…
>091314_160914_AE2
~~~~~~~~~~~~~~~TGGCAACGACCCCTTGTTACAGTAAAAATAGGAGGACAGATGATAGAAGCTCTATTAGATACAGGAGCAGATGACACAGTATTAGAAGATATAAATTTGCCAGGAAAATGGAAACCAAAAATGATAGGGGGAATTGGAGGTTTTATCAAAGTAARGCAATATGATCAGATACTTATAGAAATTTGTGGGAAAAAGGCCATAGGTACAGTGTTAGTAGGACCTACACCTATCAACATAATTGGACGAAATATGTTGACTCAGATTGGTTGTACTTTAAATTTCCCAATTAGYCCTATTGACACTGTACCAGTAACATTAAAGCCAGGAATGGATGGACCAAAGGTTAAGCAGTGGCCATTAACAGAAGAAAAAATAAAAGCATTA…
>091318_160914_AE2
~~~~~~~~~~~~~~~TGGCAACGACCCCTTGTCACAGTAAAAATAGGAGGACAGATGAAAGAAGCTCTATTAGATACAGGAGCAGATGATACAGTATTAGAAGAGATAAATTTGCCAGGAAAATGGAAACCAAAAATGATAGGGGGAATTGGRGGTTTTATCAAAGTAAGGCAATATGATCAGATACCTATAGAAATTTGTGGAAAAAAGGCTATAGGTACAGTGTTAGTAGGACCTACACCTGTCAACATAATTGGACGAAATATGTTGACTCAGATTGGTTGTACTTTAAATCTCCCAATTAGCCCTATTGACACTGTGCCAGTAACATTAAAGCCAGGAATGGATGGACCAAAGGTTAAACAGTGGCCATTAACAGAAGAAAAAATAAAAGCATTA…
>091801_180920_AE2
~~~~~~~~~~~~~~~TGGCAACGACCCCTTGTCACAATAAAAATAGGAGGACAGATAAAAGAAGCTCTATTAGATACAGGAGCAGATGATACAGTATTAGAAGATATAAATTTGCCAGGAAAATGGAAACCAAAAATGATAGGGGGAATTGGAGGTTTTATCAAAGTAAGGCAATATGATCAGATACCTATAGAAATTTGTGGGAAAAGGGCTACAGGTACAGTGTTAGTAGGACCTACACCTATCAACATAATTGGACGAAATATGTTGACTCAGCTTGGTTGTACTTTAAATTTCCCAATTAGCCCTATTGACACTGTACCAGTAACATTAAAGCCAGGAATGGATGGGCCAAAGGTTAAACAGTGGCCTTTAACAGAAGAAAAAATAAAAGCATTA…
>091811_180920_AE2
~~~~~~~~~~~~~~~TGGCAACGACCCATTGTCMCAGTAAAAATAGRAGGACAGATRATAGAAGCTCTATTAGATACAGGAGCAGATGATACAGTATTAGAAGATATMAATTTGCCAGGAAAATGGAAACCAAAAATGATAGGGGGAATTGGAGGTTTTATCAAAGTAAGGCAATATGATCAGATAGTTATAGAAATTTGTGGGAAAAAAGCTATAGGTACAGTGTTAGTAGGACCYACACCTATCAACATAATTGGACGAAATATGTTGACTCAGATTGGTTGTACTTYAAATCTCCCAATTAGCCCTATTGACACTGTACCAGTAACATTAAAGCCAGGAATGGATGGACCRAAGGTTAAACAGTGGCCATTAACAGAAGAAAAAATAAAAGCATTA…
>091819_180920_AE2
~~~~~~~~~~~~~~~TGGCAACGACCCCTTGTCACAGTAAAAATAGGAGGACAAATGAAAGAAGCTCTATTAGATACAGGAGCAGATGATACAGTATTAGAAGATATAAATTTGCCAGGAAAATGGAAACCAAAAATGATAGGGGGAATTGGAGGTTTTATCAAAGTAAGGCAATATGATCAGATACTTATAGAAATTTGTGGAAAAAAGGCTATAGGTACAGTGTTAGTAGGACCTACACCTGTCAACATAATTGGACGAAATATGTTGACTCAGATTGGTTGYACTTTAAATYTCCCAATTAGTCCTATTGACACTGTACCAGTAACATTAAAGCCAGGAATGGATGGACCAAAGGTTAAACAGTGGCCATTAACAGAAGAAAAAATAAGAGCATTA…
>091905_170921_AE2
~~~~~~~~~~~~~~~TGGCAACGACCCCTTGTCHCARTAAAARTAGGAGGACAGRTRARAGAAGCTCTATTAGATACAGGAGCAGATGATACAGTATTAGAAGATATAAATTTGCCAGGAAAATGGAAACCAAAAATGATAGGGGGAATTGGAGGTTTTATYAAGGTAARGCAATATGATCAGRTAMYTATAGAAATTTGTGRRARAAAGGCTATAGGTACAGTGTTAGTAGGACCTACACCTRTCAACATAATTGGACGAAATATGTTGACTCAGCTTGGTTGTACTYTAAATTTCCCAATTAGYCCTATTGACACTGTACCAGTAAMATTAAAGCCAGGAATGGATGGACCAAAGGTTAAACAGTGGCCATTAACAGAAGAAAAAATAAAAGCATTA…
>091906_170921_AE2
~~~~~~~~~~~~~~~TGGCAACGACCCCTWGTCCCARTAAAAATAGGAGGACAGATAAAAGAAGCTCTATTAGATACAGGAGCAGATGATACAGTATTAGAAGACATAAATTTGCCAGGAAAATGGAAACCAAAAATGATAGGGGGAATTGGAGGTTTTATCAARGTAAGGCAGTATGATCAGATACYTATAGAAATTTGTGGAAAWAAGGCTATAGGTACAGTRTTARTAGGACCTACACCTRTCAACATAATTGGAMGAAATATGTTGACTCAGMTTGGTTGYACTTTAAATTTCCCAATTAGTCCTATTGACACTGTACCAGTAAAATTAAAGCCAGGRATGGATGGACCAAARGTYAAACAGTGGCCATTRACAGAAGAAAAAATAAAAGCATTA…
>091908_170921_AE2
CCTCAARTCACTCTTTGGCAACGACCCCTTGTCTCAATAAAAATAGGAGGACAGATAAGAGAAGCTCTATTAGATACAGGAGCAGATGATACAGTATTAGAAGATATAAATTTGCCAGGAAAATGGAAACCAAAAATGATAGGGGGAATTGGAGGTTTTATCAAGGTAAGGCAATATGATCAGATAAGTATAGAAATTTGTGGAAAAAAGGCTATAGGTACAGTGTTAGTAGGACCTACACCTATCAACATAATTGGACGAAAYATGTTGACTCAGCTTGGTTGTACTTTAAATTTCCCAATTAGCCCTATTGACACTGTACCAGTAAAATTAAAGCCAGGAATGGATGGACCAAAAGTTAAACAGTGGCCATTAACAGAAGAAAAAATAAAAGCATTA…
>091912_170921_AE2
cctcaaatcactctttggcaacgaccccttgtcacaataaaaataggrggacagataaaagaagctctattagatacaggagcagatgatacagtattagaagatataaatttgccaggaaaatggaaaccaaaaatgatagggggaattggaggttttatcaargtaaggcaatatgatcagataactatagaaatttgtgggaaaaaggctataggtacagtgttagtaggacctacacctatcaacataattggacgaaatatgttgactcagcttggttgtactttaaatttcccaattagycctattgacactgtaccagtaaaattaaagccaggaatggatggaccaaaggttaaacagtggccattaacagaagaaaaaataaaagcatta…
>091918_170921_AE2
~~~~~~~~~~~~~~~TGGCAACGACCYCTTGTCACAATAAAAATAGGRGGACAGATAARAGAAGCTCTATTAGATACAGGAGCAGATGAYACAGTATTAGAAGATATAAATTTGCCAGGAAAATGGAAACCAAAAATGATAGGRGGAATTGGAGGTTTTATCAARGTAAGGCAATATGATCAGATAMYTATAGAAATTTGTGGRAAAARRGCTATAGGTACAGTGTTRRTAGGACCTACACCTRTCAACATMATTGGACGAAAYATGTTGACTCAGMTTGGYTGTACTTTAAATTTYCCAATTAGYCCYATTGACACTGTACCAGTAAMATTAAARCCAGGAATGGATGGRCCAAARGTTAAACAGTGGCCAYTRACAGAAGAAAAAATAAAWGCATTA…
>091919_170921_AE2
~~~~~~~~~~~~~~~TGGCAACGACCCCTTGTCGCAATAAAAATAGGAGGACAGGTGAAAGAAGCTCTATTAGATACAGGAGCAGATGATACAGTGTTAGAAGAGATAAATTTGCCAGGAAAATGGAAACCAAAAATGATAGGGGGAATTGGAGGTTTTATCAAAGTAAGGCAATATGATCAGATACCTATAGAAATTTGTGGAAAAAGAGCAATAGGTACAGTGTTAGTAGGACCTACACCTGTCAACATAATTGGACGAAACATGTTGACTCAGCTTGGTTGTACTTTAAATTTCCCAATTAGTCCTATTGACACTGTACCAGTAAAATTAAAGCCAGGAATGGATGGGCCAAAGGTTAAACAGTGGCCATTAACAGAAGAAAAAATAAATGCATTA…
>091920_170921_AE2
~~~~~~~~~~~~~~~TGGCAACGACCCCTTGTCACAATAAAAATAGGAGGACAGATAAAAGAAGCTCTATTAGATACAGGAGCAGATGATACAGTATTAGAAGATATAAATTTGCCAGGAAAATGGAAGCCAAAAATGATAGGGGGAATTGGAGGTTTTATCAARGTAAGGCAATATGATCAGATAATGATAGAAATTTGTGGGAAAAARGCTATAGGTACAGTGTTAGTAGGACCTACACCTATTAACATAATTGGACGAAATATGTTGACTCAGCTTGGTTGTACTTTAAATTTCCCAATTAGTCCTATTAACACTGTACCAGTAAAATTAAAGCCAGGAATGGATGGACCAAAGGTTAAACAGTGGCCATTAACAGAAGAAAAAATAAAAGCATTA…
>092001_160922_AE2
~~~~~~~~~~~~~~~TGGCAACGACCCCTTGTTACAATAAAAATAGGAGGACAGATGAAAGAAGCTCTATTAGATACAGGAGCAGATGATACAGTTTTAGAAGATATAAATTTGCCAGGAAAATGGAAACCAAAAATGATAGGGGGAATTGGAGGTTTTATCAARGTAAGGCAATATGATCAGATACCTATAGAAATTTGTGGAAAAAAGGCCATAGGTACAGTGTTAGTAGGACCTACACCTATTAATATAATTGGACGAAATATGTTGACTCAGCTTGGGTGTACTTTAAACTTCCCAATTAGCCCTATTGACACTGTACCAGTAAAATTAAAGCCAGGAATGGATGGACCAAAGGTTAAACAGTGGCCATTAACAGAAGAAAAAATAAAAGCATTA…
>092002_160921_AE2
~~~~~~~~~~~~~~~TGGCAACGACCCCTTGTCACAGTAAAAATAGGAGGACAGATAAAAGAAGCTCTATTAGATACAGGAGCAGATGATACAGTATTAGAAGARATAAATTTGCCAGGAAAATGGAAACCAAAAATGATAGGGGGAATTGGAGGTTTTATCAAGGTAAGGCAATATGATCAGATACTTATAGAAATTTGTGGAAAAAAGGCTATAGGTACAGTGCTAGTAGGACCTACACCTGTCAACATAATTGGACGAAATATGCTGACTCAGCTTGGGTGTACTTTAAATTTCCCAATTAGCCCTATTGACACTGTACCAGTAACATTAAAGCCAGGAATGGATGGACCAAAGGTTAAACAGTGGCCATTAACAGAAGAAAAAATAAAAGCATTA…
>092005_160922_AE2
~~~~~~~~~~~~~~~TGGCAACGACCCSTTGTCACAATAAAAATAGCAGGACAGATGARAGAAGCTCTATTAGATACAGGAGCAGATGATACAGTATTAGAAGATATAAATTTGCCAGGAAAATGGAAACCAAAAATGATAGGGGGAATTGGAGGTTTTATCAAGGTAAAGCAATATGATCAGRTACYTATAGAAATTTGTGGAAAAARGGCTATAGGTTCAGTGTTAGTAGGACCTACACCTGTCAACATAATTGGACGAAATATGTTGACTCAGMTTGGTTGTACTTTAAATTTCCCAATTAGCCCTATTGACACTGTACCAGTAAAATTAAAGCCAGGAATGGATGGACCAAAGGTTAAACAGTGGCCATTAACAGAAGAAAAAATAAAAGCRTTA…
>092008_160922_AE2
~~~~~~~~~~~~~~~TGGCAACGACCCCTTGTCACARTAAAAATAGGAGGACAGATGAAAGAAGCTCTATTAGATACAGGAGCAGATGATACAGTATTAGAAGATATRAATTTGCCAGGAAAATGGAAACCRAAAATGATAGGGGGAATTGGAGGTTTTATCAARGTAARRCAATATGATCAGATACTTATAGAAATTTGTGGAAAWAAGGCTATAGGTACAGTGTTARTAGGACCTACACCTRTCAACATAATTGGRMGAAATMTGTTGRCTCAGATTGGATGTACTYTAAAYTTYCCAATTAGYCCTATTGAMACTRTACCAGTAAMATTAAAACCAGGAATGGATGGACCAAAGGTTAAACAGTGGCCATTRACAGAAGAAAARATAAAAGCATTA…
>092505_180927_AE2
~~~~~~~~~~~~~~~TGGCAACGACCCCTTGTCACAATAAAAGTAGGGGGACAGATGAGGGAAGCTCTATTAGATACAGGAGCAGATGATACAGTATTAGAAGATATAAATTTGCCAGGAAAATGGAAACCAAAAATGATAGGGGGAATTGGAGGTTTTATCAAGGTAAAGCAATATGATCAGATACTTATAGAAATTTGTGGAAAAAAGGCTATAGGTACAGTGTTAGTAGGACCTACACCTGTCAATATAATTGGACGAAATATATTGACTCAGCTTGGTTGTACTTTAAATTTCCCAATTAGCCCTATTGACACTGTACCAGTAAAATTAAAGCCAGGAATGGATGGACCAAAGGTTAAACAGTGGCCATTAACAGAAGAAAAAATAAAAGCATTA…
>092511_180927_AE2
~~~~~~~~~~~~~~~TGGCAACGACCCCTTGTCACAGTAAAAATAGGAGGACAGATGAAAGAAGCTCTATTAGATACAGGAGCAGATGAYACAGTATTAGAAGAWATAAATTTGCCAGGAAAATGGAAACCAAAAATGATAGGGGGAATTGGAGGTTTTATCAAAGTAARGCAATATGATCAGATACYTATAGAAATTTGTGGRAAAAAGGCCATAGGTACAGTGTTAGTAGGACCTACACCTGTCAACATAATTGGACGAAATATGTTGACTCAGATTGGTTGTACCTTAAATTTCCCAATTAGYCCTGTTGACACTGTACCAGTAACATTAAAGCCAGGMATGGATGGACCAAAGGTTAAACAGTGGCCATTAACAGAAGAAAAAATAAAAGCATTA…
>092601_170928_AE2
~~~~~~~~~~~~~~~TGGCAACGACCCCTTGTCACAATAAAAATAGCAGGACAGATAAAAGAAGCTCTATTAGATACAGGAGCAGATGATACAGTATTAGAAGAYATAAATTTGCCAGGAAAATGGAAACCAAAAATGATAGGGGGAATTGGAGGTTTTATCAARGTAAGRCAATATGATCAGATATCTATAGAAATTTGTGGAAARAAGGCTATAGGTACAGTRTTAGTAGGACCTACACCTGTCAAYATAATTGGACGTAATATGTTGACTCAGCTTGGTTGTACTTTAAATTTYCCAATYAGTCCTATTGACACTGTACCAGTAACATTAAAGCCAGGAATGGATGGACCAAAGGTTAAACARTGGCCATTRACAGAAGAGAAAATAAAAGCATTA…
>092602_170928_AE2
~~~~~~~~~~~~~~~TGGCAACGACCYCTTGTCACAGTAAAAGTAGGAGGACAGATRAWAGAAGCTCTATTAGATACAGGAGCAGATGATACAGTATTAGAAGATATAAATTTGCCAGGAAAATGGAAACCAAAAATGATAGGGGGAATTGGAGGTTTTATCAARGTAAGGCAATATGATCAGATACTTATAGAAATTTGTGGAAAAAAGGCTATAGGTTCAGTGTTAGTAGGRCCTACACCTGTCAACATAATTGGACGAAATATGTTGACTCAGCTTGGTTGTACTTTAAATTTCCCAATTAGYCCTATTGACACTGTACCAGTAACATTAAAGCCAGGAATGGATGGACCAAAGGTTAAACAGTGGCCATTAACAGAAGAAAARATAAAAGCATTA…
>092607_170928_AE2
~~~~~~~~~~~~~~~TGGCAACGACCCCTYGTCACAATAAAAATAGGRGGACAGCTGAAAGAAGCTCTRTTAGATACAGGAGCAGATGATACAGTATTAGAAGATATAAATTTGCCAGGAAAATGGAAACCAAAAATGATAGGGGGAATTGGAGGTTTTATCAARGTAAGGCAATATGATCAGATACYTATAGAAATTTGTGGAAAAAAGGCTATAGGTACAGTGTTAGTAGGACCTACACCTGTCAACATAATTGGACGAAATATGTTGACTCAGCTTGGTTGTACTTTAAATTTCCCAATYAGTCCTATTGACACTRTACCAGTAACATTAAAGCCAGGAATGGATGGACCAAAGGTTAAACAGTGGCCATTAACAGAAGAAAAAATAAAAGCATTA…
>092611_170928_AE2
~~~~~~~~~~~~~~~TGGCAACGACCCRTTGTCACAATAAAAATAGGAGGACAGATGAAAGAAGCTCTATTAGATACAGGAGCAGATGATACAGTATTAGAAGATATAAATTTGCCAGGAAAATGGAAACCAAAAATGATAGGGGGAATTGGAGGTTTTMTCAAAGTAAGGCAATATGATCAGATATCTATAGAAATTTGCGGAAAAAGGGCTATAGGTACAGTGTTAGTAGGACCTACACCTGTCAACATAATTGGACGAAATATGTTGACTCAGCTTGGTTGTACTTTAAATTTCCCAATTAGCCCTATTGACACTGTACCAGTAACATTAAAGCCAGGAATGGATGGACCAAAGGTTAAACAGTGGCCACTAACAGAAGAAAAAATAAAAGCATTA…
>092618_170928_AE2
~~~~~~~~~~~~~~~TGGCAACGACCCCTTGTCACAATAAAAGTAGGAGGACAGATKAAGGAAGCTCTATTAGATACAGGAGCAGATGATACAGTATTAGAAGATATAAATTTGCCAGGAAAATGGAAACCAAAAATGATAGGGGGAATTGGAGGTTTTATCAAGGTAAGACAATATGATCAGATRCTTATAGAAATTTGTGGAAAAAAGGCTATAGGGACAGTGTTRGTAGGACCYACACCTATCAACATAATTGGACGAAATATGTTGACTCAGCTTGGTTGTACTTTAAATTTCCCAATTAGCCCTATTAACACTGTACCAGTAAAATTAAAGCCAGGAATGGATGGACCAAAGGTTAAACAGTGGCCATTAACAGCAGAAAAAATAAAAGCATTA…
>092701_160929_AE2
~~~~~~~~~~~~~~~TGGCAACGRCCCATTGTCAAAGTAAAAATAGGAGGACAGATGATAGAAGCTCTATTAGATACAGGAGCAGATGATACAGTATTAGAAGATATAAATTTGCCAGGAAAATGGAAACCAAAAATGATAGGGGGAATTGGAGGTTTTATCAAGGTAAAACAATATGATCAGATACTTATAGAGATTTGTGGAAAAAGGGCTATAGGTACAGTGTTAGTAGGACCTACACCTATCAACATAATTGGACGAAATATGTTGACTCAGATTGGTTGTACTCTAAACCTCCCAATTAGTCCTATTGACACTGTACCAGTAACATTAAAGCCAGGAATGGATGGACCAAAAGTTAAACAGTGGCCACTAACAGAAGAAAAAATAAAAGCATTA…
>092708_160929_AE2
~~~~~~~~~~~~~~~TGGCAACGACCCCTTGTCACAGTAAAAATAGGAGGACAGATGAAAGAAGCTCTGTTAGATACAGGAGCAGATGACACAGTATTAGAAGATATAGATTTACCAGGAAAATGGAAACCAAAAATGATAGGGGGAATTGGAGGTTTTATCAAGGTAAGGCAATATGATCAGATACTTATAGAAATTTGTGGGAAAAAGGCTATAGGTACAGTGTTAGTAGGACCTACACCTGTCAACATAATTGGACGAAATATGTTGACTCAGATTGGTTGTACTTTAAATTTCCCAATTAGCCCTATTGACACTGTACCAGTAACATTAAAACCAGGAATGGATGGACCAAAGGTTAAACAGTGGCCATTAACAGAAGAAAAAATAAAAGCATTA…
>092709_160929_AE2
~~~~~~~~~~~~~~~TGGCAACGACCCCTTGTCCCAATAAAAATAGCAGGACAGATAAAAGAAGCTCTATTAGATACAGGAGCAGATGATACAGTATTAGAAGATATAAATTTGCCAGGAAAATGGAAACCAAAAATGATAGGGGGAATTGGAGGTTTTATCAAGGTAAGGCAATATGATCAGATATCTATAGAAATTTGTGGAAAAAAGGCTATAGGTACAGTGTTAGTAGGACCTACACCTGTCAATATAATTGGACGTAATATGTTGACTCAGCTTGGTTGTACTTTAAATTTCCCAATTAGTCCTRTTGACACTGTACCAGTAACATTAAAGCCAGGAATGGATGGACCAAAGGTTAAACAGTGGCCATTAACAGAAGAAAAAATAAAAGCATTA…
>092711_160929_AE2
~~~~~~~~~~~~~~~TGGCAACGACCCCTTGTCRCAGTAAAAGTAGGAGGAGAGATRAGAGAAGCTCTATTAGATACAGGAGCAGATGATACAGTACTAGAAGATATAAATTTGCCAGGAAAATGGAAACCAAAAATGATAGGGGGAATAGGAGGTTTTATCAAGGTAARGCAATATGATCAGRTAGTTWTAGAAATTTGTGGAAAAAAGGCCATAGGTACAGTGTTAGTAGGACCTACACCTATCAATATAATTGGGCGAAATATGTTGACTCAGCTTGGTTGTACTTTAAATTTCCCAATTAGTCCTATTGACACTGTACCAGTAACATTAAAGCCAGGAATGGATGGACCAAAAGTTAAACAGTGGCCATTAACAGCAGAAAAAATAAAAGCATTA…
>092712_160929_AE2
~~~~~~~~~~~~~~~TGGCAACGACCCCTTGTCACARTAAAAATAGGAGGACAGATGAAAGAAGCTCTATTAGATACAGGAGCAGATGATACAGTATTAGAAGATATAAATTTGCCAGGAAAATGGAAACCRAAAATGATAGGGGGAATTGGAGGTTTTATCAARGTAARGCAATATGATCAGATACTTATAGAAATTTGTGGAAAAAAGGCTATAGGTACAGTGTTARTAGGACCTACACCTRTCAACATAATTGGRCGAAATATGTTGACTCAGATTGGATGTACTYTAAAYTTCCCAATTAGCCCTATTGACACTRTACCAGTAACATTAAAACCAGGAATGGATGGACCAAAGGTTAAACAGTGGCCATTAACAGAAGAAAAGATAAAAGCATTA…
>092714_160929_AE2
~~~~~~~~~~~~~~~TGGCAACGACCCCTTGTCACAGTAAAAGTAGGAGGACAGATGAAAGAAGCTCTATTAGATACAGGAGCAGATGATACAGTATTARAAGATATAAATTTGCCAGGAAAATGGAAACCAAAAATGATAGGGGGAATTGGAGGTTTTATCAAAGTAAGGCAATATGATCAGATACCTATARAAATTTRTGRAAAAAAGGCTGTGGGTACAGTGTTAGTAGGACCTACACCTATCAACATAATTGGACGAAATATGTTGACTCAGCTTGGTTGTACTTTAAATTTCCCAATTAGCCCTATTGACACTGTACCAGTAACATTAAAACCAGGAATGGATGGACCAAAGGTTAAACAGTGGCCATTAACAGAAGAAAAAATAAAAGCATTA…
>092715_160929_AE2
~~~~~~~~~~~~~~~TGGCAGCGACCCCTTGTCACAATAARAATAGAAGGACAGCTAAGAGAAGCTCTATTAGATACAGGAGCAGATGATACAGTATTAGAAGATATAAATTTGCCAGGAAAATGGAAACCAAAAATGATAGGGGGAATTGGAGGTTTTATCAAGGTAAAACAATATGATCAGATACTTATAGAAATTTGTGGAAAAAAGGCTATAGGTACAGTGTTAGTAGGACCTACACCTGTCAACATAATTGGACGAAATATGTTGACTCAGCTTGGTTGTACTTTAAATTTCCCAATTAGCCCTATTGACACTRTACCAGTAACATTAAAGCCAGGAATGGATGGACCAAAAGTTAAACAGTGGCCATTGACAGAGGAAAAAATAAAAGCATTA…
>100908_181012_AE2
CCTCAAATCACTCTTTGGCAACGACCCCTTGTCACAATAAAAGTAGGAGGACAGATGARAGAAGCTCTATTAGATACAGGAGCAGATGATACAGTATTAGAAGATATAAATTTGCCAGGAAAATGGAAACCAAAAATGATAGGGGGAATTGGAGGTTTTATCAAGGTAAAGCAATATGATCARATAGTTATAGAAATTTGTGGGAARAAAGCTATAGGTACAGTGTTAGTAGGACCTACACCTATCAACATAATTGGACGAAATATGTTGACTCARCTTGGTTGTACTTTAAATTTYCCAATTAGYCCTATTGACACTGTACCAGTAACATTAAAGCCAGGAATGGATGGACCAAAGGTTAAACAATGGCCATTAACAGAAGAAAAAATAAARGCATTA…
>100911_181011_AE2
CCTCAAATCACTCTTTGGCAACGACCCCTTGTCACAATAAAAGTAGCAGGACAGGTAAAAGAAGCTCTATTAGATACAGGAGCGGATGATACAGTATTAGAAGAKATAAATTTGCCAGGAAAATGGAAACCAAAAATGATAGGGGGAATTGGAGGTTTTATCAAGGTGAGGCAATATGATCAGATATCTATAGAAATTTGTGGAAAAAGGGCTATRGGTWCAGTGTTRGTAGGACCTACACCTGTCAATATAATTGGACGTAATATGTTGACTCARCTTGGTTGTACTTTAAATTTCCCAATTAGTCCTATTAACACTGTACCAGTAACATTAAAGCCAGGAATGGATGGACCAAAGGTTAAACAGTGGCCATTAACAGAAGAAAAAATAAAAGCATTA…
>100913_181011_AE2
~~~~~~~~~~~~~~~TGGCAACGACCCCTTGTCACAATAAAAGTAGGAGGACAAATGAAAGAAGCTCTATTAGATACAGGAGCAGATGATACAGTATTAGAAGATATAAATTTGCCAGGAAAATGGAAACCAAAAATGATAGGGGGAATTGGAGGTTTTATCAAGGTAAGGCAATATGATCAGATATCTATAGAAATTTGTGGAAAAAGGGCCATAGGTACAGTGTTAGTAGGACCTACACCTGTCAATATAATTGGACGAAATATGTTGACTCAGCTTGGTTGTACTTTAAATTTCCCAATTAGCCCTATTGACACTGTACCAGTAAAATTAAAGCCAGGAATGGATGGACCAAAGGTTAAACAGTGGCCATTAACAGAAGAAAAAATAAAAGCATTA…
>100915_181011_AE2
cctcaaatcactctttggcaacgaccccttgtcacagtaaaaataggaggacagatgagagaagctctgttagatacaggagcagatgatacagtattagaagatataaatttgccaggaaaatggaaaccaaaaatgatagggggaattggaggttttatcaaagtaagacagtatgatcagataactctagagatttgtgggaaaaaagctataggtacagtgttggtaggacctacacctatcaacataattggacgaaatatgttggctcaaattggttgtactttaaatctcccaattagccctattgacactgtaccagtaacattaaagccaggaatggatgggccaaaggttaaacagtggccattaacagaagaaaaaataaaagcatta…
>100916_181011_AE2
CCTCAAATCACTCTTTGGCAACGACCCCTTGTCACAGTAAAAATAGRAGGACAGATGAGAGAAGCTCTGTTAGATACAGGAGCAGATGATACAGTATTAGAAGACATAAATTTGCCAGGAAAATGGAAACCAAAAATGATAGGGGGAATTGGAGGTTTTATCAARGTAAGGCAGTATGATCAGATAATTCTAGAGATTTGTGGGAAAAAAGCTATAGGTACAGTGTTGGTAGGACCTACACCTATCAACATAATTGGACGAAATATGTTGGCTCAAATTGGWTGTACTTTAAATCTCCCAATTAGCCCTATTGACACTGTACCAGTAACATTAAAGCCAGGAATGGATGGGCCAAAGGTTAAACAGTGGCCATTAACAGAAGAAAAAATAAAAGCATTA…
>100918_181011_AE2
CCTCAAATCACTCTTTGGCAACGACCCCTTGTCACAATAAAAGTAGCAGGACAGATAAAAGAAGCTCTATTAGATACAGGAGCAGATGATACAGTATTAGAAGATATAAATTTGCCAGGGAAATGGAAACCAAAAATGATAGGGGGAATTGGAGGTTTTATCAAAGTAAGGCAATATGATCAGATACTTATAGAAATTTGTGGAAAAAAGGCTATAGGTACAGTGTTAGTAGGACCTACACCTGTCAACATAATTGGACGAAACATGTTGACTCAGCTTGGTTGTACTTTAAATTTCCCAATTAGTCCTATTGATACTGTACCAGTATCATTAAARCCAGGAATGGATGGACCAAAGGTTAAACAGTGGCCATTAACAGAAGAAAAAATAAAAGCATTA…
>100921_181012_AE2
CCTCAAATCACTCTTTGGCAACGACCTCTTGTCACAATAAAAATAGGAGGACAGATGAAAGAAGCTCTATTAGATACAGGAGCAGATGATACAGTATTAGAAGATATAAATTTGCCAGGRAAATGGAAACCAAAAATGATAGGGGGAATTGGAGGTTTTATCAAGGTAAGGCAATATGATCAGATACCTATAGAAATTTGTGGAAAAAGGGCTATAGGTACAGTGTTAGTAGGACCTACACCTGTCAACATAATTGGACGAAATATGTTGACTCAGGTTGGTTGTACTTTAAATTTCCCAATTAGCCCTATTGACACTGTACCAGTAACATTAAAGCCAGGAATGGATGGACCAAAGGTTAAACAATGGCCATTAACAGAAGAAAAAATAAAAGCATTA…
>100922_181012_AE2
CCTCAAATCACTCTTTGGCAACGACCCATTGTCACAGTAAAAATAGAAGGACAGATRAAAGAAGCTCTRTTAGATACAGGAGCAGATGATACAGTATTAGAAGATATAAATTTGCCAGGAAAATGGAAACCAAAAATGATAGGGGGRATTGGAGGTTTTATCAARGTAAGGCAATATGATCAGATACTTATAGAAATTTGTGGAAAAAAGGCTATAGGTACAGTGTTAGTAGGACCTACACCTGTCAACATAATTGGACGAAATATGTTGACTCAGATTGGTTGTACTTTAAATCTCCCAATTAGCCCTATTGATACTGTACCAGTAACATTAAAGCCAGGAATGGATGGACCAAAGGTTAAACAGTGGCCATTAACAGAAGAAAAAATAAAAGCATTA…
>100927_181011_AE2
~~~~~~~~~~~~~~~TGGCAACGACCCATTGTCACAATAAAAGTAGGAGGACAGATGAAAGAAGCTCTATTAGATACAGGAGCAGATGATACAGTATTAGAAGATATAAATTTGCCAGGAAAATGGAAACCAAAAATGATAGGGGGAATTGGAGGTTTTATCAARGTAAGGCAATATGATCAGATATCTATAGAAATTTGCGGAAAAAGGGCTATAGGTACAGTGTTAGTAGGACCTACACCTGTCAACATAATTGGACGAAATATGTTGACTCAGCTTGGTTGTACTTTAAATTTCCCAATTAGCCCTATTGACACTGTACCAGTAACATTAAAGCCAGGAATGGATGGACCAAAGGTTAAACAGTGGCCACTAACAGAAGAAAAAATAAAAGCATTA…
>100936_181012_AE2
~~~~~~~~~~~~~~~TGGCAACGACCCCTTGTCTCAATAAAAGTAGGAGGACAGACAAGAGAGGCTCTATTAGATACAGGAGCAGATGATACAGTATTAGAAGATATAAATTTGCCAGGAAAATGGAAACCAAAAATGATAGGGGGAATTGGAGGGTTTATCAAAGTAAGGCAATATGATCAGATAACTATAGAAATTTGTGGAAAAAGGGCCATTGGTACAGTGTTAGTAGGACCTACACCTATCAACATAATTGGACGAAATATGTTGACTCAGCTYGGTTGTACTTTAAATTTCCCAATTAGCCCTATTGACACTGTACCAGTAAAATTAAAGCCAGGAATGGATGGACCAAAGGTTAAACAGTGGCCATTATCAGCAGAAAAAATAAAAGCATTA…
>101007_171012_AE2
~~~~~~~~~~~~~~~TGGCAACGACCTATTGTCACAGTAAAAATAGAAGGACAGATAAAAGAAGCTCTATTAGACACAGGAGCAGATGATACAGTATTAGAAGATATAAATTTGCCAGGAAAATGGAAACCAAAAATGATAGGGGGAATTGGAGGTTTTATCAAGGTAAAACAATATGATCAGATACATATAGAAATTTGTGGAAAAAGGGCTATAGGTACAGTGTTAGTAGGACCTACWCCTGTCAACATAATTGGACGAAATATGTTGRCTCAGATTGGTTGTACCTTAAATTTTCCAATCAGTCCTATTGAAACTGTACCAGTAAAATTAAAGCCAGGAATGGATGGCCCAAAGGTTAAACAATGGCCATTGACAAAAGAAAAAATAGAAGCATTA…
>101008_171012_AE2
~~~~~~~~~~~~~~~TGGCAACGACCCCTTGTcACAATAAAAATAGAAGGACAATTAAAAGAAGCTcTATTAGATACAGGAGCAGATGATACAGTATTAGAAGATATAGATTTGCCAGGAAAATGGAAACCAAAAATGATAGGGGGAATTGGAGGTTTTATCAAGGTAAAGCAATATGATCAGATACCTATAGAAATTTGTGGAAAAAGGGCTATAGGTACAGTGTTAgTAGGACCTACACCTGTCAACATAATTGGACGAAATATGTTGACTCAGCTTGGTTGTACTTTAAATTTCCCAATTAGTCCTATTAACACTATACCAGTAACATTAAAGCCAGGAATGGATGGACCAAAGGTTAAACAGTGGCCATTAACAGAAGAAAAAATAAAAGCATTA…
>101010_171012_AE2
~~~~~~~~~~~~~~~TGGCAACGACCCCTTATcACAGTAAAAATAGAAGGACAGATGAGAGAAGCTCTATTaGATACAGGAGCAGATGACACAGTATTAGAAGATATAAATTTGCCAGgaAAAtGGAAACCAAAAATGATAGGGGGAATTGGAGGTTTTATcAAAGTAAgGCAATATGATcAGATAACTATAGAAATTTGTGGAAAAARGGCTATAGGTACAGTGTTAGTAGGACCTACACCTATCAACATAATTGGACGAAATATGTTGACTCAGCTTGGTTGTACATTAAATTTTCCAATTAGYCCTATTGACACTGTACCAGTAACATTAAAGCCAGGAATGGATGGACCAAAGGTTAAACAGTGGCCATTAACAGAAGAAAAAATAAWAGCATTA…
>101011_171012_AE2
~~~~~~~~~~~~~~~TGGCAACGACCCCTTGTCMCAATAAAARTAGGAGGACAGATGAGAGAAGCTCTATTAGATACAGGAGCAGATGAYACAGTATTAGAAGATATAAATTTGCCAGGAAAATGGAAACCAAAAATGATAGGGGGAATTGGAGGTTTTATCAAGGTAAARCAATATGATCAGATATCTATAGAAATTTGTGGMAAAARGGCYATAGGTACAGTGTTAGTAGGWCCYACACCTATCAACATAATTGGACGAAATATGTTGACTCAGATTGGTTGTACTTTAAATTTCCCAATTAGCTCTATTGACCCTGTACCAGTAACATTAAAGCCAGGAATGGATGGACCAAAGGTTAAACAGTGGCCACTAACAGAAGAAAAAATAAAGGCACTA…
>101106_161013_AE2
~~~~~~~~~~~~~~~TGGCAACGACCCCTTGTCACAGTAAAAATAGGAGGACAGATGAARGAAGCTCTRTTAGATACAGGAGCAGATGATACAGTATTAGAAGATATAAGTTTGCCAGGAAAATGGAAACCAAAAATGATAGGGGGAATTGGAGGTTTTATCAAGGTAAGGCAAYATGATCAGGTACTTATAGRAATTTGTGGGAAAAAAGCTATAGGAACAGTGTTAGTAGGACCYACACCTGTCAACATAATTGGACGAAATATGTTGACTCAAATTGGTTGTACKTTAAATTTCCCAATTAGCCCTATTGACACTGTACCAGTAACATTAAAGCCAGGAATGGATGGACCAAAGGTTAAACAGTGGCCRTTAACAGAAGAAAAAATAAAAGCATTA…
>101109_161013_AE2
~~~~~~~~~~~~~~~TGGCAACGACCCCTTGTCACAATAAAAATAGAAGGACAGATGAGAGARGCTCTATTAGATACAGGAGCAGATGAYACAGTATTAGAAGATATAAATTTGCCAGGAAAATGGAAACCAAAAATGATAGGGGGAATTGGRGGTTTTATCAAAGTAAGGCAATATGATCAGATATGTATAGAAATTTGTGGAAAAAAGGCTATAGGTACAGTGTTAGTAGGACCTACACCTGTCAACATAATTGGACGAAAYATGTTGACTCAGCTTGGTTGTACTTTAAATTTYCCAATTAGYCCTATTGACACTGTACCAGTAACATTAAAGCCAGGAATGGATGGACCAAAGGTTAAACAGTGGCCATTAACAGAAGAAAAAATAAAAGCATTA…
>101111_161013_AE2
~~~~~~~~~~~~~~~TGGCAACGACCCCTTGTCACAATAAAARTAGGRGGACARATRARAGAAGCTCTAYTAGATACAGGAGCAGATGATACAGTATTAGAAGATATAAATTTGCCAGGAAAATGGAAACCAAAAATGATAGGGGGAATTGGAGGTTTTATCAAGGTAAGRCAATATGATCAGATAMTKATAGARATYTGTGGRAAAARGGCTATAGGTACAGTGTTAGTAGGACCYACACCTRTCAACATAATTGGACGAAATATGTTGACTCAGCTTGGTTGTACTTTAAATTTCCCAATTAGYCCTATTGACACTGTACCAGTAAMATTAAAGCCAGGAATGGATGGACCAAAGGTTAAACAGTGGCCATTAACAGAAGAAAAAATAAAAGCATTA…
>101112_161013_AE2
~~~~~~~~~~~~~~~TGGCAACGACCCCTTGTCACAATAAAAATAGGAGGACAGATGAGAGAAGCTCTRTTAGATACAGGAGCAGATGATACAGTATTAGAAGATATAAATTTGCCAGGAAAATGGAAACCAAAAATGATAGGGGGAATTGGAGGTTTTATCAAGGTAAGGCAATATGATGAGATABYTATAGAAATTTGTGGAAAAAAGGCTATAGGTACAGTGTTAGTAGGACCTACACCTATCAACATAATTGGAAGAAATATGTTGACTCAGCTTGGTTGTACTTTAAATTTCCCAATTAGCCCTATTGACACTGTACCAGTAACATTAAAGCCAGGAATGGATGGACCAAAGGTTAAACAGTGGCCATTAACAGAAGAAAAAATAAAAGCATTA…
>101114_161013_AE2
~~~~~~~~~~~~~~~TGGCAACGACCCCTTGTCACAGTAAAAGTAGGAGGACAGATGAAAGAAGCTCTATTAGATACAGGAGCAGATGATACAGTATTAGAAGATATAAATTTGCCAGGAAAATGGAAACCAAAAATGATAGGGGGAATTGGAGGTTTTATCAAGGTAAGGCAATATGATCAGATACCTATAGAAATTTGTGGAAAAARRGCTATAGGTACAGTGTTAGTAGGACCTACACCTGTCAACATAATTGGACGAAATATGTTGACTCAGCTTGGCTGTACTTTAAATTTYCCAATTAGCCCTATTGACACTGTACCAGTAACATTAAAGCCAGGAATGGATGGACCAAAGGTTAAACAGTGGCCATTAACAGAAGAAAAAATAAAAGCATTA…
>101606_181018_AE2
~~~~~~~~~~~~~~~TGGCAACGACCCCTTGTCACAATAAAAATAGGRGGACAGATgAAAGAAGCTCTATTAGATACAGGAGCAGATGATACAGTATTAGAAGATATAAATTTGCCAGGAARATGGArACCAAAAATGATAGGGGGAATTGGAGGTTTTATCAAGGTAAAGCAATATGATCAGATACCTATAGAAATTTGTGGAAAAAAGGCTATAGGTACAGTGTTAGTAGGACCTACACCTATCAACATAATTGGACGAAATATGTTGACTCAGCTTGGTTGTACTTTAAATTTCCCAATTAGCCCTATTGACACTGTACCAGTAAAATTAAAGCCAGGGATGGATGGGCCAAAGGTTAAACAATGGCCATTGACAGAAGARAAAATAAAAGCATTA…
>101617_181018_AE2
CCTCAAATCACTCTTTGGCAACGACCCCTYGTCACAGTAAAAATAGGAGGACAGATRAAGGAAGCTCTATTAGATACAGGAGCAGATGATACAGTATTAGAAGAGATAAATTTACCAGGAAAATGGAAACCAAAAATGATAGGGGGAATTGGAGGTTTTATCAAGGTAAGGCAATATGATCAGRTACYTATAGAAATTTGTGGAAAAAAGGCTATAGGTACAGTGTTAGTAGGACCTACACCTATCAACATAATTGGACGAAATATGTTGACTCAGATTGGTTGTACTTTAAATTTCCCAATTAGCCCTATTGACACTGTACCAGTAAAATTAAAGCCAGGAATGGATGGACCAAAGGTTAAACAGTGGCCATTAACAGAAGAAAAAATAATAGCATTA…
>101620_181018_AE2
CCTCAAATCACTCTTTGGCAACGACCCCTTGTCTCAATAAAAATAGGAGGACAGATAAAAGAAGCTCTATTAGATACAGGAGCAGATGATACAGTATTAGAAGATATAAATTTRCCAGGAAAATGGAAACCAAAAATGATAGGGGGAATTGGAGGTTTTATCAAGGTAAGGCAATATGATCAGGTACTTATAGAAATTTGTGGAAAAAARGCTATAGGTACAGTGTTRGTAGGACCTACACCTATCAACATAATTGGACGAAATATGTTGACTCAGATTGGTTGTACTTTAAATTTCCCAATTAGTYCTATTRRCACTGTACCAGTAACATTAAAGCCAGGAATGGATGGACCAAAGGTTAAACAGTGGCCATTAACAGAAGAAAAAATAAAAGCATTA…
>101625_181018_AE2
~~~~~~~~~~~~~~~TGGCAACGACCCCTTGTCCCAATAAAAATAGGAGGACAGATAARAGAAGCTCTATTAGATACAGGAGCAGATGATACAGTATTAGAAGATATAAATTTGCCAGGAAARTGGARACCAAAAATGATAGGGGGAATTGGAGGTTTTATCAARGTAAGGCARTATGATCARATATCTATAGAAATTTGTGGAAAAARGGCTATAGGTACAGTGTTAGTAGGRCCTACACCTATCAACATAATTGGAMGAAATATGTTGACTCAGCTTGGWTGTACTYTAAATTTCCCAATTAGCCCTATTGACACTGTACCAGTAAAATTAAAGCCAGGAATGGATGGACCAAAGGTTAAACAGTGGCCATTRACAGAAGAAAAAATAAAAGCATTA…
>101626_181018_AE2
CCTCAAATCACTCTTTGGCAACGACCCCTTGTCACAGTAAGAATAGAAGGACAGATGAGAAAGGCTCTATTAGATACAGGAGCAGATGATACAGTATTAGAAGATATAAATTTACCAGGAAAATGGAAACCAAAAATGATAGGGGGAATTGGAGGTTTTATCAARGTAAGGCAATATGATCAGATACTTATAGAAATTTGTGGRAAAAAAGCTATAGGTACAGTGTTAGTAGGACCTACACCTATCAACATAATTGGACGAAATATGTTGGCTCAGATTGGTTGTACTTTGAATCTCCCAATCAGCCCTATTGACACTGTACCAGTAACATTAAAGCCAGGAATGGATGGACCAAAGGTTAAACAGTGGCCATTAACAGAAGAAAAAATAAAAGCATTA…
>101702_171019_AE2
~~~~~~~~~~~~~~~TGGCAACGACCCCTTGTCACAATAAAAATAGGAGGACAaATRARAGAAGCTCTATTAGATACAGGAGCAGATGATACAGTATTAGAAGATATAAATTTGCCAGGAAAATGGAAACCAAAAATGATAGGGGGAATTGGAGGTTTTATCAAGGTAAgGCAATATGATCAGATAWTKATAGAgATyTGTGGAAAAAAGGCTATAGGTACAGTGTTAGTAGGACCTACACCTATCAACATAATTGGACGAAATATGTTGACTCAGCTTGGTTGTACTTTAAATTTCCCAATTAGCCCTATTGACMCTGTACCAGTAAMATTAAAGCCAGGAATGGATGGACCAAAGGTTAAACAGTGGCCATTAACRGAAGAAAAAATAAAAGCATTA…
>101705_171019_AE2
~~~~~~~~~~~~~~~TGGCAACGACCCCTTGTCACAATAAAAATAGGAGGACAAATGAGAGAAGCTCTATTAGATACAGGAGCAGATGATACAGTATTAGAAGAAATAAATTTGCCAGGAAAATGGAAACCAAAAATGATAGGGGGAATTGGAGGTCTTATCAAGGTAAGGCAATATGATCAGATAACTATAGAAATTTGTGGAAAAAAGGCTATAGGTACAGTGTTAGTAGGACCTACACCTATCAACATAATTGGACGAAATATGTTGACTCAACTTGGTTGTACTTTAAATTTCCCAATTAGCCCTATTGACACTGTACCAGTAAAATTAAAGCCAGGAATGGATGGACCAAGGGTTAAACAGTGGCCATTAACAGAAGAAAAAATAAGAGCATTA…
>101709_171019_AE2
~~~~~~~~~~~~~~~TGGCAACGACCCCTTGTCACAATAAAAATAGGAGGACAGGTRAAAGAAGCTCTATTAGATACAGGAGCAGATGATACAGTATTAGAAGATATAAATTTGCCAGGAAAATGGAAACCAAAAATGATAGGGGGAATTGGAGGTTTTATCAAAGTAAGGCAATATGATCAGATAGCTATAGAAATTTGTGGAAAAAAGGCTATTGGTACAGTGTTAGTAGGACCTACACCTATCAACATAATTGGACGAAACATGTTGACTCAGCTTGGTTGTACTTTAAATTTTCCAATTAGCACTATTGACACTGTACCAGTAACATTAAAGCCAGGAATGGATGGRCCAAARGTTAAACAATGGCCATTAACAGCAGAAAAAATAAAAGCATTA…
>101712_171019_AE2
~~~~~~~~~~~~~~~TGGCAACGACCCCTTGTCACAATAAAAATAGCAGGACAGATAAAAGAAGCTCTATTAGATACAGGAGCAGATGATACAGTATTAGAAGATATAAATTTGCCAGGAAAATGGAAACCAAAAATGATAGGGGGAATTGGAGGTTTTATCAAGGTAAAACAATATGATCAGATACTAATAGAAATTTGTGGAAAAAGGGCTATAGGTACAGTGTTAGTAGGACCTACACCTGTCAACATAATTGGACGAAATATGTTGACTCAGCTTGGTTGTACTTTAAATTTCCCAATTAGTCCTATTGACACTGTACCAGTAAAATTAAAGCCAGGAATGGATGGACCAAAAGTTAAACAGTGGCCATTAACAGAAGAGAAAATAAAAGCATTA…
>101713_171019_AE2
~~~~~~~~~~~~~~~TGGCAACGACCCCTTGTCACAGTAAAAATAGGAGGACAGATGAGAGAAGCTCTATTAGATACAGGAGCAGATGATACAGTATTAGAAGATGTAAATTTGCCAGGAAAATGGAAACCAAAAATGATAGGGGGAATTGGAGGTTTTATCAAGGTAAAGCAATATGATCAGATACCTATAGAAATTTGTGRAAAAAAGGCTATAGGTACAGTGTTAGTAGGACCTACACCTATCAACATAATTGGACGAAATATGTTGACTCAGCTTGGTTGTACYTTAAATTTCCCAATTAGCCCTATTGACACTGTACCAGTAAAATTAAAGCCAGGAATGGATGGACCAAAGGTTAAACAATGGCCATTAACAGAAGAAAAAATAAAGGCACTA…
>101803_161020_AE2
~~~~~~~~~~~~~~~TGGCAACGACCCCTTGTCCCAATAAAAATAGGAGGACAGATRAGGGAAGCTCTATTAGATACAGGAGCAGATGATACAGTATTAGAAGATATAAATTTGCCAGGAAAGTGGAAACCAAAAATGATAGGGGGAATTGGAGGTTTTATCAAGGTAAGGCAATATGATCAGATACYTATAGAAATTTGCGGRAAAAGGGCTATAGGTTCAGTGTTAGTAGGACCTACACCTGTCAACATAATTGGACGAAATATGTTGACTCAGCTTGGTTGTACTTTAAATTTCCCAATTAGTCCTATTGACACTGTACCAGTAACATTAAAGCCAGGAATGGATGGACCAAAGGTTAAACAGTGGCCATTAACAAAAGAAAAAATAGAAGCATTA…
>101810_161020_AE2
~~~~~~~~~~~~~~~TGGCAACGACCCATTGTCACAGTAAAAATAGGAGGACAAATGAGAGAAGCTCTATTAGATACAGGAGCAGATGACACAGTACTAGAAGATATAAATTTACCAGGAAAATGGAAACCAAAAATGATAGGGGGAATTGGAGGTTTTATCAAGGTAAGGCAATATGATCAGGTACTTATAGAAATTTGTGGGAAAAAAGCTATAGGTACAGTGTTAGTAGGACCTACACCTGTCAACATAATTGGACGAAAYATGTTGACTCAGATTGGTTGTACTTTAAATCTCCCAATTAGCCCTATTGACACTGTACCAGTAACATTAAAGCCAGGAATGGATGGACCAAAGGTTAAACAGTGGCCATTAACAGAAGAAAAAATAAAAGCATTA…
>101812_161020_AE2
~~~~~~~~~~~~~~~TGGCAACGACCCCTTGTCACAGTAAAAATAGGRGGACAGCTGAGAGAAGCTCTATTAGATACAGGAGCAGATGATACAGTATTAGARGAGATAAATTTGCCAGGAAAATGGAAACCAAAAATCATAGGGGGAATTGGAGGTTTTATCAAGGTAAGACAATATGATCAGATACTTATAGAAATTTGTGGAAAAAAGGCTATAGGTACAGTGTTAGTAGGACCTACACCTGTCAACATAATTGGACGAAATATGTTGACTCAGCTTGGTTGTACTTTAAATTTCCCAATTAGCCCTATTGACACTGTACCAGTAACATTAAAGCCAGGAATGGATGGACCAAAGGTTAAACAGTGGCCATTAACAGAAGAAAAAATAAAAGCATTA…
>101816_161020_AE2
~~~~~~~~~~~~~~~TGGCAACGACCCCTTGTCACAGTAAAAGTAGGAGGACAGATGAGGGAAGCTCTATTAGATACAGGAGCAGATGATACAGTATTAGAAGATATAAATTTGCCAGGAAAATGGAAACCAAAAATGATAGGGGGAATTGGAGGTTTTATCAARGTAAGGCAATATGATCAGATACTGATAGAAATTTGTGGAAAAAAGGCTGTAGGCTCAGTGTTAGTAGGACCTACACCTGTCAATATAATTGGACGAAATATGTTGACTCAACTTGGTTGTACTTTAAATTTTCCAATTAGCCCTATTGACACTGTACCAGTAACATTAAAGCCAGGAATGGATGGACCAAAGGTTAAACAGTGGCCATTAACAGAAGAAAAAATAAAAGCATTA…
>101817_161020_AE2
~~~~~~~~~~~~~~~TGGCAGCGACCCCTTGTTACAGTAAAAGTAGGAGGACAGATGAAAGAAGCTCTATTAGATACAGGAGCAGATGATACAGTATTAGAAGATATAAATTTGCCAGGAAAATGGAAACCAAAAATGATAGGGGGAATTGGAGGTTTTATCAAGGTAAGGCAATATGATCAGATACCTATAGAAATTTGTGGGAAAAAGGCTATAGGTACAGTGTTAGTAGGACCTACACCTGTCAACATAATTGGACGAAATATGTTGACTCAGCTTGGCTGTACTTTAAATTTCCCAATTAGCCCTATTGACACTGTACCAGTAACATTAAAGCCAGGAATGGATGGACCAAAGGTTAAACAGTGGCCATTAACAGAAGAAAAAATAAAAGCATTA…
>102305_181025_AE2
CCTCAAATCACTCTTTGGCAACGACCCCTTGTCRCAATARAAATAGGAGGACAGATGAAAGAAGCTCTATTAGATACAGGAGCAGATGATACAGTATTAGAAGATATARATTTGCCAGGAAAATGGRAACCAAAAATGATAGGGGGAATTGGAGGTTTTATCAAGGTAAGGCAATATGATCAGATACCTATAGAAATTTGTGGAAAAAGGGCTATAGGTACAGTGTTAGTAGGACCTACACCTGTCAACATAATTGGACGAAATATGTTGACYCAGCTTGGTTGTACTTTAAATTTCCCAATTAGCCCTATTGACACTGTACCAGTAAAATTAAAGCCAGGAATGGATGGACCAAAGGTTAAACAATGGCCATTAACAGAAGAAAAAATAAAAGCATTA…
>102409_171026_AE2
~~~~~~~~~~~~~~~TGGCAACGACCCATTGTCACAATAAAAATAGGAGGACAGATGAAAGAAGCTCTATTAGATACAGGAGCAGATGATACAGTATTAGAAGATATAAATTTGCCAGGAAAATGGAARCCAAAAATGATAGGGGGAATTGGAGGTTTTATCAAGGTAAGGCAATATGATCAGATACTTATAGAAATTTGTGGACAGAAGGCTATAGGTACAGTGTTAGTAGGACCTACACCTGTCAACATAATTGGACGAAATATGTTGACTCAGATTGGTTGTACTTTAAATTTCCCAATTAGCCCCATTGACACTGTACCAGTAACATTAAAGCCAGGAATGGATGGACCAAAGGTTAAACAGTGGCCATTAACAGAAGAGAAAATAAAAGCATTA…
>102503_161027_AE2
~~~~~~~~~~~~~~~TGGCAACGACCCCTYGTCACAATAAAAATAGGAGGACAGATAAAAGAAGCTCTATTAGATACAGGAGCAGATGATACAGTATTAGAAGATATAAATTTGCCAGGAAAATGGAAACCAAAAATGATAGGGGGAATTGGAGGGTTTATCAAGGTAAGGCAATATGATCAGATAACTATAGAAATTTGTGGRAAAAAGGCTATAGGTACAGTGTTAGTAGGACCTACACCTATCAACATAATTGGACGAAATATGTTGACTCAGCTTGGTTGTACTTTAAATTTCCCAATTAGCCCTATTGACACTGTACCAGTAAAATTAAAGCCAGGAATGGATGGACCAAARGTTAAACAGTGGCCATTAACAGAAGAAAAAATAAAAGCATTA…
>102504_161027_AE2
~~~~~~~~~~~~~~~TGGCAACGACCCCTTGTYACAATAAAAGTAGGRGGRCAGATGAGAGAAGCTCTATTAGATACAGGAGCAGATGATACAGTATTAGAAGATATAAATTTGCCAGGAAAATGGAAACCAAAAATGATAGGGGGAATTGGAGGTTTTATCAAAGTRAGRCAATATGATCAGATAACTATAGAAATTTGTGGAAAAAAGGCTATAGGTACAGTGTTAGTAGGACCTACACCTATCAACATAATTGGACGAAATATGTTGACTCARCTTGGTTGTACTTTAAATTTCCCAATTAGCCCTATTGACACTGTACCAGTAACATTAAAGCCAGGAATGGATGGACCAAAGGTTAAACAGTGGCCATTAACAAAAGAAAAAATAGAAGCATTA…
>102506_161027_AE2
~~~~~~~~~~~~~~~TGGCAACGACCCATTGTCACAGTAAAAATAGGAGGACAGATGAAAGAAGCTCTATTAGATACAGGAGCAGATGATACAGTACTAGAAGATATAAATTTGCCAGGAAAATGGAAACCAAAAATGATAGGAGGAATTGGAGGTTTTATCAAAGTAAAGCAATATGATCAGATACTTATAGAAATTTGTGGAAAAAAGGCTATAGGTACAGTGTTAGTAGGACCTACACCTGTCAACATAATTGGACGAAATATGTTGACTCAGATTGGATGTACTTTAAATCTCCCAATTAGCCCTATTGACACTGTACCAGTAACATTAAAGCCAGGAATGGATGGGCCAAAGGTTAAACAGTGGCCATTAACAGAAGAAAAGATAAAAGCATTA…
>102507_161027_AE2
~~~~~~~~~~~~~~~TGGCAGCGACCCCTTGTCACARTARAMATAGAAGGACAGCTAAGAGAAGCTCTATTAGATACAGGAGCAGATGATACAGTATTAGAAGATATAAATTTGCCAGGAAAATGGAAACCAAAAATGATAGGGGGAATTGGAGGTTTTATCAAGGTAAAACAATATGATCAGATACGTATARAAATTTGTGGAAAAAAGGCTATAGGTACAGTGTTAGTAGGACCYACACCTGTCAACATAATTGGACGAAATATGTTGACTCAGCTTGGTTGTACTTTAAATTTCCCAATTAGCCCTATTGAMACTRTACCAGTAAAATTAAAGCCAGGAATGGATGGACCAAAAGTTAAACAGTGGCCATTGACAGAGGAAAAAATAAAAGCATTA…
>102511_161027_AE2
~~~~~~~~~~~~~~~TGGCAACGACCCCTTGTCACAGTAAAAATAGAAGGACAGATGATAGAAGCTCTATTAGATACAGGAGCAGATGATACAGTATTAGAAGAAATAAATTTGCCAGGAAAATGGAARCCAAAAATGATAGGGGGAATTGGAGGTTTTATTAAGGTAAGACAATATGATCAGATACTTATAGAAATTTGTGGAAAAAGGGCTATAGGTGCAGTGTTAGTAGGACCTACACCTGTCAACATAATTGGACGAAATATGTTGACTCAGCTTGGTTGTACTTTAAATTTCCCAATTAGYCCTATTGACACTGTACCAGTAACATTAAAGCCAGGAATGGATGGACCAAAGGTTAAACARTGGCCATTAACAGAAGAAAAAATAAAAGCATTA…
>102512_161027_AE2
~~~~~~~~~~~~~~~TGGCAACGACCCCTTGTCACAATAAAAATAGCAGGACAGATGAAAGAAGCTCTATTAGATACAGGAGCAGATGATACAGTATTAGAAGATATAAATTTGCCAGRAAAATGGAAACCAAAAATGATAGGGGGAATTGGAGGTTTTATCAAGGTAAGRCAATATGATCAGATATCTATAGAAATTTGTGGAAAAAAGGCTACAGGTACAGTGTTAGTAGGACCTACACCTGTCAACATAATTGGAAGAAATATGTTGACTCAGCTTGGTTGTACTTTAAATTTCCCAATTAGCCCTATTGACACTGTACCAGTAACATTAAAGCCAGGAATGGATGGACCAAAGGTTAAACAGTGGCCATTRACAGAAGAAAAAATAAAAGCATTA…
>102513_161027_AE2
~~~~~~~~~~~~~~~TGGCAACGACCCMTTGTCACAATAAAAATAGAAGGACARMTRAGAGAGGCTCTATTAGATACAGGAGCAGATGATACAGTATTAGAAGAWATAAATTTGCCAGGAAAATGGAAACCAAAAATGATAGGGGGAATTGGAGGTTTTATCAAAGTAAGGCAATATGATCAGATACTTATAGAAATTTGTGGAAAAAAGGCTATAGGTACMGTGTTAGTAGGACCTACACCTRTCAACATAATTGGACGAAATATGTTGACTCARCTTGGTTGTACTTTAAATTTCCCAATTAGYCCTATTGACACTGTACCAGTAACATTAAAGCCAGGAATGGATGGRCCAAAGGTTAAACAGTGGCCATTAACAGAAGAAAAAATAAAAGCATTA…
>102520_161027_AE2
~~~~~~~~~~~~~~~TGGCAACGACCCCTTGTCTCAATAAAGATAGGAGGACAGACAAGAGAAGCTCTATTAGATACAGGAGCAGATGATACAGTATTAGAAGATATAAATTTGCCAGGAAAATGGAAACCAAAAATGATAGGGGGAATTGGAGGTTTTATCAAGGTAAGGCAATATGATCAGATAAGTATAGAAATTTGTGGAAAAAAGGCTATAGGTACAGTGCTAGTAGGACCTACACCTATCAACATAATTGGACGAAATATGTTGACTCAGCTTGGTTGTACTTTAAATTTCCCAATTAGCCCTATTGACACTGTACCAGTAAAATTAAAGCCAGGAATGGATGGACCAAAGGTTAAACAGTGGCCATTAACAGAAGAAAAAATAAAAGCATTA…
>102524_161027_AE2
~~~~~~~~~~~~~~~TGGCAACGACCCCTTGTCACAGTAAAAATAGAAGGACAGATAAAAGAAGCTCTATTAGATACAGGAGCAGATGATACAGTATTAGAAGATATAAATTTGCCAGGAAAATGGAAACCAAAAATGATAGGGGGAATTGGAGGTTTTATCAAAGTAARGCAATATGATCAGRTACTTATAGAAATTTGTGGAAAAAAGGCTGTAGGTACAGTGTTAGTAGGACCTACACCTGTCAACATCATTGGACGAAATATGTTGACTCAGATTGGTTGTACTTTAAATTTCCCAATTAGCCCTATTGACACTGTACCAGTAMMWTTAAAGCCAGGTATGGATGGACCAAAGGTTAAACAATGGCCATTAACAGAAGAAAAAATAAARGCATTA…
>102527_161027_AE2
~~~~~~~~~~~~~~~TGGCAGCGACCCGTTGTCACAGTAAAAATAGGAGGACAGGTGAGAGAAGCTCTATTAGATACAGGAGCAGATGATACAGTATTAGAAGAAATAGACTTGCCAGGAAAATGGAAACCAAAAATGATAGGGGGAATTGGAGGTTTTATCAAAGTAAGGCAATATGATCAGATACTTATAGAAATTTGTGGAAAAAGAGCTATAGGTACAGTGTTAGTAGGACCTACACCTGTCAACATAATTGGACGAAATATGTTGACTCAGATTGGTTGTACTTTAAATTTCCCAATTAGCCCTATTGACACTGTACCAGTAACATTAAAGCCAGGGATGGATGGACCAAAGGTTAAACAATGGCCATTAACAGAAGAAAAAATAAAAGCATTA…
>103002_181101_AE2
CCTCAAATCACTCTTTGGCAACGACCTCTTGTCCCAGTAAAAATAGARGGACAGATGATAGAAGCTCTATTAGATACAGGAGCAGATGATACAGTATTAGAAGATATAAATTTGCCAGGAAAATGGAAACCAAAAATGATAGGGGGAATTGGAGGTTTTATCAAAGTAAGGCAATATGAGCAGATACTTATAGAAATTTGTGGAAAAAGGGCTGTAGGTACAGTGTTAGTAGGACCTACACCTGTCAACATCATTGGACGAAATATGTTGACTCAGATTGGTTGTACTTTAAATTTYCCAATTAGTCCCATTGACACTGTACCAGTAAAATTAAAACCAGGRATGGATGGACCAAAGRTTAAACAGTGGCCATTAACAGAAGAAAAAATAAAAGCATTA…
>103013_181101_AE2
CCTCAAATCACTCTTTGGCAACGACCCCTTGTCACAGTAAAAATAGGAGGACAGATAAAAGAAGCTCTATTAGATACAGGAGCAGATGATACAGTRTTAGAAGATATAAATTTGCCAGGAAAATGGAAGCCAAAAATGATAGGGGGAATTGGAGGTTTTATCAAAGTAAGGCAATATGATCAGATACCTATAGAAATTYATGGAAAAAGGGCTATAGGTACAGTGTTAATAGGACCTACACCTGTCAACATAATTGGACGAAATATGTTGACTCAGCTTGGTTGTACTTTAAATTTCCCAATTAGCCCTATTGACACTGTACCRGTAACATTAAAGCCAGGAATGRATGGACCAAAGGTTAAACAGTGGCCATTAACAGAAGAAAAAATAAAAGCATTA…
>103105_171102_AE2
~~~~~~~~~~~~~~~TGGCAACGACCCCTTGTCACAATAAAAATAGGAGGACAGATAAAAGAAGCTCTATTAGATACAGGAGCAGATGATACAGTATTAGAAAAGATAAATTTGCCAGGAAAATGGAAACCTAAAATGATAGGGGAAATTGAAGGTTTTATCAAGGTAAGGCAATATGATCAGATAACTATAGAAATTTGTGGAAAAAAGGCTATAGGTACAGTGTTAGTAGGACCTACACCTGTCAACATAATTGGACGAAATATGTTGACTCAGCTTGGTTGTACTTTAAATTTCCCAATTAGCCCTATTGACACTGTACCAGTAAAATTAAAGCCAGGAATGGATGGACCAAAGGTTAAACAATGGCCATTAACAGAAGAAAAAATAAAAGCTTTA…
>103106_171102_AE2
~~~~~~~~~~~~~~~TGGCAACGACCCCTTGTCACAATAAAAATAGCAGGACAGTTAAAAGAAGCTCTATTAGATACAGGAGCAGATGATACAGTATTAGAAGATATARATTTGCCAGGAAAATGGAAACCAAAAATGATAGGGGGAATTGGAGGTTTTATCAAGGTAAAGCAATATRAKGAGATACYTATAGAAATTTGTGGAAAAAAGGCTATAGGTACAGTGTTAGTAGGACCTACACCTGTCAACATAATTGGACGAAATATGTTGACTCAGCTTGGTTGTACTTTAAATTTCCCAATTAGCCCTATTGACACTGTACCAGTAACATTAAAGCCAGGAATGGATGGACCAAARGTTAAACAGTGGCCATTAACAGAAGAAAAAATAAAAGCATTA…
>103111_171102_AE2
~~~~~~~~~~~~~~~TGGCAACGACCCCTTGTCACAATAAAAATAGGRGGACAAATAAAAGAAGCTCTATTAGATACAGGAGCAGATGATACAGTATTAGAAGATATAAATTTGCCAGGAAAATGGAAACCAAAAATGATAGGGGGAATTGGAGGTTTTATCAAGGTAAGRCAATATGATCAGATAATGATAGAGATCTGTGGAAAAAARGCTATAGGTACAGTGTTAGTAGGACCTACACCTATCAACATAATTGGACGAAATATGTTGACTCAGCTTGGTTGTACTTTAAATTTCCCAATTAGCCCTATTGACACTGTACCAGTAAAATTAAAGCCAGGAATGGATGGACCAAAGGTTAAACAGTGGCCATTAACGGAAGAAAAAATAAAAGCATTA…
>110103_161103_AE2
~~~~~~~~~~~~~~~TGGCAACGACCCCTTGTCACAATAAAAATAGCAGGACAGATGAGAGAAGCTCTATTAGATACAGGAGCAGATGATACAGTATTAGAAGATATAAATTTGCCAGGAAAATGGAAACCAAAAATGATAGGGGGAATTGGAGGTTTTATCAAGGTAAGGCAATATGATCAAATACTTATAGAGATTTATGGAAAAAAGGCTATAGGTACAGTGTTAGTAGGACCTACACCTGTCAACATAATTGGACGAAATATGTTGACTCAGCTTGGGTGTACTTTAAATTTTCCAATTAGCCCTATTGACACTGTACCAGTAACATTAAAGCCAGGAATGGATGGGCCAAAGGTTAAACAGTGGCCATTAACAGAAGAAAAAATAAAAGCATTA…
>110106_161103_AE2
~~~~~~~~~~~~~~~TGGCAACGACCCCTTGTCCCAGTAAAAATAGGAGGACAGATGAAAGAAGCTCTATTAGATACAGGAGCAGATGATACAGTATTAGAAGATATAAATTTGCCAGGAAAATGGAAACCAAAAATGATAGGGGGAATTGGAGGTTTTATCAAGGTAAGGCAGTATGATCAGATAGTTATAGAAATTTGTGGAAAAAAGGCTATAGGTACGGTGTTAGTAGGACCTACACCTATCAACATAATTGGACGAAATATGTTGACTCAGATTGGTTGTACTTTAAATTTCCCAATTAGTCCTATTGACACTGTACCAGTAAAATTAAAGCCAGGGATGGATGGACCMAAGGTCAAACAGTGGCCATTAACAGAAGAAAAAATAAAAGCATTA…
>110113_161103_AE2
~~~~~~~~~~~~~~~TGGCAACGACCCCTTGTCACAGTAAARATAGGAGGACAGATGAARGAAGCTCTATTAGATACAGGAGCAGATGATACAGTATTAGAAGAWATAAATTTGCCAGGAAAATGGAARCCAAAAATGATAGGGGGAATTGGAGGTTTTATCAAAGTAAGGCAATATGATSAGATAMYTATAGAAATTTGTGGAAAAARGGCTATAGGTACAGTGTTAGTAGGACCTACACCTRTCAACATAATTGGACGAAATATGTTGACTCAGATTGGYTGTACTTTAAATTTYCCAATTAGTCCTATTGACACTGTACCAGTAACATTAAAGCCAGGAATGGATGGACCAAAGGTTAAACAGTGGCCATTAACAGAAGAAAAAATAARAGCATTA…
>110605_181108_AE2
cctcaaatcactctttggcaacgacccattgtcacagtaaaagtagaaggacagatgatagaagctctattagatacaggagcagatgatacagtattagaagatataaatttgccaggaaaatggaaaccaaaaatgatagggggaattggaggatttatcaaggtaagacaatatgatcagatacttatagaaatttgtggaaaaaaggctaggggtacagtgttagtaggacctacacctgtcaacataattggaagaaatatgttgactcagattggttgtactttaaatctcccaattagccctattgacactgtaccagtaaaattaaagccaggaatggatggaccaaaggttaaacagtggccattaacagaagaaaaaataaaagcatta…
>110607_181108_AE2
~~~~~~~~~~~~~~~TGGCAACGACCCCTTGTCYCAGTAAAAATAGMAGGACAARYAATAGAAGCTCTMTTAGATACAGGAGCAGATGATACAGTATTAGAAGATATAAATTTGCCAGGAAAATGGAARCCAAAAATGATAGGGGGAATTGGAGGTTTTATCAAAGTAAGGCAATATGATCAGATACTTATAGAAATTTGTGGGAAAAAGGCTATAGGTACAGTRTTAGTAGGACCTACACCTGTCAACATAATTGGACGAAATATGATGACTCAGATTGGTTGTACTTTAAATTTCCCAATTAGYCCTATTGACACTGTACCAGTAAMATTAAAGCCAGGAATGGATGGACCAAAGGTYAAGCARTGGCCATTAACAGAAGAAAAAATAAAAGCATTA…
>110614_181108_AE2
CCTCAAATCACTCTTTGGCAACGACCTGTTGTCACAGTAAAAATAGAAGGACAGATAAAAGAAGCTCTATTAGACACAGGAGCAGATGATACAGTATTAGAAGATATAAATTTGCCAGGAAAATGGAAACCAAAAATGATAGGGGGAATTGGAGGTTTTATCAAGGTAAAACAATATGATCAGATAACTATAGAAATTTGTGGAAAAAGRGCTATAGGTTCAGTATTAGTAGGACCTACACCTGTCAACATAATTGGACGAAATATGTTGACTCAGCTTGGTTGTACTTTAAATTTCCCAATTAGCCCTATTGAAACTGTACCAGTAAAATTAAAGCCAGGAATGGATGGACCAAAGGTTAAACAGTGGCCATTAACAGAAGAAAAAATAAAAGCATTA…
>110615_181108_AE2
CCTCAAATCACTCTTTGGCAACGACCCCTTGTCACAGTAAARGTAGGAGGACAGATAAAGGAAGCTCTATTAGATACAGGAGCAGATGATACAGTATTAGAAGAAATAAATCTACCAGGMAAATGGARACCAAAAATGATAGGGGGAATTGGAGGTTTTATCAAGGTAAGGCAATATGATCAGATACCTATAGAAATTTGTGGAAAAARGGCYGTAGGCTCAGTGTTAGTAGGACCTACACCTGTCAACATAATTGGGCGAAATATGTTGACTCARCTTGGTTGTACTTTAAATTTTCCAATTAGCCCTATTGACACTATACCAGTAACATTAAAGCCAGGAATGGATGGACCAAAGGTTAAACAGTGGCCATTAACAGAAGAAAAAATAAAAGCATTA…
>110702_171109_AE2
~~~~~~~~~~~~~~~TGGCAACGACCMCTTGTCACAATAAAAATAGGAGGACAGGTGAAAGAGGCTCTATTAGATACAGGAGCAGATGATACAGTRTTAGAAGAAATAAATTTGCCAGGAAAATGGAAACCAAAAATGATAGGGGGAATTGGAGGTTTTATCAAAGTAAGGCAATATGATCAGRTACTTATAGAAATTTGTGGAAAAAAGGCTATAGGTACAGTGTTAGTAGGACCTACACCTGTCAACATAATTGGACGAAATATGTTGACTCAGCTTGGTTGTACTTTAAATTTCCCAATTAGCCCTATTGACACTGTACCAGTAACATTAAAACCAGGAATGGATGGACCAAAGGTTARACAGTGGCCATTAACAGAAGAAAAAATAAAAGCATTA…
>110703_171109_AE2
~~~~~~~~~~~~~~~TGGCAACGACCCCTTGTCTCAATAAAAATAGGAGGACAGATAAGAGAAGCTCTACTAGATACAGGCGCAGATGATACAGTATTAGAAGACATAAATTTGCCAGGAAAATGGAAACCAAAAATGATAGGGGGAATTGGAGGTTTTATCAAGGTAAGGCAATATGATCAGATAAGTATAGAAATTTGTGGAAAAARGGCTATAGGTACAGTGCTAGTAGGACCTACACCTATCAACATAATTGGACGAAATATGTTGACTCAGCTTGGTTGTACTTTAAATTTCCCAATTAGCCCTATTGACACTGTACCAGTAAAATTAAAACCAGGAATGGATGGACCAAAGGTCAGACAGTGGCCATTAACAAAAGAAAAAATAAAAGCATTR…
>110704_171109_AE2
~~~~~~~~~~~~~~~TGGCAACGACCYGTTGTCACAGTAAGAATAGAAGGACAGCTGAAAGAAGCTCTACTAGATACAGGGGCAGATGATACAGTATTAGAAGATATAAATTTGCCAGGAAAATGGAAACCAAAAATGATAGGGGGAATTGGAGGTTTTATCAAAGTAAGGCAATATGATCAGATACTTATAGAAATTTGTGGAAAACAGGCTATAGGTACAGTGTTAGTAGGACCTACACCTGTCAACATAATTGGACGAAATATGTTGACTCAGATTGGTTGTACTTTAAATTTTCCAATTAGCCATATTGACACTGTACCAGTAACATTAAAGCCAGGAATGGATGGACCAAAGGTTAAACAATGGCCATTAACAGAAGAAAAAATAAAAGCATTA…
>110706_171109_AE2
~~~~~~~~~~~~~~~TGGCAACGACCCCTTGTCACAATAAAAATAGGAGGACAGATGAGAGAAGCTCTATTAGATACAGGAGCAGATGATACAGTATTAGAAGATATAAATTTGCCAGGAAAATGGAAACCAAAAATGATAGGGGGAATTGGAGGTTTTATCAAAGTAAGGCAATATGATCAGATAACTTTAGAAATTTGTGGAAAAAAGGCTATAGGTACAGTGTTAGTAGGACCTACACCTRTCAACATAATTGGAMGAAATATGTTGACTCAGCTTGGTTGTACTTTAAATTTCCCAATTAGCMMTATTRRMACTGTACCAGTAACATTAAAGCCAGGAATGGATGGACCAAAGGTTAAACAGTGGCCATTGACAGMAGAAAAAATAAAAGCATTA…
>110707_171109_AE2
~~~~~~~~~~~~~~~TGGCAACGACCCCTTGTCACAATAAAAGTAGAAGGACARCTGAGAGAGGCTCTATTAGATACAGGAGCAGATGATACAGTATTAGAAGATATAAATTTRCCAGGAAAATGGAAACCAAAAATGATAGGGGGAATTGGAGGTTTTATCAARGTAAGGCAATATGATCAGATACTTATAGAAATTTGTGGAAAAAAGGCTATAGGTACAGTGTTAGTAGGACCTACACCTGTCAACATAATTGGGCGAAATATGTTGACTCAGCTTGGTTGTACTTTAAATTTCCCAATTAGCCCTATTGAAACTGTACCAGTAACATTAAAGCCAGGAATGGATGGACCAAAGGTTAAACAGTGGCCATTAACAGAAGAAAAAATAAAAGCATTA…
>110817_161110_AE2
~~~~~~~~~~~~~~~TGGCAACGACCCCTTGTCACAATAAAAGTAGGAGGACAGGTGAAAGAAGCTCTATTAGATACAGGAGCAGATGATACAGTATTAGAAGATATAAATTTGCCAGGAAAATGGAAACCAAAAATGATAGGGGGAATTGGAGGTTTTATYAAGGTAAGGCAATATGATCAGATACYTATAGAAATTTGTGGAAAAAAGGCTATAGGTACAGTRTTAGTAGGACCYACACCTGTCAACATAATTGGACGAAACATGTTGACTCAGCTTGGTTGTACTTTAAATTTCCCAATTAGCCATATTGACACTGTACCAGTAAMATTAAAGCCAGGAATGGATGGACCAAAGGTTAAACAGTGGCCATTAACAGAAGAAAAAATAAAAGCATTA…
>110818_161110_AE2
~~~~~~~~~~~~~~~TGGCAACGACCCCTTGTCACAGTAAAAATAGGAGGACAGATGAAAGAAGCTCTATTAGATACAGGAGCAGATGATACAGTATTTGAAGAAATAAGTTTGCCAGGAAAATGGAAACCAAAAATGATAGGGGGAATTGGAGGTTTTATCAAAGTAAGGCAATATGATCAGATAACTATAGAAATTTGTGGAAAAAAGGCTATAGGTACAGTGTTAGTAGGACCTACACCTGTCAACATAATTGGACGAAATATGTTGACTCAGGTTGGTTGTACTTTAAATTTCCCAATTAGYCCTATTGACACTGTGCCAGTAACATTAAAGCCAGGAATGGATGGACCAAAGGTTAAACAGTGGCCATTAACAGAAGAAAAAATAAAAGCATTA…
>110820_161110_AE2
~~~~~~~~~~~~~~~TGGCAACGACCCCTTGTCACAATAAAAGTAGGGGGACAGATGAGGGAAGCTCTATTAGATACAGGAGCAGATGATACAGTATTAGAAGATATAAATTTGCCAGGAAAATGGAAACCAAAAATGATAGGGGGAATTGGAGGTTTTATCAAGGTAAAGCAATATGATCAGATACTTATAGAAATTTGTGGAAAAAAGGCTATAGGTACAGTGTTAGTAGGACCTACACCTGTCAATATAATTGGACGAAATATATTGACTCARCTTGGTTGTACTTTAAATTTCCCAATTAGCYMTATTGMCACTGTACCAGTAAMATTAAAGCCAGGAATGGATGGACCAAAGGTTAAACAGTGGCCATTAACAGAAGAAAAAATAAAAGCATTA…
>111302_181115_AE2
CCTCAAATCACTCTTTGGCAACGACCCCTTGTCACAGTAAAAATAGAAGGACAGGTGAAAGAAGCTCTATTAGACACAGGGGCAGATGATACAGTATTAGAAGATATAAATYTGCCAGGAAAATGGAAACCAAAAATGATAGGGGGAATTGGAGGYTTTATCAAGGTAAAGCAATATGATCAGATACTTATAGAAATTTGTGGAAAAAGGGCTATAGGTACAGTGTTAGTAGGACCTACACCGGTCAACATAATTGGACGRAATATCTTGACTCARATTGGTTGTACTTTAAATTTCCCAATTAGTCCTATTGACACTGTACCAGTAACATTAAAGCCAGGAATGGATGGACCAAAAGTTAAACAGTGGCCATTAACAGAAGAGAAAATAAAAGCATTA…
>111305_181115_AE2
CCTCAAATCACTCTTTGGCAACGACCCCTTGTCACAGTAAAAATAGGAGGACAGGTRAAAGAAGCTCTATTAGATACAGGAGCAGATGATACAGTACTAGAAGAAATAAATTTGCCAGGAAAATGGAAACCAAAAATGATAGGGGGAATTGGAGGTTTTATCAAGGTAAGGCAATATGATCAGATACTTATAGAAATTTGTGGRAAAAAGGCTATAGGTACAGTGTTAGTAGGACCTACACCTATCAACATAATTGGACGAAATATTTTGACTCAGATTGGTTGTACTTTAAATTTCCCAATTAGCCCTATTGACACTGTACCAGTAACATTAAARCCAGGAATGGATGGRCCAAAGGTTAAACAGTGGCCATTAACAGAAGAAAAAATAAAAGCATTA…
>111310_181115_AE2
~~~~~~~~~~~~~~~TGGCAACGACCCCTTGTYACAGTAAAAATAGGAGGACAGATRAAAGAAGCTCTATTAGATACAGGAGCAGATGATACAGTATTAGAAGATATAAATTTACCAGGAAAATGGAAACCAAAAATGATAGGGGGAATTGGAGGTTTTATCAAGGTAAAGCAATATGATCAGATACTTATAGAAATTTGTGGAAAAAAGGCTATAGGTACAGTGTTAGTAGGACCTACACCTATCAACATAATTGGACGAAATATGTTGACTCAGATTGGTTGTACTTTAAATTTCCCAATTAGCCCTATTRACACTGTACCAGTAACATTAAARCCAGGAATGGATGGACCAAAGGTTAAACAGTGGCCATTAACAGAAGAAAAAATAAAGGCACTA…
>111317_181115_AE2
~~~~~~~~~~~~~~~TGGCAACGACCCCTTGTCACAATAaAAATAGGAGGACAGATAAAAGAAGCTCTATTAGATACAGGAGCAGATGATACAGTATTAGAAGATATAAATTTGCCAGGGAaATGGAAACCAAAAATGATAGGGGGAATTGGAGGTTTTATCAAAGTAAGGCAATATGATCAGATAACTATAGAAATTTGTGGAAAAAGGGCTATAGGTACAGTRTTAGTAGGACCTACACCTGTCAACATAATTGGACGAAATATGTTGACTCAGCTTGGTTGTACTTTAAATTTCCCAATTAGCCCTATTGACACTGTACCAGTAAAATTAAAGCCAGGAATGGATGGACCAAAGGTTAAACAATGGCCATTAACAGAAGAAAAAATAAAAGCATTA…
>111403_171116_AE2
CCTCAAATCACTCTTTGGCAACGACCCATTGTCACAGTAAAAATAGGAGGACAGATAAAAGAAGCTCTATTAGATACAGGAGCAGATGATACAGTATTAGAAGAAATAAATTTGCCAGGAAAATGGAAACCAAAAATGATAGGGGGAATTGGAGGTTTTATCAAAGTAAGGCAATATGATCAGATACTTATAGAAATTTGTGGAAAAAAGGCTATAGGTACAGTGTTAGTAGGACCTACACCTGTCAACATAATTGGACGAAATATGTTGACTCAGATAGGTTGTACTTTAAATTTCCCAATTAGCCCTATTGACACTGTACCAGTAACATTAAAGCCAGGAATGGATGGACCAAAGGTTAAACAGTGGCCATTAACAGAAGAAAAAATAAAAGCATTA…
>111415_171116_AE2
~~~~~~~~~~~~~~~TGGCAACGACCCCTTGTCTCAATAAAAGTAGGAGGACAGATAAAAGAAGCTCTATTAGATACAGGAGCAGATGATACAGTATTAGAAGATATAAATTTGCCAGGAAAATGGAAACCAAAAATGATAGGGGGAATTGGAGGTTTTATCAARGTAAGGCAGTATGATCAGATATCTATAGAAATTTGTGGRAARAAGGCCATAGGTACAGTGTTAGTAGGACCTACACCTATCAACATAATTGGACGAAATATGTTGACTCAGCTTGGTTGTACTTTAAATTTCCCAATTAGYCCTATTGACACTGTACCAGTAAAATTAAAGCCAGGAATGGATGGACCAAAGGTYAAACAGTGGCCATTAACAGAAGAAAAAATAAAAGCATTA…
>111504_161110_AE2
~~~~~~~~~~~~~~~TGGCAACGACCCCTTGTCACAATAAAARTAGGAGGACAGATAAAAGAAGCTCTATTAGATACAGGAGCAGATGATACAGTATTAGAAGATATAAATTTGCCAGGAAGATGGAAACCAAAAATGATAGGGGGAATTGGAGGTTTTATCAAAGTAAGGCAATATGATCAGGTACYTATAGAAATTTGTGGGAAAAAAGCTATAGGTACAGTGTTAGTAGGACCTACACCTATCAACATAATTGGACGAAACATGTTGACTCAGCTTGGTTGTACTTTAAATTTCCCAATTAGTCCTATTAACACTGTACCAGTAAMATTAAAGCCAGGAATGGATGGRCCAAAGGTTAAACAGTGGCCATTAACAGARGAAAAAATAAAAGCATTA…
>111511_161117_AE2
~~~~~~~~~~~~~~~TGGCAACGACCCCTTGTCACAATAAAAATAGGAGGACAGACAAAAGAAGCTCTATTAGATACAGGAGCAGATGATACAGTRTTAGAAGATATAAATTTGCCAGGAAAATGGAAACCAAAAATGATAGGGGGAATTGGAGGTTTTATCAAGGTAAAGCAATATGATCAGATACTTATAGAAATTTGTGGAAAAAAGGCTATAGGTACAGTGCTAGTAGGACCTACACCTATCAACATAATTGGACGAAATATGTTGACTCAGCTTGGTTGTACTTTAAATTTCCCAATTAGCCCTATTGACACTGTACCAGTAAAATTAAAGCCAGGAATGGATGGACCAAAGGTTAAACAGTGGCCATTAACAGAAGAAAAAATAAAAGCACTR…
>111514_161117_AE2
CCTCAAATCACTCTTTGGCAACGACCCCTTGTCACAGTAAAAATAGGAGGACAGATGAAAGAAGCTCTATTAGATACAGGAGCAGATGATACAGTATTAGAAGATATAAATTTGACAGGAAAATGGAAACCAAGAATGATAGGGGGAATTGGAGGTTTTATCAAGGTAAGGCAATATGATCAGATAACTATAGAAATTTGTGGGAAAAAAGCTATAGGAACAGTGTTAGTAGGACCTACACCTGTCAACATAATTGGACGAAATATGTTGACTCAGATTGGCTGTACTTTAAATTTCCCAATTAGCCCTATTGACACTGTGCCAGTAACATTAAAGCCAGGAATGGATGGACCAAAGGTTAAACARTGGCCATTAACAGAAGAAAAAATAAAAGCATTA…
>112004_181122_AE2
CCTCAAATCACTCTTTGGCAACGACCCCTTGTCACAATAAAAGTAGGAGGACAGATCAAAGAAGCTCTATTAGATACAGGAGCAGATGATACAGTATTAGAAGATATAAATTTGCCAGGAAAATGGAAACCAAAAATGATAGGGGGAATTGGAGGTTTTATYAAAGTAAGGCAATATGATCAGATASYYATAGAAATTTGTGGAAAAAAGGCTATAGGTACAGTGTTAGTAGGACCTACACCTATCAACATAATTGGACGAAATATGTTGACTCAGCTTGGTTGTACTTTAAATTTCCCAATTAGCACTATTGACACTGTACCARTAACATTAAAGCCAGGAATGGATGGACCAAAGGTTAAACAGTGGCCATTAACAGAAGAAAAAATAAAAGCATTA…
>112010_181122_AE2
~~~~~~~~~~~~~~~TGGCAGCGACCCCTTGTCACAATAAAAATAGGAGGACAGGTGAAAGAAGCTCTATTAGATACAGGAGCAGATGATACAGTATTAGAAGATATAAATTTGCCAGGAAAATGGAAACCAAAAATGATAGGGGGAATTGGAGGTTTTATCAAAGTAAGRCAATATGATCAGATACCTATAGAAATTTGCGGGAAAAGGGCTATAGGTACAGTGTTGGTAGGACCTACACCCATCAACATAATTGGACGAAATMTGTTGACTCAGCTTGGTTGTACTTTAAATTTCCCAATTAGCCCYATTAGCACTGTACCAGTAGCATTAAARCCAGGAATGGATGGACCAAAGGTTAAACAGTGGCCATTAACAGAAGAAAAAATAAAAGCATTA…
>112013_181122_AE2
CCTCAAATCACTCTTTGGCAACGACCCCTTGTCACAGTAAAAATAGGAGGACAGATGATAGAAGCTCTATTAGATACAGGAGCAGATGATACGGTATTAGAAGATRTAAATTTGCCAGGAAAATGGAAACCAAAAATGATAGGGGGAATTGGGGGTTTTATCAAGGTAARGCAATATGATCAGATACTTATAGAAATTTGTGGAAAGARAGCTATAGGTACAGTGTTAGTRGGACCTACACCTATCAACATAATTGGACGAAATATGTTGACTCAGATTGGTTGTACTTTAAATTTCCCAATTAGCAATATTAGCACTGTACCAGTATCATTAAAGCCAGGAATGGATGGACCAAGGGTTAAACAGTGGCCATTAACAGAAGAAAAAATAAAAGCATTA…
>112102_171123_AE2
~~~~~~~~~~~~~~~TGGCAACGACCCCTTGTCACAGTAAAAGTAGGAGGACAGATGAAAGAAGCTcTaTTAGATACAGGAGCAGATGATACAGTATTAGAAGARATAAATTTGCCAGGAAAATGGAAACCAAAAATGATAGGGGGAATTGGAGGTTTTATYAAgGTAAGGCAATATGATCAGATACCTATAGAAATTTGTGGRAAAAAGGCTATAGGTACAGTGTTAGTAGGACCTACACCTGTCAACATAATTGGACGAAATATGTTGACTCAGCTTGGCTGTACTTTAAATTTCCCAATTAGCCCTATTGACACTGTACCAGTAACATTAAAGCCAGGRATGGATGGACCAAAGGTTAAACAGTGGCCATTAACAGAAGAAAAAATAAAAGCATTA…
>112105_171123_AE2
~~~~~~~~~~~~~~~TGGCAACGACCCCTTGTCACAGTAAAAATAGCAGGACAGATAAAAGAAGCTCTATTAGATACAGGAGCAGATGATACAGTATTAGAAGAAATAAATTTGCCAGGAAAATGGAGACCAAAAATGATAGGGGGAATTGGAGGTTTTATCAAAGTAAGGCAATATGATGAGATACCTATAGAAATTTGTGRAAAAAAGGCTATAGGTACAGTGTTAGTAGGACCTACACCTGTCAACATAATTGGACGAAATATGTTGACCCAACTTGGTTGTACTTTAAATTTCCCAATTAGCCCTATTGACACTGTACCAGTAAAATTAAAGCCAGGAATGGATGGACCCAAGGTTAAACAGTGGCCATTAACAGAAGAAAAAATAAAAGCATTA…
>112106_171123_AE2
~~~~~~~~~~~~~~~TGGCAACGACCCCTTGTCCCAATAAAAATAGGAGGACAAATGAGAGAAGCTCTATTAGATACAGGGGCAGATGATACAGTATTAGAAGATATAAATTTGCCAGGAAAATGGAAACCAAAAATGATAGGGGGAATTGGWGGTTTTATCAAGGTAAGGCAATATGATCAGGTATCTATAGAAATTTGCGGAAAAAGGGCTATAGGTACAGTGTTAATAGGACCTACACCTATCAACATAATTGGACGAAATATGTTGACTCAGCTTGGTTGTACTTTAAATTTCCCAATTAGCCCTATTAACACTGTACCAGTAACATTAAAGCCAGGAATGGATGGACCAAGGGTTAAACAGTGGCCATTAACAGAAGAAAAAATAAAAGCATTA…
>112107_171123_AE2
~~~~~~~~~~~~~~~TGGCAACGACCCCTTGTCTCAATAAAAGTAGGAGGACAGATAAAAGAAGCTCTATTAGATACAGGAGCAGATGATACAGTATTAGAAGATATAAATTTGCCAGGAAAATGGAAACCAAAAATGATAGGGGGAATTGGAGGTTTTATCAAGGTAAGGCAGTATGATCAGATATCTATAGAAATTTGTGGGAAAAAGGCCATAGGTACAGTGTTAGTAGGACCTACACCTATCAACATAATTGGACGAAATATGTTGACTCAGCTTGGTTGTACTTTAAATTTYCCAATTAGCCCTATTGACACTGTACCAGTAAAATTAAAGCCAGGAATGGATGGACCAAAGGTTAAACAGTGGCCATTAACAGAAGAAAAAATAAAAGCATTA…
>112109_171123_AE2
~~~~~~~~~~~~~~~TGGCAACGACCYCTTGTTACCATAAAAATAGGRGGACAAATAAAAGAAGCTCTATTAGATACAGGAGCAGATGATACAGTATTAGAAGATATAAATTTGCCAGGAAAATGGAAACCAAAAATGATAGGGGGAATTGGAGGTTTTATCAAGGTAAGACAATATGATCAGATAATGATAGAAATCTGTGGAAAAAAGGCTATAGGTACAGTGTTAATAGGACCTACACCTATCAACATAATTGGACGAAATATGTTGACTCAGCTTGGTTGTACTTTAAATTTCCCAATTAGCCCTATTGACACTGTACCAGTAAAATTAAAGCCAGGAATGGATGGACCAAAGGTTAAACAGTGGCCAYTAACARAAGAAAAAATARAAGCATTA…
>112110_171123_AE2
CCTCAAATCACTCTTTGGCAACGACCCCTTGTCCCAGTAAAAATAGGAGGACAGATAAAAGAAGCTCTATTAGATACAGGAGCAGATGATACAGTATTAGAAGATATAAATTTGCCAGGAAAATGGAAACCAAAAATGATAGGGGGAATTGGAGGTTTTATCAAAGTAAGGCAATATGATCAGATAGYTATAGAAATTTGTGGAAAAAGGGCTATAGGTACAGTGTTAGTAGGACCTACACCTATCAACATAATTGGACGAAATATGTTGACTCAGATTGGCTGTACTTTAAATTTCCCAATTAGCCCTATTGACACTGTACCAGTAAAATTAAAGCCAGGAATGGATGGACCAAAGGTTAAACAGTGGCCATTAACAGCAGAAAAAATAAAAGCATTA…
>112118_171123_AE2
~~~~~~~~~~~~~~~TGGCAACGACCTCTTGTCACAGTAAAAATAGAAGGACAGATAAAAGAAGCTCTATTAGATACAGGAGCAGATGATACAGTATTAGAAGATATAAATTTGCCAGGAAAATGGAAACCAAAAATGATAGGGGGAATTGGAGGKTTTATCAAAGTAAGGCAATATGATCAGATACTTATAGAAATTTGTGGAAAAAGGGCTGTAGGTACAGTGTTAGTAGGRCCTACACCTGTCAACATAATTGGACGAAATATGTTGACTCAGATTGGTTGTACTCTAAATTTTCCAATTAGCCCTATTGACACTGTACCAGTAACATTAAARCCAGGAATGGATGGACCAAAGGTTAAACAATGGCCATTAACAGAAGAAAAAATAAAAGCATTA…
>112201_161124_AE2
CCTCAAATCACTCTTTGGCAACGACCCCTTGTCCCAATAAAAATAGGAGGACAGATAAAAGAAGCTCTATTAGATACAGGAGCAGATGATACAGTATTAGAAGATATAAATTTGCCAGGAAAATGGAAACCAAAAATGATAGGGGGAATTGGAGGTTTTATCAAGGTAAGGCAATATGATCAGATAGTTATAGAAATTTGTGGAAAAAAGGCTATAGGTACAGTGTTAGTAGGACCTACACCTATCAACATAATTGGACGRAATATGTTGACTCAGCTTGGTTGTACTTTAAATTTCCCAATTAGCCCTATTGACACTGTACCARTAAAATTAAAGCCAGGAATGGATGGACCAAAGGTTAAACAGTGGCCATTAACAGAAGAAAAAATCAAAGCGTTA…
>112205_161124_AE2
~~~~~~~~~~~~~~~TGGCAACGACCCCTTGTCACAATAAAAGTAGGAGGGCAAATAAAAGAAGCTCTATTAGATACAGGAGCAGATGATACAGTATTAGAAGATATAAATCTGCCAGGAAAATGGAAACCAAAAATGATAGGGGGAATTGGAGGTTTTATCAAGGTAAGACAATATGATCAGATACTTATAGAAATTTGTGGGAAAAAGGCTATAGGTACAGTGCTGGTAGGACCTACACCTATCAACATAATTGGACGAAATATGTTGACTCAGCTTGGTTGTACTTTAAATTTCCCAATTAGTCCTATTGACACTGTACCAGTAACATTAAAGCCAGGAATGGATGGACCAAAGGTTAAACAGTGGCCATTAACAGAAGAAAAAATAAAAGCATTA…
>112206_161124_AE2
~~~~~~~~~~~~~~~TGGCAACGACCCCTTGTCACAGTAAARATAGCAGGACAGATRAAAGAAGCTCTATTAGATACAGGAGCAGATGATACAGTATTAGAAGAAATAAATTTGCCAGGAAAATGGAAACCAAAAATGATAGGGGGAATTGGAGGTTTTATCAAGGTAAGGCAATATGATCAGATACCTATAGAAATTTGTGGAAAAAAGGCTATAGGTACAGTGTTAGTAGGACCTACACCTATCAACATAATTGGACGAAATATGTTGACTCAGCTTGGYTGTACTTTAAATTTCCCAATTAGCCCTATTGACACTGTACCAGTAACATTAAAGCCAGGAATGGATGGACCAAAGGTTAAACAGTGGCCATTAACAGAAGAAAAAATAAAAGCATTA…
>112208_161124_AE2
~~~~~~~~~~~~~~~TGGCAGCGACCCCTTGTCACAATAGAAATAGAAGGACAGCTAAGAGAAGCTCTATTAGATACAGGAGCAGATGATACAGTATTAGAAGATATAAATTTGCCAGGAAAATGGAAACCAAAAATGATAGGGGGAATTGGAGGTTTTATCAAGGTAAAACAATATGATCAGATACTTATAAAAATTTGTGGAAAAAAGGCTATAGGTACAGTGTTAGTAGGACCTACACCTGTCAACATAATTGGACGAAATATGTTGACTCAGCTTGGTTGTACTTTAAATTTCCCAATTAGCCCTATTGACACTGTACCAGTAAAATTAAAGCCAGGAATGGATGGACCAAAAGTTAAACAGTGGCCATTGACAGAGGAAAAAATAAAAGCATTA…
>112212_161124_AE2
~~~~~~~~~~~~~~~TGGCAACGACCCCTTGTCCCAATAAAAATAGGAAGACAGATAAAAGAAGCTCTATTAGATACAGGAGCAGATGATACAGTATTAGAAGAYATAAATTTGCCAGGAAAATGGAAACCAAAAATGATAGGGGGAATTGGAGGCTTTATCAAAGTAAGGCAATATGATCAGATACCTATAGAAATTTGTGGAAAAAAGGCTATAGGTACAGTGTTAGTAGGACCTACACCTATCAACATAATTGGACGAAACATGTTGACTCAGCTTGGTTGTACTTTAAATTTTCCAATTAGCCCTATTGACACTGTACCAGTAACATTAAAGCCAGGAATGGATGGACCAAARGTTAAACAGTGGCCATTAACAGAAGAAAAAATAAAAGCATTA…
>112215_161124_AE2
~~~~~~~~~~~~~~~TGGCAACGACCCCTTGTCCCAATAAAAATAGGAGGACAGATGAAAGAAGCTCTATTGGATACAGGAGCAGATGATACAGTATTAGAAGATATAAATTTGCCAGGGAAATGGAAACCAAAAATGATAGGGGGAATTGGAGGTTTTATCAAGGTAAGGCAATATGATCAGATATCAATAGAAATTTGTGGAAAAAAGGCTATAGGTTCAGTGTTAGTAGGACCTACACCTGTCAACATAATTGGACGAAATATGTTGACTCAGCTTGGTTGTACATTAAATTTCCCAATTAGTCCTATTGACACTGTACCAGTAACATTAAAGCCAGGAATGGATGGACCAAAGGTTAAACAGTGGCCATTAACAGAAGAAAAAATAAAAGCATTA…
>112216_161124_AE2
~~~~~~~~~~~~~~~TGGCAACGACCCCTTGTCACAGTAAAAATAGGAGGACAGATGAGAGAAGCTCTATTAGATACAGGAGCAGATGATACAGTATTAGAAGATATAAATTTGCCAGGAAAATGGAAACCAAAAATGATAGGGGGAATTGGAGGTTTTATCAAGGTAAGACAATATGATCAAATACTTATAGAAATTTGTGGAAAAAAGGCTATAGGTACAGTGTTAGTAGGACCTACACCTATCAACATAATTGGACGAAATATGTTGACTCAGCTTGGTTGTACTTTAAATTTCCCAATTAGTCCTATTGACACTGTACCAGTAAAATTAAAGCCAGGAATGGATGGACCAAAGGTTAAACAGTGGCCATTAACAGAAGAAAAAATAAAAGCATTA…
>112219_161124_AE2
~~~~~~~~~~~~~~~TGGCAACGACCCCTTGTCACAGTAAAGATAGGAGGACAGATGAAAGAAGCTCTGTTAGATACAGGAGCAGATGATACAGTATTAGAAGAGATAAATTTGCCAGGAAAATGGAAACCAAAAATGATAGGGGGAATTGGAGGTTTTATCAAGGTAAGACAATATGATCAGATACTTATAGAAATTTGTGGGAAAAAAGCTATAGGTACAGTGTTAGTAGGACCTACACCTGTCAACATAATTGGACGAAATATGTTGACTCAGATTGGTTGTACTTTAAATTTCCCAATTAGCCCTATTGACACTGTACCAGTAACATTAAAGCCAGGAATGGATGGACCAAAGATTAAACAGTGGCCATTAACAGAAGAAAAAATAAAAGCATTA…
>112709_181129_AE2
~~~~~~~~~~~~~~~TGGCAACGACCCCYTGTCACAATAAAAATAGGGGGACAGCTGAAAGAAGCTCTATTAGATACAGGAGCAGATGATACAGTATTAGAAGATATAAATTTGCCAGGAAAATGGAAACCAAAAATGATAGGGGGAATTGGAGGTTTTATCAAGGTAAGGCAATATGATCAGATACCTATAGAAATTTGTGGRAAAAAGGCTATAGGTACAGTGTTAGTAGGACCTACACCTGTCAACATAATTGGACGAAATATGTTGACTCAGCTTGGYTGTACTTTAAATTTTCCAATTAGCCCTATTRACACTGTACCAGTAACATYAAAGCCAGGAATGGATGGACCAAAGGTTAAACAGTGGCCATTAACAGAAGAAAAAATAAAAGCATTA…
>112718_181129_AE2
~~~~~~~~~~~~~~~TGGCAACGACCCATTGTCAGAATAAAAGTAGGAGGACAGATAAAAGAAGCTCTATTAGATACAGGAGCAGATGATACAGTATTAGAAGATATAGATTTACCAGGAAAATGGAGACCAAAAATGATAGGGGGAATTGGAGGTTTTATCAAAGTAAARCAATATGATCAGATACTTATAGAAATTTATGGGAARAARGCTATAGGTACAGTGTTAGTAGGACCTACACCTGTCAACATAATTGGRCGAAATATGTTGACTCAGATTGGTTGYACTTTAAAYTTCCCMATTAGCCCTATTGACACTGTACCAGTAACATTAAAGCCAGGAATGGATGGACCAAAGGTTAAACAGTGGCCATTAACAGAAGAAAAAATAAAAGCATTA…
>112807_171130_AE2
~~~~~~~~~~~~~~~TGGCAACGACCCCTTGTYACARTAAAAATAGAAGGACAGATGAGAGAAGCTCTATTAGATACAGGAGCAGATGATACAGTATTAGAAGATATAAATTTGCCAGGAAAATGGAAACCAAAAATGATAGGGGGAATTGGAGGTTTTATCAAGGTAAGGCAATATGATCAGATAACTATAGAAATTTGTGGRAAAAAGGCTATAGGTACAGTGTTAGTAGGACCTACACCKGTCAACATAATTGGACGRAATATGTTGACTCAGCTTGGTTGTACTYTAAATTTCCCAATTAGCCCTATTGAYACTGTACCAGTAACATTAAAGCCAGGAATGGATGGRCCAAAGGTTAARCAGTGGCCATTAACAGAAGAAAAAATAAAAGCATTA…
>112808_171130_AE2
~~~~~~~~~~~~~~~TGGCAACGACCCCTTGTCTCAATAAAAATAGGAGGACAGACAAGAGAAGCTCTATTAGATACAGGAGCAGATGACACAGTRTTAGAAGATATAAATTTGCCAGGAAAATGGAAACCAAAAATGATAGGGGGAATTGGAGGTTTTATCAAGGTAAGGCAATATGATCAGATAAGTATAGAAATTTGTGGAAAAAAGGCTATAGGTACAGTGCTAGTAGGACCTACACCTATCAACATAATTGGACGAAATATGTTGACTCAGCTTGGYTGTACTTTAAATTTCCCAATTAGCCCTATTGACACTGTACCAGTAAAATTAAAGCCAGGAATGGATGGACCAAAGGTTAAACAGTGGCCATTAACAGARGAAAARATAAAAGCATTA…
>112905_161201_AE2
~~~~~~~~~~~~~~~TGGCAACGACCCCTTGTCYCAATAARARTAGGAGGACAGATAAAAGAAGCTCTATTAGATACAGGAGCAGATGATACAGTATTAGAAGATATAAATTTGCCAGGAARATGGAAACCAAAAATGATAGGGGGAATTGGAGGTTTTATCAARGTAAAGCAATATGATCAGATACYTATAGAAATTTGTGGAAAAAAGGCTATAGGTACAGTGTTAGTAGGACCTACACCTRTCAACATAATTGGACGAAATATGTTGACTCAGCTTGGTTGTACTTTAAATTTCCCAATTAGYCCTATTGACACTGTACCAGTAACATTAAAGCCAGGAATGGATGGRCCAAAGGTTAAACAGTGGCCATTRACAGAAGAAAAAATAAAAGCACTA…
>112906_161201_AE2
~~~~~~~~~~~~~~~TGGCAACGACCCCTWGTCACAATAAAAGTAGGAGGACAGATGAAGGAAGCTCTATTAGATACAGGAGCAGATGATACAGTATTAGAAGATATAAATTTGCCAGGAAAATGGAAACCAAAAATGATAGGGGGAATTGGAGGTTTTATCAAGGTAAGACAATATGATCAGATACTTATAGAAATTTGTGGAAAAAAGGCTATAGGTACAGTGTTAGTAGGACCTACACCTATCAACATAATTGGACGAAATATGTTGACTCAGCTTGGTTGTACTTTAAATTTCCCAATTAGCCCTATTAACACTGTACCAGTAAAATTAAAGCCAGGAATGGATGGACCAAAGGTTAAACAGTGGCCATTAACAGCAGAAAAAATAAAAGCATTA…
>112908_161201_AE2
~~~~~~~~~~~~~~~TGGCAACGACCCCTTGTCACAATAAAAGTAGGAGGACAGATAAGAGAAGCTCTATTAGATACAGGAGCAGATGATACAGTATTAGAAGATATAAATTTGCCAGGAAAATGGAAACCAAAAATGATAGGGGGAATTGGAGGTTTTATCAAGGTAARGCAATATGATCAGATACTTATAGAAATTTGTGGAAAAAAGGCTATAGGTACAGTGTTAGTAGGACCTACACCTATCAACATAATTGGACGAAATATGTTGACTCAGCTTGGTTGTACTTTAAATTTCCCAATTAGCCCTATTGACACTGTACCAGTAAAATTAAAGCCAGGAATGGATGGACCAAAGGTTAAACAGTGGCCATTAACAGAAGAAAAAATAAAGGCATTA…
>112914_161201_AE2
~~~~~~~~~~~~~~~TGGCAACGACCCMTTGTCACAGTAAAAGTAGGAGGACAGATGAAAGAAGCTCTATTAGATACMGGAGCAGATGATACAGTCTTAGAAGATATAAATTTGCCAGGGAAATGGAAACCAAAAATGATAGGRGGAATTGGAGGTTTTATYAAGGTAAGGCAATATGATCAGATACTTATAGAAATTTGTGGGAAAAAAGCTATAGGTACAGKGTTAGTAGGACCTACACCTGTCAACATAATTGGACGAAATATGTTGACTCAGATTGGTTGTACTTTAAATCTCCCAATTAGCCCTATTGACACTGTACCGGTAGCATTAAAGCCAGGAATGGATGGACCAAAGGTTAAACAGTGGCCATTAACAGAAGAAAAAATAAAAGCATTA…
>112916_161201_AE2
~~~~~~~~~~~~~~~TGGCAACGACCCCTTGTCCCAATAAAAATAGGAGGACARATGAGAGAAGCTCTRTTAGATACAGGAGCAGATGATACAGTATTAGAAGATATAAATTTGCCAGGAAAATGGAAACCAAAAATGATAGGGGGAATTGGRGGTTTTATCAARGTAAGGCAATATGATCAGATAWCTATAGAAATTTGTGGKAAAAAGGCTATAGGTACAGTGTTAGTAGGACCTACACCTATCAACATAATTGGRCGAAATATGTTGACTCAGCTTGGTTGTACTTTAAATTTCCCAATWAGCCCTATTGACACTGTACCAGTAAAATTAAAGCCAGGAATGGATGGACCAAAGGTTAAACAGTGGCCATTAACAGAAGARAARATAAAAGCATTA…
>120403_181206_AE2
CCTCAAATCACTCTTTGGCAACGACCCCTTGTCACAATAAAAGTAGGAGGACAGGTGAAAGAAGCTCTATTAGATACAGGAGCAGATGATACAGTGTTAGAAGATATAAATTTGCCAGGAAAATGGAAACCAAAAATGATAGGGGGAATTGGAGGTTTTATCAAGGTAAAGCAATATGATCAGATACTTATAGAAATTTGTGGAAAAAAGGCTATAGGTACAGTGTTAGTAGGACCTACACCKGTCAACATAATTGGACGAAACATGTTGACTCAGCTTGGTTGTACTTTAAATTTCCCAATAAGCCAGATTGACACTGTACCAGTAAAATTAAAGCCAGGAATGGATGGACCAAAGGTTAAACAGTGGCCATTAACAGAAGAAAAAATAAAAGCATTA…
>120411_181206_AE2
~~~~~~~~~~~~~~~TGGCAACGACCCCTTGTCACAGTAAAAATAGGAGGACAGATGAAAGAAGCTCTRTTAGATACAGGAGCAGATGATACAGTATTAGAAGATATAGATTTACCAGGAAAATGGAAACCAAAAATGATAGGGGGAATTGGAGGTTTTATCAAGGTAAGGCAATATGATCAGATACTTATAgAAATTTGTGGAAAAAAGGCTATAGGTACAGTGTTAGTAGGACCTACACCTGTCAACATAATTGGACGAAAYATGTTGACKCAGATTGGTTGTACTTTAAATTTCCCAATTAGCCCTATTGACACTGTACCAGTAACATTAAAGCCAGGAATGGATGGACCAAARGTTAAACAGTGGCCATTAACAGAAGARAAAATAAAAGCATTA…
>120412_181206_AE2
cctcaaatcactctttggcaacgaccccttgtcacagtaaaaataggaggacagatgaaagaagctctattagatacaggagcagatgatacagtattagaagatataaatttgccaggaaaatggaaaccaaaaatgatagggggaattggaggttttatcaaagtaaggcaatatgatcaggtacttatagaaatttgtgggaaaaaagctataggtacagtgttagtaggaccyacacctatcaacataattggacgaaatatgttgactcagattggttgtactttaaatttcccaattagccctattgacactgtaccagtaacattaaagccaggaatggatggaccaaaggttaaacagtggccattaacagaagaaaaaataaaagcatta…
>120413_181206_AE2
cctcaaatcactctttggcaacgaccccttgtcacaataagagtaggaggacagatgagagaagctctattagatacaggagcagatgatacagtattagaagatataaatttgccaggaaaatggaaaccaaaaatgatagggggaattggaggctttatcaaggtaagacaatatgatcagatacttatagaaatttgtggaaaaaaggctattggtacagtgttagtaggacctacacctatcaacataattggacgaaatatgttgactcagcttggttgtactttaaatttcccaattagccctattgacactgtaccagtaaaattaaaaccaggaatggatggaccaaaggttaaacagtggccattaacagaagaaaaaataaaggcacta…
>120416_181206_AE2
cctcaaatcactctttggcaacgaccccttgtcacagtaaaaatagaaggacagatgaaagaagctctattagatacaggagcagatgatacagtattagaagatataaatttgccaggaaaatggaaaccaaaaatgatagggggaattggaggttttatcaaagtaaggcaatatgatcagatagttatagaaatttgtggaaaaaaggctataggtacagtgttagtaggacctacacctgtcaatataatcggacgaaatatgttgacacagcttggatgtactttaaatttcccaattagccctattgacactgtaccagtaacattaaagccaggaatggatggaccaaaggttaaacaatggccattaacagaagaaaaaataaaagcatta…
>120419_181206_AE2
cctcaaatcactctttggcaacgaccccttgtcacaataaaaataggaggacagctgagagaagctctattagatacaggagcagatgatacagtattagaagatataaatttgccaggaaaatggaaaccaagaatgatagggggaattggaggttttatcaaggtaaagcaatatgaagaaatacttatagaaatttgtggaaaaaaggctataggtacagtgttagtaggacctacacctatcaacataattggacgaaatatgttgactcaaattggttgtactttaaatttcccaattagcaaggttgaaactgtaccagtaacattaaagccaggaatggatggaccaagggttaaacagtggccattaacagaagaaaaaataaaggcacta…
>120422_181206_AE2
~~~~~~~~~~~~~~~TGGCAACGACCCCTTGTCACAGTAAAAATAGGAGGACAGATTAAAGAAGCTCTATTAGATACAGGAGCAGATGATACAGTATTAGAAGATATAAATTTGCCAGGAAAATGGAAACCAAAAATGATAGGGGGAATTGGAGGTTTTATCAAAGTAAGGCAATATGATGAGATACTTATAGAAATTTGTGGAAAAAGGGCTATAGGTACAGTGCTAGTAGGACCTACACCTGTCAACATAATTGGACGAAATATGTTGACTMAGATTGGTTGTACTTTAAATYTMCCAATTAGCCCTATTAACACTGTACCAGTAAAATTAAAGCCAGGAATGGATGGACCAAAGGTTAAACAGTGGCCATTAACAGAAGAAAAAATAAAAGCATTA…
>120505_171207_AE2
~~~~~~~~~~~~~~~TGGCAACGACCCCTTGTCACAGTAAAAATAGGAGGACAGATAAAAGAAGCTCTATTAGATACAGGAGCAGATGATACAGTATTAGAAGATATAAATTTGCCAGGAAAATGGAAACCAAAAATGATAGGGGGAATTGGAGGTTTTATCAAGGTAAGGCAATATGATCAGATAGTTATAGAAATTTGTGGAAAAAAGGCTGTAGGTACAGTGTTAGTAGGACCTACACCTGTCAACATAATTGGACGAAATATGTTGACTCAGATTGGTTGTACTTTAAATTTCCCAATTAGTCCTATTGACACTGTACCAGTAAAATTAAAGCCAGGAATGGATGGACCAAAGGTTAAACAGTGGCCATTAACAGAAGAAAAAATAAAAGCATTA…
>120510_171207_AE2
~~~~~~~~~~~~~~~TGGCAACGACCCCTTGTCACAGTAAAAATAGGRGGACAGATAAAAGAAGCTCTATTAGATACAGGAGCAGATGATACAGTATTAGAAGARATAAATTTGCCAGGAAAATGGAAACCAAAAATGATAGGGGGAATTGGAGGTTTTATCAAGGTAAGGCAATATGATCAGATACTTATAGAAATTTGTGGAAAAAAGGCTATAGGTACAGTGCTAGTAGGACCTACACCTGTCAACATAATTGGACGAAATATGCTGACTCAGCTTGGGTGTACTTTAAATTTCCCAATTAGCCCTATTGACACTGTACCAGTAACAYTAAAGCCAGGAATGGATGGACCAAARGTTAAACARTGGCCATTAACAGAAGAAAAAATAAAAGCATTA…
>120513_171207_AE2
~~~~~~~~~~~~~~~TGGCAACGACCCCTTGTCACAGTAAAAATAGAAGGACAGATAAGAGAAGCTCTATTAGATACAGGAGCAGATGATACAGTATTAGAAGATATAAATTTGCCAGGAAAATGGAAACCAAAAATGATAGGGGGAATTGGAGGTTTTATCAAGGTAAGGCAATATGATCAGATAACTATAGAAATTTGTGGAAAAAAGGCTATAGGTACAGTGTTAGTAGGACCTACACCCGTCAACATAATTGGACGAAATATGTTGACTCAGCTTGGTTGTACTTTAAATTTCCCAATTAGCCCTATTGACACTGTACCAGTAACATTAAAGCCAGGAATGGATGGGCCAAAGGTTAAACAGTAGCCATTAACAGAAGAAAAAATAAAAGCATTA…
>120519_171207_AE2
~~~~~~~~~~~~~~~TGGCAACGACCCCTTGTCTCAATAAAAATAGGAGGACAGACAAGAGAAGCTCTATTAGATACAGGAGCAGATGACACAGTGTTAGAAGAYATARATYTGCCAGGAAAATGGAAACCAAAAATGATAGGGGGAATTGGAGGTTTTATMAARGTAAGRCAATATGATCAGATAAGTATAGAAATTTGTGGAAAAAAGGCTATAGGTACAGTGCTAGTAGGACCTACACCTATCAACATAATTGGACGAAATATGTTGACTCAGCTTGGYTGTACTTTAAATTTCCCAATTAGCCCTATTGACACTGTACCAGTAAAATTAAAGCCAGGRATGGATGGACCAAAGGTTAAACAGTGGCCATTAACAGARGAAAARATAAAAGCATTA…
>120525_171207_AE2
cctcaaatcactctttggcaacgaccccttgtcacagtaaaaataggaggacagataaaagaagctctattagatacaggagcagatgatacagtattagaagatataaatttgccaggaaaatggaaaccaaaaatgataggrggaattggaggttttatcaaggtaaggcaatatgatcagatagttatagaaatttgtggaaaaaaggctgtaggtacagtgttagtaggacctacacctgtcaacataattggacgaaatatgttgactcagattggttgtactttaaatttcccaattagtcctattgacactgtaccagtaaaattaaagccaggaatggatggaccaaaggttaaacagtggccattaacagaagaaaaaataaaagcatta…
>120601_161208_AE2
~~~~~~~~~~~~~~~TGGCAACGACCCCTTGTTACAATAAAAATAGGAGGACAGACAAAAGAAGCTCTATTAGATACAGGAGCAGATGATACAGTATTAGAAGATATAAATTTGCCAGGAAAATGGAAACCAAAAATGATAGGGGGAATTGGAGGTTTTATCAARGTAAAGCAATATGATCAGATACTTATAGAAATTTGTGGAAAAAAGGCTATAGGTACAGTGTTAGTAGGACCTACMCCTATCAACATAATTGGACGAAATATGTTGACTCAGCTTGGTTGTACTTTAAATTTCCCAATTAGCCCTATTGACACTGTACCAGTAAAATTAAAGCCAGGAATGGATGGRCCAAAGGTTAAACAGTGGCCATTAACAGAAGAAAAAATAAAAGCACTA…
>120602_161208_AE2
~~~~~~~~~~~~~~~TGGCAACGACCCMTTGTCACAGTAAAAATAGGAGGACAGATAAAAGAAGCTCTRTTAGATACAGGAGCAGATGATACAGTATTAGAAGATATAAATTTGCCAGGAAAATGGAAACCAAAAATGATAGGGGGAATTGGAGGTTTTATCAAAGTAAGGCAATATGATCAGATACTTATAGAAATTTGTGGGAAAAAGGCTATAGGTACAGTGTTAGTAGGACCTACACCTGTCAACATAATTGGACGAAATATGTTGACTCAGATTGGTTGTACTTTAAATYTCCCAATTAGTCCTATTGACACTGTGCCAGTAACATTAAAACCAGGAATGGATGGACCAAAGGTTAAACAGTGGCCATTAACAAAAGAAAAAATAGAAGCATTA…
>120603_161209_AE2
[truncated: 1,199 more rows]

## Sheet: CRF07_BC-393
																		>020601_180208_07BC
[truncated: 785 more rows]

## Sheet: B-97
>041223_160414_B
[truncated: 193 more rows]
